# Supplementary material for: 2-[(3-Chloro-2-methyl­phen­yl)amino]­quinoline-3-carb­oxy­lic acid
Source: IUCrdata. 2026 Jun 2;11(Pt 6):x260570. doi: 10.1107/S2414314626005705 (PMC13330856; doi:10.1107/S2414314626005705)
Supplement: Supplementary file 1 [file x-11-x260570-sup1.cif]

##############################################################################
#                                                                            #
# This CIF contains the data for a data article accepted for                 #
# publication in IUCrData. It conforms to the requirements of                #
# Notes for Authors for IUCrData, and has been                               #
# peer reviewed under the auspices of IUCrData.                              #
#                                                                            #
# Full details of the Crystallographic Information File format               #
# are given in the paper "The Crystallographic Information File (CIF):       #
# a New Standard Archive File for Crystallography" by S. R. Hall, F. H.      #
# Allen and I. D. Brown [Acta Cryst. (1991), A47, 655-685].                  #
#                                                                            #
# The current version of the core CIF dictionary is obtainable from          #
# ftp://ftp.iucr.org/pub/cif_core.dic.                                       #
#                                                                            #
# Software is freely available for graphical display of the structure(s)     #
# in this CIF. For information consult the CIF software page                 #
# http://www.iucr.org/resources/cif/software.                                #
#                                                                            #
# This file may be used for bona fide research purposes within the           #
# scientific community so long as proper attribution is given to the data    # 
# article from which it was obtained.                                        #
#                                                                            #
##############################################################################
data_global
_audit_creation_method     'SHELXL-2018/3'
_journal_date_recd_electronic     2026-05-27
_journal_date_accepted     2026-05-29
_journal_name_full     'IUCrData'
_journal_year     2026
_journal_volume     11
_journal_issue      1
_journal_page_first     0
_journal_page_last     0
_journal_paper_category     HO
_journal_paper_doi     10.1107/S2414314626005705
_journal_coeditor_code     BX4041
_publ_contact_author_name     'Dr Sihui Long*'
_publ_contact_author_address
;
School of Chemical Engineering and Pharmacy
Wuhan Institute of Technology
Wuhan, Hubei 430205
China
;
_publ_contact_author_email     'sihuilong@wit.edu.cn'
_publ_contact_author_fax     ?
_publ_contact_author_phone     '86-177-6250-2329'
_publ_section_title
;
2-[(3-Chloro-2-methylphenyl)amino]quinoline-3-carboxylic acid
;
_publ_section_title_footnote     .
loop_
    _publ_author_name
    _publ_author_address
    'Zuo, Yujie'
;
School of Chemical Engineering and Pharmacy
Wuhan Institute of Technology
Wuhan, Hubei 430205
People's Republic of China
;
    'Long, Sihui'
;
School of Chemical Engineering and Pharmacy
Wuhan Institute of Technology
Wuhan, Hubei 430205
People's Republic of China
;
_publ_section_synopsis
;
Single crystals of 2-[(3-chloro-2-methylphenyl)amino]quinoline-3-carboxylic acid
were obtained from slow evaporation of an ethyl acetate solution. In the
crystal, the molecules pair up to form acid--acid homodimers.
;
data_I
_audit_creation_method
;
Olex2 1.5-ac5-024
(compiled 2022.04.12 svn.rca3783a0 for Rigaku Oxford Diffraction, GUI svn.r6498)
;
_chemical_name_systematic
;
2-[(3-Chloro-2-methylphenyl)amino]quinoline-3-carboxylic acid
;
_chemical_name_common     ?
_chemical_formula_moiety     'C17 H13 Cl N2 O2'
_chemical_formula_sum     'C17 H13 Cl N2 O2'
_chemical_formula_iupac     'C17 H13 Cl N2 O2'
_chemical_formula_weight     312.74
_chemical_melting_point     ?
_space_group_crystal_system     monoclinic
_space_group_name_H-M_alt     'C 1 2/c 1'
_space_group_name_Hall     '-C 2yc'
loop_
    _space_group_symop_operation_xyz
    'x, y, z'
    '-x, y, -z+1/2'
    'x+1/2, y+1/2, z'
    '-x+1/2, y+1/2, -z+1/2'
    '-x, -y, -z'
    'x, -y, z-1/2'
    '-x+1/2, -y+1/2, -z'
    'x+1/2, -y+1/2, z-1/2'
_cell_length_a     27.6987(4)
_cell_length_b     4.97483(8)
_cell_length_c     24.2475(4)
_cell_angle_alpha     90
_cell_angle_beta     97.6652(14)
_cell_angle_gamma     90
_cell_volume     3311.36(9)
_cell_formula_units_Z     8
_cell_measurement_reflns_used     11991
_cell_measurement_theta_min     3.6700
_cell_measurement_theta_max     75.2680
_cell_measurement_temperature     298.44(10)
_exptl_crystal_description     block
_exptl_crystal_colour     'clear light yellow'
_exptl_crystal_size_max     0.22
_exptl_crystal_size_mid     0.17
_exptl_crystal_size_min     0.13
_exptl_crystal_density_diffrn     1.255
_exptl_crystal_density_meas     ?
_exptl_crystal_density_method     ?
_exptl_crystal_F_000     1296
_exptl_absorpt_coefficient_mu     2.109
_exptl_absorpt_correction_type     multi-scan
_exptl_absorpt_process_details
;
(CrysAlisPro; Rigaku OD, 2024)
;
_exptl_absorpt_correction_T_min     0.74707
_exptl_absorpt_correction_T_max     1.00000
_diffrn_ambient_temperature     298.44(10)
_diffrn_source     'Rotating-anode X-ray tube'
_diffrn_radiation_type     'Cu K\a'
_diffrn_radiation_wavelength     1.54184
_diffrn_radiation_monochromator     mirror
_diffrn_measurement_device_type     'XtaLAB Synergy R, DW system, HyPix'
_diffrn_measurement_device     'four-circle diffractometer'
_diffrn_measurement_method     '\w scans'
_diffrn_detector     'Hybrid Pixel Array Detector'
_diffrn_detector_area_resol_mean     10.0000
_diffrn_reflns_number     15744
_diffrn_reflns_av_R_equivalents     0.0200
_diffrn_reflns_av_unetI/netI     0.0142
_diffrn_reflns_theta_min     4.556
_diffrn_reflns_theta_max     76.377
_diffrn_reflns_theta_full     67.684
_diffrn_measured_fraction_theta_max     0.948
_diffrn_measured_fraction_theta_full     0.996
_diffrn_reflns_limit_h_min     -34
_diffrn_reflns_limit_h_max     34
_diffrn_reflns_limit_k_min     -6
_diffrn_reflns_limit_k_max     6
_diffrn_reflns_limit_l_min     -29
_diffrn_reflns_limit_l_max     29
_diffrn_radiation_probe     x-ray
_refine_special_details
;
The position of the H atom in O and the position of the H atom in C
are obtained from the differential Fourier diagram. The geometric positioning
of the H atom is C---H = 0.93 for the aromatic group.
;
_reflns_number_total     3303
_reflns_number_gt     2939
_reflns_threshold_expression     'I > 2\s(I)'
_refine_ls_structure_factor_coef     Fsqd
_refine_ls_matrix_type     full
_refine_ls_R_factor_all     0.0411
_refine_ls_R_factor_gt     0.0383
_refine_ls_wR_factor_gt     0.1165
_refine_ls_wR_factor_ref     0.1191
_refine_ls_goodness_of_fit_ref     1.083
_refine_ls_restrained_S_all     1.083
_refine_ls_number_reflns     3303
_refine_ls_number_parameters     201
_refine_ls_number_restraints     0
_refine_ls_hydrogen_treatment     constr
_refine_ls_weighting_scheme     calc
_refine_ls_weighting_details
              'w=1/[\s^2^(Fo^2^)+(0.0732P)^2^+0.6877P] where P=(Fo^2^+2Fc^2^)/3'
_atom_sites_solution_hydrogens     geom
_atom_sites_solution_primary     dual
_atom_sites_solution_secondary     ?
_refine_ls_shift/su_max     0.001
_refine_ls_shift/su_mean     0.000
_refine_diff_density_max     0.174
_refine_diff_density_min     -0.346
_refine_ls_extinction_method     none
_refine_ls_extinction_coef     .
loop_
    _atom_type_symbol
    _atom_type_description
    _atom_type_scat_dispersion_real
    _atom_type_scat_dispersion_imag
    _atom_type_scat_source
    'C' 'C' 0.0181 0.0091
                         'International Tables Vol C Tables 4.2.6.8 and 6.1.1.4'
    'H' 'H' 0.0000 0.0000
                         'International Tables Vol C Tables 4.2.6.8 and 6.1.1.4'
    'Cl' 'Cl' 0.3639 0.7018
                         'International Tables Vol C Tables 4.2.6.8 and 6.1.1.4'
    'N' 'N' 0.0311 0.0180
                         'International Tables Vol C Tables 4.2.6.8 and 6.1.1.4'
    'O' 'O' 0.0492 0.0322
                         'International Tables Vol C Tables 4.2.6.8 and 6.1.1.4'
_computing_data_collection
;
CrysAlisPro 1.171.43.136a (Rigaku OD, 2024)
;
_computing_cell_refinement
;
CrysAlisPro 1.171.43.136a (Rigaku OD, 2024)
;
_computing_data_reduction
;
CrysAlisPro 1.171.43.136a (Rigaku OD, 2024)
;
_computing_structure_solution
;
<i>SHELXT</i> (Sheldrick, 2015a\bbr007)
;
_computing_structure_refinement
;
<i>SHELXL2018/3</i> (Sheldrick, 2015b)
;
_computing_molecular_graphics
;
Olex2 1.5-ac5-024 (Dolomanov et al., 2009)
;
_computing_publication_material
;
Olex2 1.5-ac5-024 (Dolomanov et al., 2009)
;
loop_
    _atom_site_type_symbol
    _atom_site_label
    _atom_site_fract_x
    _atom_site_fract_y
    _atom_site_fract_z
    _atom_site_U_iso_or_equiv
    _atom_site_adp_type
    _atom_site_calc_flag
    _atom_site_occupancy
    _atom_site_disorder_assembly
    _atom_site_disorder_group
    Cl Cl1 0.05724(2) 0.47003(12) 0.64179(2) 0.08519(19) Uani d 1 . .
    O O1 0.31240(3) 1.13616(19) 0.52322(4) 0.0517(2) Uani d 1 . .
    H H1 0.295888 1.243453 0.503101 0.078 Uiso calc 1 . .
    O O2 0.23926(3) 1.00467(18) 0.54053(4) 0.0498(2) Uani d 1 . .
    N N1 0.30894(4) 0.4131(2) 0.65151(4) 0.0446(2) Uani d 1 . .
    N N2 0.23512(4) 0.5993(2) 0.61329(4) 0.0461(3) Uani d 1 . .
    H H2 0.221813 0.709601 0.588480 0.055 Uiso calc 1 . .
    C C00H 0.13698(5) 0.7379(3) 0.58383(6) 0.0592(4) Uani d 1 . .
    H H00A 0.152806 0.905160 0.594516 0.089 Uiso calc 1 . .
    H H00B 0.102309 0.761483 0.580278 0.089 Uiso calc 1 . .
    H H00C 0.146033 0.680377 0.548826 0.089 Uiso calc 1 . .
    C C1 0.28489(4) 0.5914(2) 0.61842(4) 0.0398(3) Uani d 1 . .
    C C2 0.30970(4) 0.7816(2) 0.58646(4) 0.0400(3) Uani d 1 . .
    C C3 0.35948(5) 0.7756(3) 0.59269(5) 0.0466(3) Uani d 1 . .
    H H3 0.376165 0.895091 0.572572 0.056 Uiso calc 1 . .
    C C4 0.38588(5) 0.5910(3) 0.62913(5) 0.0482(3) Uani d 1 . .
    C C5 0.43749(5) 0.5861(3) 0.63887(7) 0.0636(4) Uani d 1 . .
    H H5 0.455480 0.704892 0.620105 0.076 Uiso calc 1 . .
    C C6 0.46074(6) 0.4060(4) 0.67600(7) 0.0699(4) Uani d 1 . .
    H H6 0.494581 0.404376 0.682981 0.084 Uiso calc 1 . .
    C C7 0.43373(6) 0.2248(3) 0.70336(6) 0.0658(4) Uani d 1 . .
    H H7 0.449972 0.101335 0.727994 0.079 Uiso calc 1 . .
    C C8 0.38385(6) 0.2244(3) 0.69483(5) 0.0562(3) Uani d 1 . .
    H H8 0.366614 0.101220 0.713457 0.067 Uiso calc 1 . .
    C C9 0.35855(5) 0.4118(2) 0.65761(5) 0.0445(3) Uani d 1 . .
    C C10 0.28369(4) 0.9822(2) 0.54854(5) 0.0405(3) Uani d 1 . .
    C C11 0.20208(5) 0.4583(2) 0.64160(5) 0.0436(3) Uani d 1 . .
    C C12 0.15239(5) 0.5282(3) 0.62760(5) 0.0462(3) Uani d 1 . .
    C C13 0.11928(5) 0.3953(3) 0.65606(6) 0.0541(3) Uani d 1 . .
    C C14 0.13227(6) 0.2027(3) 0.69635(6) 0.0614(4) Uani d 1 . .
    H H14 0.108869 0.119319 0.714622 0.074 Uiso calc 1 . .
    C C15 0.18075(6) 0.1376(3) 0.70868(6) 0.0628(4) Uani d 1 . .
    H H15 0.190216 0.007937 0.735593 0.075 Uiso calc 1 . .
    C C16 0.21570(5) 0.2618(3) 0.68171(5) 0.0543(3) Uani d 1 . .
    H H16 0.248298 0.214214 0.690344 0.065 Uiso calc 1 . .
loop_
    _atom_site_aniso_label
    _atom_site_aniso_U_11
    _atom_site_aniso_U_22
    _atom_site_aniso_U_33
    _atom_site_aniso_U_12
    _atom_site_aniso_U_13
    _atom_site_aniso_U_23
    Cl1 0.0481(2) 0.1171(4) 0.0934(3) 0.0027(2) 0.0205(2) 0.0133(3)
    O1 0.0459(5) 0.0534(5) 0.0560(5) 0.0025(4) 0.0072(4) 0.0183(4)
    O2 0.0420(5) 0.0501(5) 0.0562(5) 0.0036(4) 0.0028(4) 0.0170(4)
    N1 0.0476(6) 0.0440(5) 0.0410(5) 0.0062(4) 0.0014(4) 0.0040(4)
    N2 0.0419(5) 0.0469(6) 0.0485(5) 0.0033(4) 0.0023(4) 0.0134(4)
    C00H 0.0480(7) 0.0663(9) 0.0632(8) 0.0113(6) 0.0071(6) 0.0121(7)
    C1 0.0438(6) 0.0381(6) 0.0365(5) 0.0030(5) 0.0016(4) -0.0006(4)
    C2 0.0428(6) 0.0384(6) 0.0379(5) 0.0037(5) 0.0019(4) 0.0000(4)
    C3 0.0438(6) 0.0478(7) 0.0480(6) 0.0021(5) 0.0050(5) 0.0023(5)
    C4 0.0442(7) 0.0505(7) 0.0484(6) 0.0084(5) 0.0002(5) -0.0032(5)
    C5 0.0454(7) 0.0704(9) 0.0735(9) 0.0082(7) 0.0025(6) 0.0019(7)
    C6 0.0471(8) 0.0819(11) 0.0765(10) 0.0207(7) -0.0073(7) -0.0049(8)
    C7 0.0661(9) 0.0672(9) 0.0585(8) 0.0262(8) -0.0125(7) -0.0020(7)
    C8 0.0630(8) 0.0548(7) 0.0478(7) 0.0162(6) -0.0034(6) 0.0019(6)
    C9 0.0497(7) 0.0442(6) 0.0376(5) 0.0092(5) -0.0014(5) -0.0054(5)
    C10 0.0439(6) 0.0383(6) 0.0387(5) 0.0015(5) 0.0035(5) 0.0012(4)
    C11 0.0465(7) 0.0421(6) 0.0419(6) -0.0016(5) 0.0056(5) 0.0008(5)
    C12 0.0475(7) 0.0466(6) 0.0448(6) 0.0009(5) 0.0074(5) -0.0032(5)
    C13 0.0490(7) 0.0612(8) 0.0534(7) -0.0026(6) 0.0115(5) -0.0063(6)
    C14 0.0648(9) 0.0666(9) 0.0558(8) -0.0103(7) 0.0189(6) 0.0051(7)
    C15 0.0714(9) 0.0633(9) 0.0540(7) -0.0057(7) 0.0090(7) 0.0158(7)
    C16 0.0548(7) 0.0549(7) 0.0520(7) -0.0016(6) 0.0029(6) 0.0131(6)
_geom_special_details
;
 All esds (except the esd in the dihedral angle between two l.s. planes)
 are estimated using the full covariance matrix.  The cell esds are taken
 into account individually in the estimation of esds in distances, angles
 and torsion angles; correlations between esds in cell parameters are only
 used when they are defined by crystal symmetry.  An approximate (isotropic)
 treatment of cell esds is used for estimating esds involving l.s. planes.
;
loop_
    _geom_bond_atom_site_label_1
    _geom_bond_atom_site_label_2
    _geom_bond_site_symmetry_2
    _geom_bond_distance
    _geom_bond_publ_flag
    Cl1 C13 . 1.7470(15) ?
    O1 C10 . 1.3138(14) ?
    O2 C10 . 1.2253(15) ?
    N1 C1 . 1.3158(15) ?
    N1 C9 . 1.3623(16) ?
    N2 C1 . 1.3682(15) ?
    N2 C11 . 1.4029(16) ?
    C00H C12 . 1.5087(18) ?
    C1 C2 . 1.4525(16) ?
    C2 C3 . 1.3674(17) ?
    C2 C10 . 1.4777(15) ?
    C3 C4 . 1.4094(18) ?
    C4 C5 . 1.4175(19) ?
    C4 C9 . 1.4088(19) ?
    C5 C6 . 1.369(2) ?
    C6 C7 . 1.395(3) ?
    C7 C8 . 1.369(2) ?
    C8 C9 . 1.4163(17) ?
    C11 C12 . 1.4162(18) ?
    C11 C16 . 1.3952(17) ?
    C12 C13 . 1.3867(19) ?
    C13 C14 . 1.381(2) ?
    C14 C15 . 1.375(2) ?
    C15 C16 . 1.384(2) ?
loop_
    _geom_angle_atom_site_label_1
    _geom_angle_atom_site_label_2
    _geom_angle_atom_site_label_3
    _geom_angle_site_symmetry_1
    _geom_angle_site_symmetry_3
    _geom_angle
    _geom_angle_publ_flag
    C1 N1 C9 . . 119.40(11) ?
    C1 N2 C11 . . 131.02(10) ?
    N1 C1 N2 . . 119.80(11) ?
    N1 C1 C2 . . 121.82(11) ?
    N2 C1 C2 . . 118.38(10) ?
    C1 C2 C10 . . 123.09(10) ?
    C3 C2 C1 . . 117.96(10) ?
    C3 C2 C10 . . 118.95(11) ?
    C2 C3 C4 . . 120.97(12) ?
    C3 C4 C5 . . 122.89(13) ?
    C9 C4 C3 . . 116.87(12) ?
    C9 C4 C5 . . 120.22(12) ?
    C6 C5 C4 . . 119.76(16) ?
    C5 C6 C7 . . 120.05(15) ?
    C8 C7 C6 . . 121.58(13) ?
    C7 C8 C9 . . 119.91(15) ?
    N1 C9 C4 . . 122.94(11) ?
    N1 C9 C8 . . 118.60(12) ?
    C4 C9 C8 . . 118.46(12) ?
    O1 C10 C2 . . 114.17(10) ?
    O2 C10 O1 . . 122.03(10) ?
    O2 C10 C2 . . 123.79(11) ?
    N2 C11 C12 . . 115.89(11) ?
    C16 C11 N2 . . 123.92(12) ?
    C16 C11 C12 . . 120.19(12) ?
    C11 C12 C00H . . 120.85(12) ?
    C13 C12 C00H . . 122.41(12) ?
    C13 C12 C11 . . 116.74(12) ?
    C12 C13 Cl1 . . 119.89(11) ?
    C14 C13 Cl1 . . 116.37(11) ?
    C14 C13 C12 . . 123.74(13) ?
    C15 C14 C13 . . 118.15(13) ?
    C14 C15 C16 . . 121.10(13) ?
    C15 C16 C11 . . 120.08(13) ?
loop_
    _geom_hbond_atom_site_label_D
    _geom_hbond_atom_site_label_H
    _geom_hbond_atom_site_label_A
    _geom_hbond_site_symmetry_A
    _geom_hbond_distance_DH
    _geom_hbond_distance_HA
    _geom_hbond_distance_DA
    _geom_hbond_angle_DHA
    O1 H1 O2 7_576 0.82 1.83 2.6532(13) 177
    N2 H2 O2 . 0.86 1.97 2.6919(13) 140
_shelx_space_group_comment
;
The symmetry employed for this shelxl refinement is uniquely defined
by the following loop, which should always be used as a source of
symmetry information in preference to the above space-group names.
They are only intended as comments.
;
_shelx_estimated_absorpt_T_min     0.654
_shelx_estimated_absorpt_T_max     0.771
_shelx_hkl_file
;
   0   0   1-0.76183 2.75458   9
   0   0   2 11595.2 220.073   2
   0   0   2 11982.0 219.591   9
   0   0   3 21.6611 13.9367  24
   0   0   3 27.3830 18.4639   9
   0   0   5 5.85937 27.0706  24
   0   0   5 3.28882 30.2291  22
   0   0   5 11.9396 41.0919   2
   0   0   5 92.9369 38.2472   9
   0   0   7 18.8111 35.9193  22
   0   0   7 51.1019 30.6374  24
   0   0   7 5.69953 39.6016   2
   0   0   7 44.6996 40.7946   9
   0   0   8 140302. 2222.17  22
   0   0   8 138909. 2139.67  24
   0   0   8 140351. 2260.60   2
   0   0   8 140780. 2261.67   9
   0   0   9 17.4192 27.7366  24
   0   0   9 7.62808 47.7753   2
   0   0  10 3439.53 174.060  22
   0   0  10 3528.35 194.869   2
   0   0  10 3905.98 140.685  24
   0   0  11 15.6188 44.3022  22
   0   0  11 29.6100 61.0149   2
   0   0  12 156451. 2607.61  22
   0   0  12 163364. 2697.90   2
   0   0  13 38.3854 59.3265  22
   0   0  13 62.1579 77.8569   2
   0   0  14 73299.9 1396.00  22
   0   0  14 71826.0 1473.79  10
   0   0  14 74484.0 1486.32   2
   0   0  15-13.3124 71.8923  14
   0   0  15 93.3751 85.4802   4
   0   0  15-69.5812 95.9003  22
   0   0  15-15.2738 79.5891   3
   0   0  15 45.9815 85.5791   2
   0   0  15 10.5001 56.7048  34
   0   0  16 11659.6 494.951  10
   0   0  16 11636.3 460.980  14
   0   0  16 12809.0 513.721   2
   0   0  16 11472.3 416.842  34
   0   0  16 12725.6 509.295   3
   0   0  16 11916.4 501.732   4
   0   0  17-36.2190 87.0955  10
   0   0  17-94.6315 79.0825  14
   0   0  17 36.3971 91.2497   3
   0   0  17 92.2918 97.9482   2
   0   0  17-12.5976 72.5723  34
   0   0  17-18.5435 85.2170   4
   0   0  18 122027. 2280.18  14
   0   0  18 121479. 2361.11  10
   0   0  18 115392. 2330.36   3
   0   0  18 117990. 2362.37   4
   0   0  18 122225. 2193.47  34
   0   0  19-20.9053 125.786  10
   0   0  19 106.563 120.902   4
   0   0  19 20.9369 107.059   3
   0   0  19 14.6574 85.7081  34
   0   0  20 27561.6 897.122  10
   0   0  20 27990.7 908.744   3
   0   0  20 26468.8 767.718  34
   0   0  21 182.023 153.061   3
   0   0  21-68.4022 137.190  10
   0   0  21 21.6226 116.770  11
   0   0  21-63.5936 91.5874  34
   0   0  22 3923.18 345.407   3
   0   0  22 3840.56 271.511  34
   0   0  22 3866.18 339.402  10
   0   0  22 3678.29 319.990  11
   0   0  23 45.6935 131.614   3
   0   0  23 31.1997 82.7792  34
   0   0  23-21.6308 118.811  11
   0   0 -23-25.9709 97.4479   8
   0   0  23 22.9556 128.171  10
   0   0  24 3033.39 291.993  11
   0   0  24 3389.18 312.054   3
   0   0 -24 2728.97 263.360  28
   0   0 -25 17.5779 96.5497  28
   0   0  25-38.6685 107.952  11
   0   0 -26 3224.54 241.142  28
   0   0  26 3100.48 263.143  11
   0   0 -27 74.3146 94.2662  16
   0   0  27-30.2360 98.2518  11
   0   0 -28 4066.88 239.983  16
   0   0 -28 4530.82 276.226  17
   0   0 -29-40.8149 65.5224  17
   0   2   0 128445. 2129.98  19
   0   2   0 123512. 2162.18  21
   0  -2   0 126320. 2132.48  24
   0   2   1 5514.71 245.019  21
   0   2  -1 5500.11 226.871  19
   0  -2  -1 5627.95 229.644  24
   0   2  -1 5751.14 249.362  21
   0  -2   1 5393.39 180.210  22
   0  -2   1 5562.60 236.691  24
   0   2  -2 32016.2 690.936  19
   0   2  -2 32215.7 723.129  21
   0  -2   2 32326.4 631.871  22
   0  -2   2 31870.1 708.267  24
   0   2  -3 124.481 57.4354  19
   0  -2   3 52.1206 72.9643  24
   0   2  -4 298129. 4587.98  19
   0  -2  -4 294397. 4381.52   8
   0   2  -4 295413. 4375.72   8
   0  -2   4 301166. 4552.84  22
   0  -2   4 299113. 4628.77  24
   0   2  -5 132542. 2195.72  19
   0   2  -5 132084. 2029.84   8
   0  -2  -5 128686. 2034.85   8
   0  -2   5 133148. 2180.52  22
   0  -2   5 132840. 2237.24  24
   0  -2   6 185753. 2982.69  22
   0   2  -6 183488. 2987.50  19
   0  -2   7 61554.7 1198.61  22
   0   2  -7 61759.2 1195.48  19
   0  -2   8 395120. 6040.32  22
   0  -2   8 383850. 6043.85  24
   0   2  -8 390641. 6025.55  19
   0  -2   9 395.848 123.661  24
   0  -2   9 710.893 72.7712  23
   0   2 -10 854835. 12567.3  19
   0  -2  10 822171. 12509.2  31
   0  -2  10 851890. 12558.5  24
   0  -2  10 841028. 12588.5  22
   0  -2  10 819121. 12271.9  23
   0  -2  10 856005. 12544.6  33
   0   2 -11 464157. 7323.95  16
   0  -2  11 461068. 7192.43  14
   0  -2  11 470914. 7233.38  22
   0  -2  11 462143. 7174.28  24
   0  -2  11 463282. 7173.63  33
   0   2 -12 133013. 2399.08   5
   0   2 -12 133094. 2470.21  16
   0  -2  12 127678. 2239.96  27
   0  -2  12 128269. 2289.83  30
   0  -2  12 129673. 2343.38  14
   0  -2  12 130190. 2318.07  33
   0  -2  12 127729. 2366.76  22
   0  -2  12 130575. 2310.46  24
   0  -2  13 20558.6 668.434  22
   0  -2  13 20914.1 628.126  24
   0   2  13 21073.5 617.787  10
   0   2 -13 22141.6 743.888  16
   0  -2  13 21885.4 599.337  27
   0  -2  13 21283.2 625.362  30
   0   2 -13 21363.6 689.314   5
   0  -2  13 21224.6 667.835  14
   0  -2  14 14402.8 546.357  14
   0  -2  14 14729.9 562.471  22
   0  -2  14 14151.7 497.756  24
   0   2  14 15165.7 521.288  10
   0   2 -14 14104.8 595.699  16
   0  -2  14 13895.3 465.992  27
   0  -2  14 14321.2 504.980  31
   0  -2  14 15040.7 514.142  30
   0   2  14 12427.6 467.658  11
   0   2 -14 14632.3 567.206   5
   0   2  14 14082.4 522.371   3
   0  -2  15 46473.0 1150.15  14
   0  -2  15 47371.6 1023.40  27
   0   2  15 46564.6 1095.14  10
   0  -2  15 46904.2 1112.01  10
   0   2 -15 46050.6 1231.48  16
   0  -2  15 47401.6 1063.30  24
   0  -2  15 47032.6 1169.37  22
   0  -2  15 47126.0 1070.08  30
   0   2  15 46227.5 1115.80   3
   0  -2  16 11.9429 67.7498  27
   0  -2  16-13.4799 83.3296  24
   0  -2  16 19.4971 91.7071  22
   0   2  16 16.4395 80.7636  10
   0  -2  16 17.0942 89.0742  10
   0   2 -16 157.318 140.745  16
   0  -2  16-14.1800 69.6631  30
   0   2  16-51.9122 108.368   3
   0  -2  16-56.0241 87.8389  14
   0   2  16 30.4689 74.8435  11
   0  -2  17 24734.6 746.708  33
   0  -2  17 23889.7 787.480  14
   0  -2  17 23220.3 686.816  30
   0   2 -17 23669.7 846.564  28
   0  -2  17 23979.7 647.802  27
   0  -2  17 23653.9 674.768  24
   0   2  17 23729.8 749.136  10
   0  -2  17 23293.5 753.478  10
   0   2 -17 23241.4 837.556  16
   0   2  17 21302.3 693.401  11
   0  -2  17 22714.6 726.157   3
   0   2  17 24289.0 774.240   3
   0  -2  18 10010.8 421.306  30
   0   2 -18 9415.47 525.253  28
   0  -2  18 9984.41 403.782  24
   0  -2  18 9629.67 377.821  27
   0   2  18 9779.92 481.662   3
   0  -2  18 8664.55 434.731   3
   0  -2  18 9879.29 478.053  10
   0   2  18 9788.61 465.250  10
   0   2 -18 9832.41 531.778  16
   0  -2 -18 9365.94 476.141   8
   0   2 -18 8880.17 463.361   8
   0  -2  18 10292.8 501.134  14
   0   2  18 8829.98 427.491  11
   0  -2  18 10324.1 465.408  33
   0  -2  19 20346.3 676.199  33
   0  -2  19 19661.2 647.061  34
   0  -2  19 18610.4 711.149  14
   0  -2  19 18635.4 660.660   3
   0   2 -19 17746.2 730.328  16
   0   2 -19 17102.0 676.497   8
   0  -2 -19 17478.3 684.896   8
   0  -2  19 18353.8 542.958  27
   0   2 -19 19420.8 769.780  28
   0  -2  19 19672.4 606.663  30
   0   2 -20 1941.23 271.335  28
   0   2 -20 1781.77 253.586  16
   0  -2  20 1763.34 212.031   3
   0   2 -20 1860.06 226.544   8
   0  -2  20 2166.27 222.345  34
   0  -2  20 1849.90 238.079  14
   0  -2  21 362.487 118.388  34
   0   2 -21 354.765 155.615  16
   0   2 -21 374.330 110.819   6
   0   2 -21 338.578 147.614  28
   0   2 -22 1138.94 203.667  16
   0   2 -22 791.605 178.537  28
   0  -2  22 1137.73 186.271  11
   0  -2  22 1337.20 169.762  34
   0   2 -23 8547.14 474.956  16
   0   2 -23 9323.88 502.108  28
   0  -2  23 8936.14 447.149  11
   0  -2  23 8712.59 399.596  34
   0   2 -24 664.057 158.126  16
   0   2 -24 499.604 156.741  28
   0  -2  24 690.831 152.299  11
   0  -2  24 495.930 112.889  34
   0   2 -25 739.516 149.648  16
   0   2 -25 847.759 160.652  28
   0  -2  25 623.274 140.700  11
   0  -2  25 495.275 111.775  34
   0  -2  26 275.668 93.2811  11
   0   2 -26 232.080 102.938  16
   0   2 -26 359.671 111.531  28
   0  -2  27 99.9033 62.5856  11
   0   2 -27 126.098 81.3030  16
   0   2 -28 2587.98 176.467  17
   0   4   0 13967.1 513.667   6
   0   4   0 13765.4 579.726   1
   0   4   0 15044.0 585.976  16
   0   4   0 14705.6 591.710  12
   0  -4   0 14122.9 568.260  24
   0   4  -1 15134.3 552.743   6
   0   4  -1 14622.1 587.481  16
   0   4   1 14658.4 576.363  16
   0   4  -1 15722.5 605.853   1
   0   4   1 14674.1 608.977   1
   0   4   1 14747.9 591.729  12
   0  -4   1 14677.9 589.001  24
   0  -4  -1 14815.3 577.672  24
   0   4  -2 4356.68 299.991   6
   0   4  -2 4563.56 328.245  16
   0   4   2 4932.87 324.568  16
   0  -4   2 4620.82 289.439  33
   0   4   2 4721.53 349.638   1
   0   4  -2 5210.57 343.853   1
   0   4   2 4888.07 329.114  12
   0  -4  -2 4980.25 321.755  24
   0  -4   2 4537.42 328.912  24
   0   4  -3 13395.3 544.757   6
   0   4   3 12992.7 521.617  16
   0   4  -3 13073.7 571.290  16
   0  -4   3 13507.6 509.948  33
   0   4  -3 13090.2 537.420   1
   0   4   3 12857.1 574.264   1
   0   4   3 13099.4 546.385  12
   0   4  -3 13597.2 574.297  12
   0  -4   3 13650.4 577.572  24
   0  -4  -3 12897.5 512.285  24
   0   4  -4 1163.02 180.042   6
   0   4  -4 1130.06 184.730  16
   0   4   4 969.779 157.697  16
   0  -4   4 922.241 148.593  33
   0   4   4 905.592 188.283   1
   0   4   4 951.117 168.201  12
   0  -4   4 1060.36 187.707  24
   0  -4   5 5777.30 383.591  24
   0   4  -5 6181.38 409.997  21
   0   4   5 5783.36 332.789  16
   0   4  -5 6470.23 408.380  16
   0  -4   5 6064.09 346.170  33
   0   4   5 5874.92 399.215   1
   0   4  -5 6253.38 380.062   6
   0   4   5 6147.44 361.924  12
   0   4   6 10242.6 461.081  12
   0  -4   6 10173.1 509.306  24
   0   4  -6 10531.4 543.349  21
   0   4   6 10363.3 443.602  16
   0   4  -6 10140.9 531.850  16
   0  -4   6 11118.5 475.813  33
   0   4   6 9993.51 522.581   1
   0   4  -6 10556.9 507.698   6
   0  -4   6 10371.2 473.005  31
   0   4   7 62012.8 1369.36  12
   0   4  -7 60595.4 1540.37  21
   0  -4   7 61368.8 1490.22  24
   0   4  -7 60652.5 1367.87  18
   0   4  -7 63054.8 1536.16  16
   0  -4   7 66198.4 1417.33  33
   0   4   7 58731.8 1488.38   1
   0  -4   7 63688.6 1416.20  31
   0   4  -7 60963.7 1470.01   6
   0   4   8 28315.0 807.074  12
   0   4  -8 27954.1 833.987  18
   0   4  -8 29402.4 970.554  16
   0  -4   8 29848.0 928.484  24
   0   4  -8 29123.7 976.919  21
   0  -4   8 29407.3 852.575  33
   0  -4   8 29527.0 864.096  31
   0   4  -8 28647.4 916.888   6
   0   4   9 3241.59 250.121  12
   0   4  -9 3405.56 330.601  21
   0  -4   9 3619.44 312.954  24
   0   4  -9 2722.56 254.585  18
   0   4  -9 3363.43 328.619  16
   0  -4   9 3404.60 275.451  33
   0  -4   9 2982.92 264.983  31
   0  -4   9 3255.82 281.584  30
   0   4  -9 3386.65 314.610   6
   0  -4  10 188.832 133.087  24
   0   4 -10 159.476 125.035  21
   0   4 -10 178.385 153.346  16
   0  -4  10 214.161 108.882  33
   0   4  10-66.2927 175.900   1
   0  -4  10 173.064 121.976  30
   0  -4  10 196.068 126.408  31
   0   4 -10 67.1643 114.496   6
   0   4 -11 11518.5 565.674   6
   0   4 -11 11580.5 609.855  16
   0  -4  11 11210.5 501.549  33
   0   4  11 10553.0 545.747   1
   0   4 -11 10190.7 578.753  21
   0  -4  11 11665.2 523.822  30
   0  -4  11 11540.6 505.632  31
   0   4 -12 26.3470 134.723  16
   0  -4  12 35.6123 97.8037  33
   0   4  12-107.627 158.624   1
   0  -4  12-52.1262 114.260  31
   0  -4  12 94.2399 123.943  30
   0  -4  12-67.9465 111.703  27
   0   4 -13 1625.87 253.972  16
   0  -4  13 2265.77 230.213  33
   0   4  13 1801.91 240.476   1
   0  -4  13 2263.47 230.249  31
   0  -4  13 2145.58 235.934  30
   0  -4  13 2044.81 215.308  27
   0   4 -14-32.0559 93.7215  12
   0   4 -14-25.7067 138.825  16
   0  -4  14 17.1367 103.110  33
   0   4  14-20.0579 133.424   1
   0   4 -14 22.1222 129.357   6
   0  -4  14 46.6558 103.451  27
   0   4 -15 11941.0 473.081  12
   0   4 -15 13490.2 635.135  16
   0   4  15 13823.8 569.929   1
   0  -4  15 12200.1 477.323  27
   0   4 -15 12177.4 572.572   6
   0  -4  15 13352.4 529.605  33
   0  -4  16 157.378 112.711  33
   0   4  16 139.747 120.098   1
   0   4 -16 88.5821 78.2339  12
   0   4 -16 81.0979 137.899   6
   0  -4  16-26.7042 94.6848  27
   0  -4  17 486.650 123.724  30
   0   4  17 591.370 144.940   1
   0   4 -17 471.306 144.194   6
   0  -4  17 493.051 113.401  27
   0  -4  17 708.368 141.395  33
   0  -4  18 9409.98 359.609  27
   0  -4  18 9960.52 403.146  30
   0   4 -18 9720.94 458.108   6
   0  -4  18 10484.5 426.479  33
   0   4 -19 6537.22 351.184   6
   0  -4  19 6104.98 300.196  34
   0   4 -20 3830.10 248.880   6
   0   4 -21 2915.16 196.907   6
   0   4 -22 19220.9 525.382  16
   0   6  -1 607.805 103.216  12
   0   6  -2 2843.50 185.603  12
   0  -6   3 3007.76 140.034  27
   0  -6   4 10187.1 293.731  27
   0   6  -4 14361.9 407.768  12
   0  -6   5 109.073 45.7482  27
   0   6  -5 205.579 71.9173  12
   0  -6   6 329.026 57.5237  27
   0   6  -6 585.538 86.3647  12
   0   6  -7 832.759 89.7405  12
   1   1 -29 728.787 110.074  17
   1   1 -28 2239.07 174.027  28
   1   1 -28 2393.59 183.483  16
   1   1 -28 2154.55 196.599  17
  -1  -1  28 1763.75 170.519  11
   1   1 -27 1304.92 162.530  28
   1   1 -27 1057.87 152.068  16
   1   1 -27 1130.02 169.226  17
  -1  -1  27 1462.02 176.751  11
   1   1 -26 3473.88 275.299  16
  -1  -1  26 3357.28 274.005  11
   1   1 -26 3648.52 279.869  28
   1   1 -26 3265.41 286.844  17
   1   1 -25 5070.98 352.549  28
  -1  -1  25 6037.94 318.662  34
  -1   1  25 5621.14 347.778  11
  -1  -1  25 5627.52 365.007  11
   1   1 -25 6102.48 379.731  16
   1   1 -24 12361.7 570.936  16
  -1  -1  24 13268.5 505.333  34
   1   1 -24 12792.7 578.289  28
  -1   1  24 11765.0 535.481  11
  -1  -1  24 13627.2 587.436  11
  -1  -1  24 13101.3 578.521   3
   1   1 -23 34761.6 1047.96  16
  -1  -1  23 35791.9 932.150  34
  -1  -1  23 35042.3 1037.32  11
  -1   1  23 35491.5 1020.06  11
  -1  -1  23 34667.3 1032.88   3
  -1   1  23 35773.9 1057.22   3
   1   1 -23 36078.2 1064.93  28
  -1  -1  22 5197.66 378.518  10
  -1  -1  22 5854.38 339.322  34
  -1  -1  22 5492.99 389.697  11
  -1   1  22 5716.26 379.735  11
  -1  -1  22 6092.39 406.491   3
  -1   1  22 5713.40 400.460   3
   1   1 -22 4860.04 371.161  28
  -1   1  21 2748.28 279.630  10
  -1  -1  21 2555.14 271.766  10
  -1  -1  21 2718.50 287.233   3
  -1   1  21 2988.60 299.995   3
  -1   1  21 3054.66 280.810  11
  -1  -1  21 2737.01 238.550  34
  -1   1  20 12173.8 558.930  10
  -1  -1  20 11735.9 557.726  10
  -1  -1  20 11182.7 540.170   3
  -1   1  20 12137.1 569.242   3
  -1   1  20 12155.7 553.835  11
  -1   1  20 11839.4 488.299  34
  -1  -1  20 11778.1 482.629  34
  -1  -1  19 5583.87 373.982  10
  -1   1  19 5448.99 372.818  10
  -1  -1  19 5910.51 331.797  34
  -1   1  19 5772.20 333.555  34
  -1  -1  19 6030.10 384.372   3
  -1   1  19 5545.87 374.034   3
  -1   1  19 5664.41 383.503   4
  -1  -1  19 6480.38 409.421   4
  -1   1  19 6310.09 385.960  11
  -1  -1  18 251.652 119.770  10
  -1   1  18 402.732 130.532  10
  -1  -1  18 287.011 121.458   3
  -1   1  18 257.705 108.998   3
  -1   1  18 329.544 103.314  34
  -1  -1  18 428.970 117.478  34
  -1  -1  18 437.701 130.926   4
  -1   1  18 396.132 133.335   4
  -1   1  18 356.604 117.646  11
  -1   1  17 11833.2 507.308  10
  -1  -1  17 11254.9 500.117  10
  -1   1  17 10659.9 492.755   2
  -1  -1  17 11062.8 500.689   2
  -1  -1  17 11249.6 365.738  24
  -1  -1  17 10826.3 367.838  27
  -1   1  17 11472.9 460.193  34
  -1  -1  17 10444.6 428.060  34
  -1  -1  17 10376.5 430.186  33
  -1   1  17 10808.1 481.496  11
  -1  -1  17 11140.7 502.348   4
  -1   1  17 10960.7 500.706   4
  -1  -1  17 12073.4 512.473   3
  -1   1  17 12105.2 521.155   3
  -1  -1  16 6337.12 284.578  30
  -1  -1  16 5684.60 253.058  24
  -1  -1  16 5745.33 254.815  27
  -1  -1  16 7104.49 362.883  22
  -1   1  16 5448.11 331.965  10
  -1  -1  16 5478.96 336.743  10
  -1   1  16 5954.91 350.466   2
  -1  -1  16 6100.73 351.444   2
  -1  -1  16 6374.63 317.400  33
  -1  -1  16 5810.62 302.071  34
  -1   1  16 5775.00 315.248  34
  -1  -1  16 5967.07 346.285   3
  -1  -1  16 6257.76 360.968   4
  -1   1  16 5850.78 347.350   3
  -1   1  16 5531.50 342.538   4
  -1   1  16 5856.57 334.531  11
  -1  -1  15 5503.00 260.218  30
  -1  -1  15 6083.64 256.038  27
  -1  -1  15 5642.29 251.348  24
  -1  -1  15 6245.37 328.035  22
  -1   1  15 5925.49 328.443  10
  -1  -1  15 5836.22 328.790  10
  -1  -1  15 5874.83 332.793   2
  -1   1  15 5948.59 333.336   2
  -1   1  15 5915.12 322.557  11
  -1  -1  15 6242.10 335.932  14
  -1  -1  15 6246.04 303.745  33
  -1   1  15 6791.70 329.515  34
  -1  -1  15 5805.53 332.624   4
  -1   1  15 5678.60 325.422   4
  -1   1  15 6019.57 334.943   3
  -1  -1  15 5780.32 324.719   3
  -1   1  14 27950.4 757.912  10
  -1  -1  14 29571.7 775.153  10
  -1   1  14 27620.2 762.029   2
  -1  -1  14 26554.9 751.195   2
  -1   1  14 27608.9 746.707  11
  -1  -1  14 28440.9 761.583  14
  -1  -1  14 27675.7 751.094  22
  -1  -1  14 28826.0 654.164  24
  -1  -1  14 27204.6 703.730  33
  -1  -1  13 37.6435 78.6023   2
  -1   1  13 37.6708 68.9942   2
  -1  -1  13-12.3640 81.3244  22
  -1   1  12 167149. 2820.13   2
  -1  -1  12 169019. 2825.90   2
  -1  -1  12 168198. 2713.06  24
  -1   1  11 2505.38 173.734   2
  -1  -1  11 2564.37 180.461   2
  -1  -1  11 2468.96 156.408  24
  -1  -1  10 4109.05 212.009   2
  -1   1  10 3974.75 206.872   2
  -1  -1  10 3793.88 147.447  23
  -1  -1  10 3821.88 191.379  24
  -1   1   9 244527. 3752.73   2
  -1  -1   9 242867. 3753.36   2
  -1  -1   9 238921. 3772.28  22
  -1  -1   9 237707. 3616.01  23
  -1  -1   9 235501. 3716.61  24
  -1   1   8 246183. 3813.40   2
  -1  -1   8 247151. 3816.84   2
  -1  -1   8 248542. 3707.32  23
  -1  -1   8 243518. 3841.23  22
  -1  -1   8 244101. 3802.91  24
  -1   1   7 229548. 3545.54   2
  -1  -1   7 231286. 3548.00   2
  -1  -1   7 230454. 3559.14  24
  -1  -1   7 228207. 3468.79  23
  -1  -1   7 233196. 3582.85  22
  -1   1   4 739251. 10759.6   2
  -1  -1   4 726405. 10758.9   2
  -1  -1   3 471790. 6928.64   2
  -1   1   3 473831. 6927.39   2
   1   1  -3 467497. 6969.64  19
  -1  -1   3 469787. 6980.04  22
  -1   1   1 6300.35 115.470   2
  -1  -1   1 6302.67 116.426   2
  -1  -1   1 6271.54 158.121  22
   1   1  -1 6155.61 187.592  21
   1  -1  -1 6191.32 172.526  24
   1   1  -1 6261.18 173.438  19
  -1   1   1 6377.36 186.447  19
   1  -1   0 92740.2 1486.84  24
   1   1   0 94573.2 1500.90  21
  -1  -1   0 96121.4 1432.16  22
  -1   1   0 93263.8 1498.21  19
   1   1   0 92746.3 1478.47  19
  -1   1  -1 3678.56 136.343  19
   1   1   1 3593.25 135.727  21
   1  -1   1 3314.05 134.199  24
   1  -1   1 3529.88 79.8858   9
   1   1   1 3590.17 79.1253   9
  -1   1  -1 3763.17 84.0012   8
  -1  -1  -1 3750.48 82.6732   8
   1  -1   2 528006. 7896.51  24
   1   1   2 538264. 7810.45   9
   1  -1   2 531042. 7811.63   9
  -1   1  -2 533689. 7897.64  19
   1  -1   3 48731.8 794.112   9
   1   1   3 49093.2 794.145   9
   1  -1   3 48564.5 857.882  24
   1   1   4 343503. 5105.26   9
   1  -1   4 338833. 5106.16   9
   1  -1   4 350309. 5111.13   2
   1   1   4 341442. 5104.05   2
   1   1   7 16615.1 397.133   9
   1  -1   7 16388.1 395.797   9
   1  -1   7 16380.3 399.459   2
   1   1   7 15590.1 390.602   2
   1  -1   7 15801.5 300.256  23
   1   1   7 15684.7 305.494  22
   1  -1   7 16372.1 403.885  24
   1   1   8 2529.96 144.347   9
   1  -1   8 1610.76 120.214   9
   1   1   8 1746.19 125.007   2
   1  -1   8 2023.64 134.925   2
   1   1   8 2322.32 93.5456  22
   1  -1   8 1617.56 133.580  22
   1  -1   8 1868.37 130.967  24
   1  -1   8 1734.70 76.1811  23
   1  -1   9 22188.4 543.063   9
   1  -1   9 23290.8 555.148   2
   1   1   9 24421.1 561.699   2
   1   1   9 21767.7 439.924  22
   1  -1   9 22937.9 526.147  24
   1  -1   9 21237.0 554.187  22
   1  -1  10 83187.6 1525.19   2
   1   1  10 82698.6 1520.39   2
   1   1  10 85090.7 1383.92  22
   1  -1  10 86800.8 1479.93  24
   1  -1  11 10130.6 368.290   2
   1   1  11 9953.72 365.196   2
   1  -1  11 10159.3 326.572  24
   1  -1  12 68071.4 1341.45   2
   1   1  12 67258.5 1340.05   2
   1  -1  12 67286.1 1242.86  24
   1   1  13 26035.5 717.639   2
   1  -1  13 26781.5 721.349   2
   1  -1  13 26749.8 625.113  24
   1  -1  13 26381.9 713.000  22
   1   1  14 33082.9 849.906  10
   1  -1  14 32251.6 844.067  10
   1  -1  14 33618.6 739.136  24
   1  -1  14 32288.1 842.009  22
   1  -1  14 32641.6 790.799  33
   1   1  15 13324.0 520.871   3
   1  -1  15 13417.8 519.838   4
   1   1  15 13389.2 519.737   4
   1  -1  15 14096.2 520.273   3
   1  -1  15 13482.1 423.837  30
   1  -1  15 14096.1 423.087  24
   1  -1  15 14223.4 529.459  10
   1   1  15 14288.6 526.472  10
   1  -1  15 13544.2 511.655  22
   1  -1  15 13782.7 473.347  33
   1   1  15 13620.8 469.079  34
   1  -1  16 21587.2 695.818   3
   1   1  16 21437.7 707.478   4
   1   1  16 21240.6 706.482   3
   1  -1  16 22037.8 714.494   4
   1  -1  16 21155.7 569.084  30
   1  -1  16 22635.8 571.433  24
   1  -1  16 21950.3 691.334  22
   1  -1  16 20804.0 623.480  33
   1   1  16 20330.7 620.389  34
   1   1  16 21954.0 704.975  10
   1  -1  16 21448.0 703.591  10
   1   1  16 21893.6 689.414  11
   1  -1  17 6151.39 279.941  30
   1  -1  17 6390.47 363.820  22
   1   1  17 6208.33 356.621  11
   1   1  17 6179.78 367.661  10
   1  -1  17 6170.76 369.430  10
   1  -1  17 6325.07 370.039   3
   1   1  17 6476.51 381.557   3
   1  -1  17 6315.51 320.548  34
   1  -1  17 6294.04 326.637  33
   1   1  17 6182.10 322.076  34
   1  -1  18 43188.2 1102.81  22
   1   1  18 41661.4 1105.67  10
   1  -1  18 42002.3 1114.39  10
   1  -1  18 40672.5 1089.05  14
   1  -1  18 39521.8 1085.51   3
   1   1  18 42477.6 1130.57   3
   1   1  18 44285.0 1114.21  11
   1   1  18 40013.9 984.277  34
   1  -1  18 40881.5 984.646  34
   1  -1  19 640.470 149.300  14
   1   1  19 823.768 174.095  11
   1   1  19 1087.17 197.426   3
   1  -1  19 835.869 170.218   3
   1   1  19 879.640 137.676  34
   1  -1  19 800.676 136.659  34
   1   1  19 679.296 164.255  10
   1  -1  19 707.583 168.656  10
   1   1  20 182.920 115.359  11
   1  -1  20 290.091 129.821  14
   1   1  20 128.565 134.245  10
   1  -1  20 216.495 135.635  10
   1  -1  20 446.108 147.641   3
   1   1  20 244.006 133.524   3
   1  -1  20 345.747 112.874  34
   1  -1  21 1244.99 198.007  14
   1   1  21 1092.45 184.399  11
   1  -1  21 862.236 176.683  10
   1   1  21 1335.27 205.356  10
  -1  -1 -21 836.847 182.295   8
  -1   1 -21 1041.68 188.837   8
   1  -1  21 1215.59 204.813   3
   1   1  21 1154.19 214.686   3
   1  -1  21 1128.88 159.031  34
   1   1  22 61.1868 115.700  11
   1  -1  22 22.0828 115.069  10
   1   1  22 43.7611 118.163  10
  -1   1 -22 73.4145 88.4820   8
  -1  -1 -22-25.6222 102.778   8
   1  -1  22-30.4242 91.5299  34
   1  -1  22 43.3487 128.589   3
  -1   1 -23 8334.19 480.010  28
   1  -1  23 8363.57 387.600  34
   1   1  23 8231.96 441.609  11
   1  -1  23 7623.61 451.858  11
   1  -1  23 8084.86 459.222  10
   1   1  23 7695.12 445.362  10
  -1   1 -24 393.037 143.753  28
   1  -1  24 368.600 143.914  11
   1   1  24 678.037 150.580  11
   1  -1  24 483.145 110.959  34
  -1   1 -24 458.233 156.421  16
  -1   1 -25 39.8198 107.522  28
   1  -1  25 37.6317 123.733  11
   1   1  25-32.9635 90.5309  11
  -1   1 -25 300.318 140.545  16
  -1   1 -26 1080.35 171.021  28
   1  -1  26 1250.99 186.907  11
  -1   1 -26 937.110 167.054  16
  -1   1 -26 1035.84 181.118  17
  -1   1 -27 115.226 89.0430  28
   1  -1  27 28.4556 87.9585  11
  -1   1 -27 74.4203 96.7363  16
  -1   1 -27 49.5109 99.3054  17
  -1   1 -28 324.539 86.1991  28
  -1  -1 -28 308.546 75.5250  17
  -1   1 -28 255.633 87.2897  16
  -1   1 -28 202.074 93.6819  17
   1  -1  28 253.508 94.6701  11
  -1   1 -29 663.312 102.242  17
   1  -1  29 661.642 94.8832  11
   1   3 -26 936.594 100.094  16
   1   3 -25 353.535 88.9531  16
   1   3 -25 632.468 108.896  17
  -1  -3  25 618.115 93.2981  34
   1   3 -24 48.4242 52.4557   6
  -1  -3  24 39.7254 65.3111  34
   1   3 -24 55.2437 78.3494  17
   1   3 -24 41.0794 85.7571  16
  -1  -3  23 32.2188 64.6218  11
   1   3 -23 22.6195 67.1005   6
  -1  -3  23 46.1105 80.9229  34
   1   3 -23 48.4202 91.5611  16
   1   3 -23 80.6542 97.0594  17
  -1  -3  22 1945.09 178.067  11
   1   3 -22 1656.48 177.706   6
  -1  -3  22 1620.00 175.781  34
   1   3 -22 1855.40 220.263  16
   1   3 -22 1842.21 210.137  17
  -1  -3  21 4337.15 276.008  11
   1   3 -21 4372.96 297.485   6
  -1  -3  21 4580.84 285.540  34
   1   3 -21 4137.34 322.984  16
   1   3 -21 4490.05 336.034  17
  -1  -3  20 93.0037 94.5538  11
   1   3 -20 36.6660 114.813   6
  -1  -3  20 11.2970 68.9124  27
   1   3 -20 87.0558 119.543  17
   1   3 -20-22.1515 123.683  16
  -1  -3  19 10739.1 489.057  33
   1   3 -19 11327.2 572.938  16
   1   3 -19 11268.7 565.343  17
   1   3 -19 11293.6 524.624   6
  -1  -3  19 11441.3 468.139  30
  -1  -3  19 11692.0 485.142  11
  -1  -3  19 11182.4 425.895  27
   1   3 -18 288.826 156.434  17
   1   3 -18 99.3324 138.667  16
   1   3 -18 191.296 171.257  28
  -1  -3  18 128.380 101.796  30
  -1  -3  18 95.4809 99.5986  27
  -1  -3  18 70.3738 118.368  33
  -1  -3  17 121470. 2285.96  33
  -1  -3  17 118268. 2317.08  14
   1   3 -17 120351. 2464.84  17
   1   3 -17 117719. 2471.43  16
  -1  -3  17 120333. 2245.69  30
   1   3 -17 115445. 2440.26  28
  -1  -3  17 118824. 2175.96  27
  -1  -3  16 68052.8 1505.80  33
  -1  -3  16 70249.8 1544.35  14
   1   3 -16 67143.3 1656.73  17
   1   3 -16 67856.6 1680.54  16
   1   3 -16 67670.8 1655.19  28
  -1  -3  16 67567.9 1482.34  30
  -1  -3  16 65122.3 1472.21  24
  -1  -3  16 67538.9 1427.70  27
  -1  -3  15 15037.5 585.936  33
  -1  -3  15 15325.2 599.842  14
   1   3 -15 15611.4 699.344  16
   1   3 -15 13784.4 648.669  17
   1   3 -15 14330.5 659.963  28
  -1  -3  15 14806.4 571.690  30
  -1  -3  15 13889.9 565.143  24
  -1  -3  15 14742.4 545.674  27
  -1  -3  14 28554.6 832.165  33
  -1  -3  14 26272.7 813.467  14
   1   3 -14 26696.4 924.006  17
   1   3 -14 26351.8 939.054  16
  -1  -3  14 27494.9 811.823  30
   1   3 -14 27808.3 930.393  28
  -1  -3  14 26600.5 798.843  31
  -1  -3  14 27409.0 830.309  24
  -1  -3  14 26146.1 771.821  27
   1   3 -13 328969. 5604.31  17
  -1  -3  13 339941. 5407.31  31
   1   3 -13 333172. 5598.83  28
  -1  -3  13 329932. 5358.07  27
  -1  -3  13 333474. 5413.50  14
  -1  -3  13 327745. 5452.87  24
  -1  -3  13 335356. 5418.57  33
  -1  -3  12 1321.63 172.325  27
  -1  -3  12 1224.10 187.895  24
   1   3 -12 1414.01 207.708  17
   1   3 -12 1610.73 232.725  21
  -1  -3  12 1516.96 191.949  31
   1   3 -12 1408.26 209.436  28
  -1  -3  12 1459.31 180.287  14
  -1  -3  12 1615.70 192.693  33
  -1  -3  11 999.631 177.650  24
   1   3 -11 703.028 125.255  19
   1   3 -11 816.378 173.921  21
   1   3 -11 833.809 161.053  17
  -1  -3  11 920.051 155.807  31
  -1  -3  11 830.005 147.235  30
   1   3 -11 698.761 160.131  28
  -1  -3  11 885.029 138.435  14
  -1  -3  11 1222.94 169.802  33
  -1  -3  10 4160.39 305.106  24
   1   3 -10 3770.07 313.690  21
   1   3 -10 3870.58 255.994  19
   1   3 -10 4242.42 317.569  17
   1   3 -10 4206.35 309.510  28
  -1  -3  10 3904.39 272.923  31
  -1  -3  10 3442.35 243.471  14
  -1   3  10 3954.43 232.597  12
  -1  -3  10 3909.47 267.690  33
   1   3  -9 80748.6 1777.82  21
   1   3  -9 82005.6 1722.23  17
   1   3  -9 79375.1 1598.37  19
  -1  -3   9 81992.5 1619.63  31
   1   3  -9 80414.6 1715.45  28
  -1   3   9 79414.8 1530.91  12
  -1  -3   9 84398.2 1633.46  33
  -1  -3   8 50.2972 114.033  24
   1   3  -8 57.5821 96.2428  16
   1   3  -8 68.4655 72.8263  17
   1   3  -8 77.7328 99.3716  21
   1   3  -8-40.0459 59.8689  19
   1   3  -8 204.768 93.7289  28
  -1  -3   8-13.6094 77.2061  31
  -1   3   8 69.6406 59.3537  12
  -1  -3   8 151.198 81.5500  33
   1   3  -7 10947.3 496.452  21
  -1  -3   7 11672.9 492.172  24
   1   3  -7 10697.9 419.800  19
   1   3  -7 10887.7 463.065  17
   1   3  -7 12226.3 516.341  16
  -1   3   7 11021.5 402.997  16
   1   3  -7 10282.3 453.860  28
  -1  -3   7 10989.1 424.600  31
  -1   3   7 11617.9 420.175  12
  -1  -3   7 10912.3 424.402  33
   1  -3  -6 188.618 66.2591  24
  -1  -3   6 255.943 112.324  24
   1   3  -6 209.488 106.523  21
   1   3  -6 227.330 73.9000  19
   1   3  -6 196.076 80.0823  17
   1   3  -6 69.2490 77.6894  16
   1   3  -6 271.125 91.9207  28
  -1   3   6 171.027 68.6582  16
  -1   3   6 182.810 81.1156  12
  -1  -3   6 187.130 81.1236  33
   1  -3  -5 6439.73 286.411  24
  -1  -3   5 6081.67 339.006  24
   1   3  -5 6427.68 357.392  21
   1   3  -5 6306.09 307.272  19
  -1   3   5 6002.71 301.273  12
  -1  -3   5 5781.16 291.401  33
   1   3  -5 5973.27 342.558  16
  -1   3   5 5813.25 287.884  16
   1  -3  -4 138796. 2365.56  24
   1   3  -4 143531. 2533.83  21
  -1  -3   4 144875. 2506.65  24
   1   3  -4 138168. 2412.38  19
  -1   3   4 133585. 2399.63  12
  -1  -3   4 134826. 2361.93  33
  -1   3   4 132701. 2375.10  16
   1   3  -4 138932. 2514.96  16
   1   3  -3 15.1395 91.0982  16
  -1  -3   3 72.8317 106.348  24
   1  -3  -3 112.356 78.8768  24
   1   3  -3 91.9209 90.8956  21
   1   3  -2 349.777 99.2819  16
   1  -3  -2 304.279 90.3190  24
  -1  -3   2 396.614 118.976  24
   1   3  -2 577.045 122.482  21
   1   3  -1 437.168 106.980  16
   1  -3  -1 470.864 109.843  24
  -1  -3   1 589.906 127.757  24
   1   3  -1 388.348 108.146  21
   1   3   0 14063.6 496.129  16
   1  -3   0 13812.5 481.135  24
  -1  -3   0 13992.6 497.495  24
  -1   3  -1 40553.7 976.247  16
   1   3   1 41675.5 979.690  16
   1  -3   1 42143.4 983.034  24
  -1  -3  -1 42835.8 984.789  24
  -1   3  -1 44098.3 1032.13  21
   1   3   2 45083.2 1027.02  12
  -1   3  -2 45680.4 1063.68  16
   1   3   2 45118.0 1033.36  16
  -1   3  -2 46534.4 1097.93  21
  -1  -3  -2 46891.2 1042.23  24
   1  -3   2 45989.6 1049.45  24
   1   3   3 6296.25 313.796  16
  -1   3  -3 6830.51 346.538  16
   1   3   3 6281.81 314.769  12
  -1  -3  -3 6624.23 316.229  24
   1  -3   3 6631.54 261.391  22
  -1   3  -3 6545.51 354.949  21
   1  -3   3 6889.82 342.512  24
  -1   3  -3 6322.61 323.952  19
   1   3   4 468.098 97.7737  16
  -1   3  -4 498.070 114.974  16
   1   3   4 454.388 104.678  12
  -1  -3  -4 876.861 127.726  24
   1  -3   4 618.662 134.810  24
   1  -3   4 526.668 87.8455  22
  -1   3  -4 514.876 108.990  19
  -1   3  -4 588.134 135.332  21
   1   3   5 9685.35 392.488  16
  -1   3  -5 9573.58 437.333  16
  -1   3  -5 9261.60 402.398  19
   1   3   5 9336.09 385.078  12
  -1  -3  -5 10650.4 396.568  24
   1  -3   5 10203.1 438.486  24
   1  -3   5 10288.6 372.817  22
  -1   3  -5 9624.80 450.809  21
  -1   3  -6 37372.9 1003.63  21
   1  -3   6 38196.7 880.817  22
  -1  -3  -6 39607.8 876.667  24
   1  -3   6 39192.8 970.344  24
  -1   3  -6 36839.3 925.803  19
   1   3   6 37396.4 889.894  16
  -1   3  -6 36695.6 982.778  16
  -1   3  -6 36504.9 915.576  17
  -1   3  -6 36168.0 923.961  28
   1   3   6 37205.4 884.172  12
   1  -3   6 35915.9 895.857  33
   1  -3   7-63.1415 106.190  24
  -1  -3  -7 31.2885 63.6194  24
   1  -3   7 26.3831 54.5441  22
  -1   3  -7 88.8226 71.1969  19
  -1   3  -7-37.6713 105.168  21
  -1   3  -7 73.4209 86.3366  16
  -1   3  -7 45.7947 70.1502  17
  -1   3  -7 31.3542 66.7001  28
   1   3   7-37.2345 64.6743  16
   1   3   7 24.3482 69.0618  12
   1  -3   7 42.0018 79.4229  33
  -1   3  -8 44543.1 1152.88  21
   1  -3   8 42300.7 1060.70  24
   1  -3   8 40901.9 1003.88  22
  -1   3  -8 41303.1 1026.61  19
  -1   3  -8 41333.0 1051.88  17
  -1   3  -8 46197.2 1156.03  16
  -1   3  -8 43062.3 1073.35  28
   1  -3   8 41884.7 1004.39  31
   1   3   8 42509.3 964.265  12
   1  -3   8 43182.8 1024.35  33
   1  -3   9 9250.47 419.522  22
  -1   3  -9 9256.89 483.834  21
  -1   3  -9 8736.80 414.435  19
  -1   3  -9 10048.5 462.669  17
  -1   3  -9 10579.9 509.629  16
  -1   3  -9 9602.73 458.076  28
   1  -3   9 9394.58 414.786  31
   1  -3   9 9502.43 406.333  14
   1   3   9 9381.97 381.026  12
   1  -3   9 9670.91 425.373  33
   1  -3  10 25050.6 775.443  22
  -1   3 -10 26804.4 895.254  21
  -1   3 -10 26884.3 790.777  19
  -1   3 -10 26463.3 835.440  17
  -1   3 -10 26139.7 877.960  16
  -1   3 -10 26946.5 842.693  28
   1  -3  10 26369.3 765.995  31
   1  -3  10 27035.8 763.708  14
   1   3  10 27031.2 705.280  12
   1  -3  10 26800.7 779.055  33
  -1   3 -11 6266.34 357.247  19
  -1   3 -11 6547.43 395.133  17
  -1   3 -11 6218.22 419.077  16
  -1   3 -11 5808.73 382.020  28
   1  -3  11 5724.34 333.611  31
   1  -3  11 5730.87 334.663  14
   1  -3  11 6286.12 369.268  24
  -1   3 -11 6547.59 428.777  21
   1  -3  11 5781.71 354.906  22
   1  -3  11 5877.15 347.562  33
  -1   3 -12 12478.9 525.446  19
  -1   3 -12 13589.8 637.885  16
  -1   3 -12 12246.7 573.253  17
   1  -3  12 12936.0 522.382  31
  -1   3 -12 13958.1 605.983  28
   1  -3  12 13165.2 528.653  14
  -1   3 -12 13753.8 644.171  21
   1  -3  12 12751.2 538.852  24
   1  -3  12 13239.6 563.090  22
   1  -3  12 13805.1 542.786  33
  -1   3 -13 27251.8 833.831  19
  -1   3 -13 28526.3 936.605  17
   1  -3  13 30027.2 857.438  33
   1  -3  13 29417.5 856.024  14
  -1   3 -13 26554.5 905.960  28
   1  -3  13 27807.3 825.776  30
   1  -3  13 28493.5 829.779  31
   1  -3  13 27738.0 790.189  27
   1  -3  13 27976.2 844.711  24
   1  -3  14 122.761 111.262  24
  -1   3 -14 304.151 153.876  28
   1  -3  14 190.537 120.377  30
  -1   3 -14 144.087 138.368  17
   1  -3  14 143.159 125.647  33
   1  -3  14 188.021 119.281  14
   1  -3  14 271.628 122.971  27
   1  -3  15 6841.91 387.760  30
  -1   3 -15 6567.27 443.568  28
  -1   3 -15 7452.53 470.409  17
   1  -3  15 6966.91 400.392  33
   1  -3  15 7280.35 409.464  14
   1  -3  15 7097.45 364.836  27
   1  -3  15 6896.28 382.793  24
  -1   3 -16 30768.5 1003.87  28
   1  -3  16 31786.1 885.484  30
  -1   3 -16 30299.7 1004.87  17
   1  -3  16 31329.3 911.287  33
   1  -3  16 32846.8 953.366  14
   1  -3  16 32122.4 839.757  27
   1  -3  16 30866.2 878.136  24
   1  -3  17 24918.0 749.390  24
  -1   3 -17 23813.3 869.208  28
   1  -3  17 24514.0 750.218  30
  -1   3 -17 24567.3 879.256  17
   1  -3  17 24060.0 776.238  33
   1  -3  17 25037.3 818.554  14
  -1   3 -17 24297.8 822.468   6
   1  -3  17 24503.7 700.637  27
  -1   3 -18 1078.81 209.611  28
   1  -3  18 1129.47 162.705  30
  -1   3 -18 997.869 178.710   6
   1  -3  18 1003.12 140.361  27
  -1   3 -18 1313.59 222.832  16
  -1   3 -18 1013.18 194.031  17
   1  -3  18 1054.48 184.601  14
   1  -3  19 43.7343 81.3962  30
  -1   3 -19-67.9103 113.503  28
  -1   3 -19-23.9077 143.850  16
  -1   3 -19-22.4679 119.224  17
  -1   3 -19 115.017 103.521   6
   1  -3  19-11.6552 78.4060  27
   1  -3  19 19.4401 99.4048  14
  -1   3 -20 1289.82 219.409  16
  -1   3 -20 1556.31 221.088  17
  -1   3 -20 1277.03 184.230   6
   1  -3  20 1388.04 178.192  34
   1  -3  20 1547.04 166.806  30
  -1   3 -20 1094.89 198.317  28
   1  -3  20 1387.21 176.096  11
   1  -3  21 2788.83 224.501  34
  -1   3 -21 3112.04 244.105   6
   1  -3  21 3179.39 242.179  11
  -1   3 -21 2838.25 263.260  17
  -1   3 -21 2750.66 272.124  16
   1  -3  22 232.589 92.8076  34
  -1   3 -22 412.968 99.5236   6
   1  -3  22 290.300 94.6233  11
  -1   3 -22 329.601 118.086  17
  -1   3 -22 510.552 145.216  16
   1  -3  23 21.4240 70.4453  34
  -1   3 -23 70.0405 63.4652   6
  -1   3 -23 95.7483 96.0212  16
  -1   3 -23 91.0374 95.0248  17
   1  -3  23 33.4733 63.3004  11
   1  -3  24 406.826 84.7288  34
   1  -3  24 367.025 78.0704  11
  -1   3 -24 293.984 93.4666  17
  -1   3 -24 390.695 109.886  16
  -1   3 -25 60.9572 67.5903  17
  -1   3 -25 97.2110 67.6534  16
  -1   3 -26 132.548 56.9550  16
  -1  -5  17 317.667 63.1974  34
  -1  -5  17 371.643 63.1538  27
   1   5 -17 240.019 69.9855  16
  -1  -5  16 4075.83 198.114  34
  -1  -5  16 4220.32 196.400  27
  -1  -5  15 759.530 105.349  34
   1   5 -15 785.102 124.440   6
  -1  -5  15 742.055 104.148  27
   1   5 -15 684.441 123.051  16
  -1   5  14 2043.86 185.836   1
   1   5 -14 1506.12 177.011  16
   1   5 -14 1651.96 174.855   6
   1   5 -14 1479.12 127.631  12
  -1  -5  14 1516.75 148.064  30
  -1   5  13 450.266 123.236   1
   1   5 -13 305.319 115.166  16
   1   5 -13 272.277 108.586   6
  -1  -5  13 289.020 78.3466  33
   1   5 -13 357.508 86.9294  12
  -1  -5  13 208.400 86.2168  30
  -1  -5  12 159.113 96.6880  27
  -1   5  12 421.250 132.741   1
   1   5 -12 278.008 120.754  16
   1   5 -12 121.768 90.3478   6
  -1  -5  12 219.359 74.8805  33
   1   5 -12 116.288 79.9993  12
  -1  -5  12 236.133 94.9595  30
  -1  -5  11 13.1935 90.7086  27
  -1   5  11 94.5164 120.310   1
   1   5 -11 36.7395 99.2060  16
   1   5 -11 15.9096 97.0503   6
  -1  -5  11 73.4270 63.9901  33
   1   5 -11 79.1266 78.2436  12
  -1  -5  11 65.6185 78.9679  30
  -1  -5  10 1218.35 155.703  30
   1   5 -10 1458.83 197.315  16
   1   5 -10 1161.99 173.030   6
  -1  -5  10 1192.68 133.884  33
  -1  -5  10 1313.50 163.761  27
   1   5 -10 1023.11 156.110  12
  -1  -5   9 12726.2 471.802  31
  -1  -5   9 13197.0 489.652  30
   1   5  -9 13965.5 576.313  16
   1   5  -9 12192.8 510.498   6
  -1  -5   9 11059.9 410.374  33
  -1  -5   9 14300.6 515.439  27
   1   5  -9 13588.5 522.887  12
  -1  -5   8 181.780 108.518  27
   1   5  -8 166.364 101.515   6
   1   5  -8 292.051 132.451  16
  -1   5   8 219.489 140.915   1
  -1  -5   8 133.493 71.4812  33
   1   5  -8 83.8816 109.062  12
  -1  -5   8 358.959 110.792  31
  -1  -5   8 157.819 98.6723  30
   1   5  -7 4301.56 293.240   6
  -1   5   7 4713.69 341.951   1
  -1   5   7 5061.91 289.968  12
   1   5  -7 4555.41 321.801  12
  -1  -5   7 4332.04 280.636  30
  -1  -5   7 4356.14 292.181  27
  -1  -5   7 4437.67 280.644  31
   1   5  -7 4482.31 326.995  16
   1   5  -6 2466.15 224.259   6
  -1   5   6 2701.78 279.237   1
   1   5  -6 2313.51 248.143  12
  -1   5   6 2436.35 217.922  12
  -1  -5   6 2107.41 199.272  31
  -1  -5   6 2510.12 233.037  27
  -1  -5   6 2387.66 213.277  30
   1   5  -6 2096.73 235.586  16
  -1   5   5 3637.47 307.834   1
  -1   5   5 3194.28 254.560  12
   1   5  -5 3565.62 306.792  12
  -1  -5   5 3315.87 263.399  27
  -1  -5   5 2993.82 231.170  30
  -1  -5   5 3197.16 241.918  31
   1   5  -5 3552.58 296.573  16
  -1   5   4 14788.8 611.576   1
   1   5  -4 15811.0 619.977  12
  -1   5   4 16222.2 584.329  12
  -1  -5   4 15028.4 528.902  31
  -1  -5   4 14608.6 516.981  30
   1   5  -4 15635.0 606.923  16
  -1   5   3 16497.0 637.176   1
  -1   5   3 15747.2 584.914  12
   1   5  -3 15054.3 606.092  12
  -1  -5   3 15150.6 527.709  31
  -1  -5   3 12962.2 482.725  30
   1   5  -3 14108.3 575.050  16
  -1   5   2 49197.1 1171.95  12
  -1  -5   2 45149.1 1052.96  31
  -1  -5   2 44165.7 1013.15  30
   1   5  -2 47420.2 1164.14  16
  -1   5   1 2931.61 272.628  12
  -1  -5   1 2482.97 212.273  31
  -1   5   1 2233.23 211.191  16
   1   5  -1 2930.96 256.848  16
  -1   5   0 20511.8 708.999  12
   1   5   0 21164.0 712.247  12
  -1  -5   0 18758.5 585.231  31
   1  -5   0 18225.8 602.133  31
   1   5   0 20273.6 667.776  16
  -1   5   0 20160.3 644.850  16
   1   5   1 4302.43 321.106   1
   1   5   1 4234.46 315.421  12
  -1   5  -1 3825.15 313.438  12
   1  -5   1 3595.58 242.590  30
   1  -5   1 3920.53 270.469  31
   1   5   1 3951.82 287.439  16
  -1   5  -1 4285.30 294.352  16
   1   5   2 27944.2 853.436   1
  -1   5  -2 26600.3 797.529  16
   1   5   2 29796.5 805.063  16
   1   5   2 28719.0 836.131  12
   1  -5   2 25772.9 730.188  30
   1  -5   2 25691.0 754.565  31
   1   5   3 1381.18 214.034   1
   1   5   3 1174.41 171.482  16
   1   5   3 1361.14 193.792  12
  -1   5  -3 970.917 173.361  16
   1  -5   3 1081.48 157.899  30
   1  -5   3 1222.41 172.169  31
  -1   5  -4 3235.50 267.840  16
   1  -5   4 3330.19 251.689  31
   1  -5   4 2374.62 211.925  30
   1   5   4 2908.37 253.377  12
  -1   5  -4 3018.13 288.321  12
   1   5   4 3775.76 310.117   1
   1   5   5 2427.80 260.309   1
  -1   5  -5 2117.27 229.967  16
   1  -5   5 2355.14 218.398  31
   1  -5   5 1968.28 200.866  30
   1  -5   5 1919.24 172.766  33
  -1   5  -5 2342.16 218.400   6
  -1   5  -5 2399.21 264.391  12
   1   5   5 2185.73 218.660  12
   1   5   6 96.0626 142.886   1
  -1   5  -6 18.0397 105.485  16
   1  -5   6-45.0732 91.6479  30
   1  -5   6-15.2959 97.0128  31
   1  -5   6-12.4197 71.5478  33
  -1   5  -6-75.5777 147.986  12
   1   5   6-104.134 116.515  12
  -1   5  -6 49.6880 87.8890   6
  -1   5  -7 1393.93 181.255   6
   1   5   7 1745.59 236.452   1
  -1   5  -7 1712.56 205.531  16
   1  -5   7 1863.09 196.038  31
   1  -5   7 1232.40 163.915  30
   1  -5   7 1560.05 163.331  33
  -1   5  -7 1897.11 222.203  12
   1  -5   7 1468.03 188.679  27
  -1   5  -8 1043.47 165.325   6
   1   5   8 1218.06 203.406   1
  -1   5  -8 1280.96 180.555  16
   1  -5   8 891.509 146.918  30
   1  -5   8 1333.96 169.692  31
   1  -5   8 1116.82 143.377  33
  -1   5  -8 1269.61 187.756  12
   1  -5   8 1074.82 169.476  27
  -1   5  -9 267.127 116.063   6
   1   5   9 266.648 142.668   1
  -1   5  -9 328.106 121.317  16
   1  -5   9 362.892 108.027  30
   1  -5   9 325.322 103.339  31
   1  -5   9 231.662 89.1029  33
  -1   5  -9 228.965 113.697  12
   1  -5   9 192.033 107.916  27
   1  -5  10 28.0389 88.9199  27
  -1   5 -10 107.695 103.403  16
   1  -5  10-27.9610 90.8626  30
   1  -5  10 189.724 100.788  31
   1  -5  10 71.0912 66.1601  33
  -1   5 -10 49.0662 94.2225   6
  -1   5 -10 15.0218 95.2768  12
  -1   5 -11 467.159 136.840  16
   1  -5  11 560.457 117.679  30
   1  -5  11 488.124 97.5687  33
  -1   5 -11 616.907 142.090   6
  -1   5 -11 560.716 123.672  12
   1   5  12 221.800 128.422   1
  -1   5 -12 32.7086 94.2189  16
   1  -5  12 12.5530 76.5792  30
   1  -5  12 107.274 76.8317  33
  -1   5 -12 48.3571 81.3326  12
  -1   5 -12 105.452 99.0693   6
  -1   5 -13 705.942 131.578   6
   1   5  13 709.840 143.657   1
  -1   5 -13 561.990 132.186  16
   1  -5  13 706.919 119.954  30
   1  -5  13 607.922 98.2916  33
  -1   5 -13 381.658 88.1862  12
   1  -5  13 654.664 115.594  27
  -1   5 -14 25.9161 76.8870   6
   1   5  14 201.514 102.265   1
  -1   5 -14 203.123 90.0859  16
   1  -5  14 73.6703 67.5899  30
   1  -5  14 54.4256 58.9652  33
  -1   5 -14 67.9285 56.4957  12
   1  -5  14 96.3753 74.2462  27
   1   5  15 1869.02 164.929   1
  -1   5 -15 1375.84 150.485  16
   1  -5  15 1784.72 148.483  30
   1  -5  15 1767.32 138.283  27
  -1   5 -15 1388.76 108.138  12
   1   5  16 3368.48 187.628   1
   1  -5  16 3543.33 172.190  27
   1  -5  16 3175.49 177.538  34
   1  -5  17 1283.34 106.765  34
  -1   5 -17 1108.62 107.103  16
   2   0 -29-9.69983 66.6861  17
   2   0 -28 701.173 134.249  17
   2   0 -27 66.4042 106.599  17
   2   0 -27 13.6185 81.9430  16
  -2   0  27 47.3075 104.897  11
   2   0 -26 18733.1 629.650  16
  -2   0  26 17424.3 640.998  11
  -2   0  25 20.9016 143.698   3
  -2   0  25-19.7819 125.464  11
   2   0 -25 48.2388 80.6252  28
  -2   0  24 1362.77 177.725  34
  -2   0  24 1377.69 234.465   3
  -2   0  24 1306.13 218.316  11
   2   0 -24 1178.92 173.571  28
  -2   0  23 34.0695 90.3935  34
  -2   0  23 22.9225 134.037   3
   2   0 -23-58.1862 108.293  28
  -2   0  22 1210.20 175.886  34
  -2   0  22 900.408 191.643  10
  -2   0  22 1361.75 218.987   3
  -2   0  21 51.0598 88.6876  34
  -2   0  21-68.0208 120.316  10
  -2   0  21-45.4139 128.812   3
  -2   0  21-23.1008 113.490   4
  -2   0  20 1429.03 176.059  34
  -2   0  20 1091.06 203.762  10
  -2   0  20 1269.38 211.312   3
  -2   0  20 1203.81 211.700   4
  -2   0  19-30.9890 74.5197  34
  -2   0  19-62.0051 140.575  10
  -2   0  19-63.5173 112.351   2
  -2   0  19 41.4715 106.031   3
  -2   0  19-21.1385 114.156   4
  -2   0  18 4659.79 285.366  34
  -2   0  18 4504.69 329.022  10
  -2   0  18 4759.19 336.923   2
  -2   0  18 4972.05 345.063   3
  -2   0  18 5305.52 357.011   4
  -2   0  17-39.8154 84.1748  34
  -2   0  17 107.387 94.9736  10
  -2   0  17-143.962 100.475   3
  -2   0  17 54.4781 87.3347   2
  -2   0  17 109.948 91.8813   4
  -2   0  16 40145.8 922.906  34
  -2   0  16 39314.8 1013.08  10
  -2   0  16 39732.9 1012.73   3
  -2   0  16 38264.1 1008.46   4
  -2   0  16 40748.2 1021.01   2
  -2   0  15-11.0079 59.4472  34
  -2   0  15 13.3789 67.0836  14
  -2   0  15-75.6398 105.105   2
  -2   0  15-44.9673 75.1573  10
  -2   0  14 62571.4 1308.78   2
  -2   0  14 62003.9 1304.86  10
  -2   0  13 12.2693 71.7432   2
  -2   0  12 585.058 90.2427  22
  -2   0  12 947.886 130.243   2
  -2   0  11 13.2614 28.9847  24
  -2   0  11 30.7688 44.9796  22
  -2   0  11-9.82903 64.6351   2
  -2   0  10 1027.29 96.7085  22
  -2   0  10 1267.78 71.4941  24
  -2   0  10 1182.37 125.704   2
  -2   0   9 1333.58 99.2611  22
  -2   0   9 960.567 106.526   2
  -2   0   8 51037.2 835.371  24
  -2   0   8 53102.4 928.876  22
  -2   0   8 52378.7 968.536   2
  -2   0   7 469.393 58.0136  22
  -2   0   7 832.247 82.7985   2
  -2   0   6 151379. 2321.90  22
  -2   0   6 149323. 2252.00  24
  -2   0   6 151978. 2355.90   2
  -2   0   5 41.9628 23.1750  24
  -2   0   5-42.2972 38.7732  23
  -2   0   5 29.3234 30.6515  22
  -2   0   5 16.1155 37.4684   2
  -2   0   4 4956.92 111.065  24
  -2   0   4 5006.97 150.327   2
  -2   0   3 59.4619 22.3190   2
  -2   0   2 177516. 2672.54  23
  -2   0   2 183180. 2686.90   2
  -2   0   1 49.7159 14.1308   8
  -2   0  -1 39.5167 14.1949   8
   2   0   2 77504.5 1202.82   9
   2   0   3 8.48231 20.8362   9
   2   0   4 318680. 4617.01   9
   2   0   4 325373. 4620.18   2
   2   0   5-16.1950 33.8440  24
   2   0   5 82.2420 40.7497   9
   2   0   6 685956. 9986.06   9
   2   0   6 673263. 9987.94   2
   2   0   6 668560. 9911.23  24
   2   0   7-7.04335 34.2734  24
   2   0   7 91.3318 46.5259   2
   2   0   8 116156. 1933.37   9
   2   0   8 117237. 1832.57  24
   2   0   8 116155. 1934.28   2
   2   0   9 64.5580 58.5766   2
   2   0   9 1686.55 126.401   9
   2   0  10 3324.81 197.411   2
   2   0  10 3522.51 200.183   9
   2   0  10 3673.86 182.879  22
   2   0  11 31.0157 62.2062   2
   2   0  11 10.1549 64.4062   9
   2   0  11-8.38751 53.1968  22
   2   0  12 329128. 5158.68   2
   2   0  12 328909. 5151.51   9
   2   0  12 323676. 5071.16  22
   2   0  13 172.145 71.0938  22
   2   0  13-12.9456 75.7080   2
   2   0  14 320115. 5027.36  22
   2   0  14 318641. 5133.83  10
   2   0  15-13.5076 71.6776  14
   2   0  15 15.7447 82.0429  10
   2   0  15 31.5321 77.4557   3
   2   0  15 32.1029 88.1657   4
   2   0  15 12.0195 75.2738  22
   2   0  15 50.1350 56.8819  34
   2   0  16 9392.28 441.319  10
   2   0  16 9335.18 407.404  14
   2   0  16 9157.85 437.531   3
   2   0  16 9640.23 453.361   4
   2   0  16 8859.48 378.845  22
   2   0  16 9205.31 359.551  34
   2   0  17 13.9319 65.5310  22
   2   0  17-18.6571 102.477  10
   2   0  17-18.6670 91.7073   3
   2   0  17 15.8490 72.8345  14
   2   0  17 83.6828 74.8679  34
   2   0  18 4891.17 317.343  14
   2   0  18 4674.38 344.392  10
   2   0  18 5013.36 350.080   3
   2   0  18 5294.10 285.829  34
   2   0  19 42.5947 113.013   3
   2   0  19 35.8849 98.5527  14
   2   0  19-42.6377 119.033  10
   2   0  19 68.5500 68.7443  34
   2   0  20 4404.08 345.941  10
   2   0  20 3658.26 327.344   3
   2   0  20 4247.78 271.138  34
  -2   0 -21-25.7930 109.740   8
   2   0  21 23.0187 132.606  10
   2   0  21-43.7079 71.5776  34
   2   0  21-68.8087 123.864   3
   2   0  22 2099.76 260.051   3
  -2   0 -22 2443.53 287.160   8
   2   0  22 2458.76 274.522  10
   2   0  22 2495.42 274.049  11
   2   0  22 2541.37 212.759  34
   2   0  23 22.8020 146.417  10
   2   0  23-106.280 122.452  11
   2   0  24 5233.96 372.568  10
   2   0  24 4470.03 338.119  11
   2   0  25-18.6162 107.248  11
  -2   0 -25-111.412 113.272  28
   2   0  26 215.007 114.921  11
  -2   0 -26 62.5468 99.1882  28
   2   0  27 70.6263 90.7009  11
  -2   0 -27-71.8059 71.0014  28
  -2   0 -27 107.109 97.0469  16
   2   0  28 958.858 127.605  11
  -2   0 -28 816.333 124.612  16
  -2   0 -29 9.98656 63.3386  17
   2   2 -28 626.062 103.835  17
  -2  -2  27 10.1131 61.6887  11
   2   2 -27 53.5194 90.0077  17
   2   2 -27-33.2733 71.2178  16
   2   2 -26 2119.72 208.161  28
  -2  -2  26 2303.46 193.350  11
  -2  -2  26 2236.27 176.532  34
   2   2 -26 2149.20 215.607  17
   2   2 -26 2365.96 210.841  16
   2   2 -25 2307.93 233.754  28
  -2  -2  25 2176.75 206.468  11
  -2  -2  25 2204.56 195.423  34
   2   2 -25 1939.91 208.785  16
   2   2 -25 1992.44 236.005  17
   2   2 -24 616.285 153.270  28
  -2  -2  24 417.989 127.856  11
  -2  -2  24 362.357 111.122  34
   2   2 -24 499.698 133.687  16
   2   2 -24 414.814 151.559  17
   2   2 -23 3474.25 310.949  28
  -2  -2  23 3047.26 270.150  11
  -2  -2  23 3150.00 248.446  34
   2   2 -23 3519.79 300.560  16
   2   2 -23 3634.40 323.377  17
  -2  -2  22 6415.46 359.157  34
  -2  -2  22 6133.46 363.142   3
   2   2 -22 6241.53 339.876   6
  -2  -2  22 6175.29 383.489  11
   2   2 -22 6724.82 434.868  28
   2   2 -22 5593.00 392.744  16
  -2  -2  21 326.360 123.687  34
   2   2 -21 537.850 167.576  16
  -2  -2  21 327.935 126.716   3
  -2  -2  21 417.220 151.849  11
   2   2 -21 575.452 176.791  28
  -2   2  20 29209.0 891.170   3
  -2  -2  20 28216.0 857.259   3
   2   2 -20 28713.0 951.191  16
   2   2 -20 26542.2 876.821   8
  -2  -2  20 29742.8 838.995  34
   2   2 -20 29608.2 979.443  28
  -2  -2  19 72464.3 1570.71   3
  -2   2  19 71418.2 1595.51   3
   2   2 -19 70663.5 1687.86  16
  -2  -2  19 70005.3 1404.44  27
  -2  -2  19 71781.4 1629.98  14
   2   2 -19 71479.2 1717.07  28
  -2  -2  19 71345.2 1522.89  34
  -2  -2  18 25077.5 694.583  27
  -2  -2  18 26244.1 705.908  24
  -2   2  18 25644.3 818.986   3
  -2  -2  18 25487.5 795.135   3
   2   2 -18 26259.6 903.924  16
  -2  -2  18 26269.7 847.310  14
  -2  -2  18 27178.6 783.256  34
  -2  -2  18 25968.5 743.658  30
   2   2 -18 27175.4 922.107  28
  -2  -2  17 449.418 122.737  30
   2   2 -17 716.619 191.314  28
  -2  -2  17 420.081 115.768  24
  -2   2  17 411.920 139.325   3
   2   2 -17 538.527 141.637   5
   2   2 -17 456.194 165.122  16
  -2  -2  17 740.049 120.232  27
  -2  -2  17 827.336 167.269  14
  -2  -2  17 354.589 126.941   3
  -2  -2  16 15706.5 535.663  24
   2   2 -16 17124.7 687.609  28
  -2  -2  16 16504.6 559.862  30
   2   2 -16 16941.4 683.049  16
  -2  -2  16 15804.6 608.252  14
  -2  -2  16 17464.0 612.747   4
   2   2 -16 16318.1 633.903   5
  -2   2  16 16163.3 589.402   4
  -2   2  16 16514.6 598.567   3
  -2  -2  16 16644.5 530.005  27
  -2  -2  15 39832.0 968.962  30
   2   2 -15 41669.0 1132.82  28
  -2  -2  15 40368.1 932.419  27
  -2  -2  15 40927.8 970.180  24
   2   2 -15 38965.3 952.312  19
   2   2 -15 40583.0 1119.24  16
  -2  -2  15 40382.2 1002.11  33
  -2  -2  15 42270.6 1056.73  14
  -2  -2  15 40957.6 1013.20  10
   2   2 -15 40743.7 1077.31   5
  -2  -2  15 40495.0 1007.44   4
  -2   2  15 40584.9 1007.62   4
  -2   2  15 40528.8 1015.25   3
   2   2 -14 10327.6 496.630  28
  -2  -2  14 10270.5 414.172  30
  -2  -2  14 10068.1 387.356  27
  -2  -2  14 9628.89 403.542  24
   2   2 -14 9814.46 399.596  19
   2   2 -14 9843.56 487.595  16
  -2  -2  14 10153.8 426.541  33
  -2  -2  14 10522.4 449.939  14
  -2   2  14 10339.4 419.741  10
  -2   2  14 9491.31 415.356   3
   2   2 -14 9310.44 451.788   5
  -2   2  14 9079.45 404.806   4
  -2  -2  13 22806.2 649.267   2
  -2   2  13 22453.5 642.211   2
  -2  -2  13 23548.5 658.374  30
  -2  -2  13 21875.5 638.399  31
  -2  -2  13 22206.8 614.808  27
  -2  -2  13 23662.6 710.228  22
  -2  -2  13 22744.7 657.113  24
   2   2 -13 21772.5 628.934  19
   2   2 -13 24315.0 770.214  16
  -2  -2  13 23090.6 665.648  33
  -2  -2  13 21508.7 669.550  14
  -2   2  13 21733.0 633.488  10
   2   2 -13 23261.0 731.853   5
  -2  -2  12 85013.9 1628.33  30
  -2  -2  12 85534.0 1622.04  31
  -2  -2  12 85925.2 1590.65  27
  -2  -2  12 86199.9 1696.28  22
  -2  -2  12 83647.1 1642.78  24
  -2  -2  12 83045.3 1431.56  23
   2   2 -12 85297.1 1608.31  19
   2   2 -12 85525.7 1768.42  16
  -2  -2  12 87094.0 1609.88   2
  -2   2  12 86561.0 1607.36   2
  -2  -2  12 87227.9 1668.16  14
  -2  -2  12 84033.5 1633.10  33
   2   2 -12 88093.0 1744.14   5
  -2  -2  11 257917. 4122.50  24
  -2  -2  11 249477. 3891.49  23
  -2  -2  11 257160. 4151.32  22
   2   2 -11 249932. 4057.45  19
   2   2 -11 251585. 4238.10  16
  -2  -2  11 254851. 4044.44   2
  -2   2  11 254705. 4039.82   2
  -2  -2  11 254664. 4114.13  14
  -2  -2  11 257552. 4099.10  33
  -2  -2  11 252972. 4049.47  27
  -2  -2  11 252353. 4084.90  30
  -2  -2  11 259439. 4085.56  31
   2   2 -10 82362.5 1662.81  16
  -2  -2  10 81652.7 1538.29  31
  -2   2  10 83515.5 1493.31   2
  -2  -2  10 84248.2 1499.31   2
   2   2 -10 82477.0 1521.06  19
  -2  -2  10 82761.5 1411.00  23
  -2  -2  10 82752.2 1592.79  22
  -2  -2  10 82415.6 1589.04  24
  -2   2   9 7438.49 272.111   2
  -2  -2   9 7392.24 273.372   2
   2   2  -9 6989.73 286.545  19
  -2  -2   9 7460.03 323.852  22
  -2  -2   9 7893.57 340.384  24
  -2  -2   8 991.596 95.8690   2
   2   2  -8 725.239 95.9135  19
  -2  -2   8 886.145 127.704  24
  -2  -2   7 112137. 1821.70   2
  -2   2   7 111818. 1814.89   2
   2   2  -7 112098. 1894.89  19
   2  -2  -7 110679. 1776.55  24
  -2  -2   7 114393. 1941.06  22
  -2   2   6 9516.80 251.916   2
  -2  -2   6 9540.33 256.142   2
   2   2  -6 9397.61 308.795  19
   2  -2  -6 9343.68 262.875  24
  -2  -2   6 9555.69 327.869  22
  -2  -2   5 11332.5 264.036   2
  -2   2   5 11178.3 257.815   2
   2   2  -5 12072.1 350.659  19
  -2  -2   5 11623.2 350.856  22
   2  -2  -5 11430.4 308.961  24
  -2  -2   5 11326.7 387.181  24
   2   2  -4 71252.5 1275.68  19
  -2  -2   4 73416.1 1276.44  22
  -2  -2   4 72521.1 1357.90  24
   2  -2  -4 71007.4 1241.56  24
   2   2  -4 73547.9 1358.79  21
   2   2  -3 6338.08 239.973  19
  -2  -2   3 6504.60 279.969  24
   2   2  -3 6517.69 276.880  21
   2   2  -2 153.839 56.5809  19
   2   2  -2 87.3855 60.1362  21
   2  -2  -2 150.648 57.6985  24
   2  -2  -2 219.674 28.8256  22
  -2   2   1 2964.52 173.697  19
   2  -2  -1 3264.58 168.882  24
   2  -2  -1 3048.34 116.707  22
   2   2  -1 3534.12 189.328  21
  -2   2   0 8063.47 294.326  19
   2   2   0 8233.98 294.367  21
   2  -2   0 8090.99 281.106  24
  -2   2  -1 76737.1 1389.72  19
   2  -2   1 76993.7 1371.81  24
  -2   2  -2 265898. 4224.88  19
   2  -2   2 274559. 4213.01  24
  -2   2  -3 28853.4 472.794   8
  -2  -2  -3 28405.9 468.406   8
   2  -2   4 37964.2 786.087  22
   2  -2   4 38361.1 820.605  24
  -2   2  -4 37981.1 654.024   8
  -2  -2  -4 37251.4 655.197   8
  -2   2  -4 39998.6 833.470  19
   2  -2   5 596.128 113.605  24
   2  -2   5 407.409 82.1909  22
  -2   2  -5 355.451 49.6776   8
  -2  -2  -5 355.108 49.8724   8
  -2   2  -5 367.390 87.4316  19
   2  -2   6 61717.8 1191.79  22
   2  -2   6 60938.2 1198.85  24
  -2  -2  -6 60653.2 1070.09   8
  -2   2  -6 61336.5 1066.33   8
  -2   2  -6 60704.0 1204.63  19
   2  -2   7 79352.5 1486.21  22
  -2   2  -7 79796.9 1367.79   8
  -2  -2  -7 78439.2 1373.27   8
  -2   2  -7 78655.5 1499.66  19
   2  -2   8 556.645 49.4649  23
   2  -2   8 379.156 104.596  22
  -2   2  -8 461.652 80.1535   8
  -2  -2  -8 520.045 82.5437   8
  -2   2  -8 465.673 100.452  19
   2  -2   9 22115.6 628.484  22
   2  -2   9 21496.5 600.538  24
  -2   2  -9 20561.1 537.580   8
  -2  -2  -9 21589.1 557.617   8
  -2   2 -10 1153.54 170.305  16
   2  -2  10 1026.88 149.882  24
   2  -2  10 1073.75 135.812  31
  -2   2 -10 1176.45 124.819   8
  -2  -2 -10 1130.01 122.805   8
   2  -2  11 16867.5 533.204  31
  -2   2 -11 17981.7 530.984   8
   2  -2  11 17872.6 588.495  22
   2  -2  11 17792.4 554.696  24
   2  -2  11 17984.5 576.628  14
   2  -2  12 78612.7 1585.53  14
   2  -2  12 77516.3 1525.77  31
   2   2  12 74271.3 1483.54  25
  -2   2 -12 78049.5 1523.60   8
  -2  -2 -12 79064.6 1538.71   8
   2  -2  12 80273.1 1539.49  24
   2  -2  12 78227.4 1604.23  22
   2  -2  13 85.6978 83.5387  33
   2  -2  13 198.680 85.7595  27
   2  -2  13 83.8787 82.4366  22
   2  -2  13 478.735 120.342  24
   2   2  13 119.134 71.5093  10
  -2  -2 -13 159.428 78.2916   8
  -2   2 -13 70.4004 67.7415   8
   2  -2  13 195.367 90.5096  31
   2   2  13 57.6254 84.2599   3
   2  -2  13 64.2386 82.1403  14
   2  -2  14 14330.5 506.186  30
   2  -2  14 14823.1 515.144  31
   2  -2  14 14823.3 510.722  24
   2  -2  14 14867.9 576.134  22
   2   2  14 13824.6 511.903  10
   2  -2  14 14576.3 529.320  10
  -2   2 -14 13751.8 523.733   8
  -2  -2 -14 14776.4 543.808   8
   2  -2  14 14217.5 467.272  27
   2  -2  14 14512.7 559.672  14
   2  -2  14 14995.4 536.995  33
   2   2  14 14328.5 536.880   3
   2  -2  15 4540.49 250.799  27
   2  -2  15 4296.09 270.919  24
   2  -2  15 4586.94 321.283  22
   2  -2  15 4484.68 295.483  10
   2   2  15 3937.82 273.270  10
  -2   2 -15 5465.08 325.734   8
  -2  -2 -15 3973.33 287.168   8
   2  -2  15 4720.14 322.808  14
   2  -2  15 4468.57 293.198  33
   2  -2  15 4205.72 269.427  30
   2  -2  16 17384.0 530.532  27
   2  -2  16 17850.3 671.202  22
   2  -2  16 18310.8 584.221  24
   2   2  16 18401.1 631.793  10
   2  -2  16 18391.7 643.696  10
  -2   2 -16 18113.8 728.525  16
  -2   2 -16 18007.8 649.499   8
  -2  -2 -16 16596.1 634.213   8
   2  -2  16 18552.4 673.408  14
   2  -2  16 18871.0 596.113  30
   2  -2  16 17318.1 611.271  33
   2  -2  17 954.435 158.033  33
  -2  -2 -17 871.499 160.643   8
  -2   2 -17 883.577 158.037   8
   2  -2  17 858.623 132.274  30
   2  -2  17 849.814 116.688  27
   2  -2  17 863.935 139.470  24
   2  -2  17 921.625 161.646  10
   2   2  17 799.908 148.619  10
  -2   2 -17 812.139 197.937  16
   2  -2  17 931.258 176.279  14
   2  -2  17 924.826 152.295   3
   2  -2  18 3935.71 258.669  24
   2  -2  18 3769.39 221.567  27
   2  -2  18 3490.26 272.669  33
   2  -2  18 3514.67 300.376  14
   2   2  18 3390.61 280.332  10
   2  -2  18 3893.19 304.169  10
  -2   2 -18 3793.26 344.359  16
  -2   2 -18 2890.67 273.247   8
  -2  -2 -18 3531.30 296.119   8
   2  -2  18 3510.22 241.130  30
   2   2  18 3227.90 249.618  11
   2   2  19 974.404 147.444  11
   2  -2  19 1023.02 189.251  14
   2  -2  19 904.236 134.067  24
  -2   2 -19 1069.17 165.445   6
  -2   2 -19 1199.63 217.256  16
   2  -2  19 904.128 136.002  30
  -2   2 -19 1228.00 217.945  28
  -2  -2 -19 577.708 149.279   8
  -2   2 -19 832.747 159.382   8
   2  -2  19 1024.59 170.070  33
   2  -2  19 922.051 154.155  34
   2   2  19 1024.29 178.958  10
   2  -2  19 901.719 173.032  10
   2  -2  20-39.2408 119.683  10
   2   2  20-57.0110 114.343  10
   2  -2  20-16.8136 93.8782  33
   2  -2  20-77.1970 101.528  34
  -2   2 -20 43.2613 94.5516   8
  -2   2 -20-72.9702 161.798  16
  -2   2 -20 33.3890 80.2899   6
   2  -2  20 213.508 138.759  14
  -2   2 -20-24.5876 128.121  28
   2  -2  21 30.0048 85.1072  34
  -2   2 -21-24.1449 123.463  28
   2  -2  21 83.8498 129.586  14
  -2   2 -21 71.2834 128.319  16
   2  -2  22 399.415 114.571  34
  -2   2 -22 417.039 159.379  28
  -2   2 -22 361.471 146.927  17
  -2   2 -22 318.746 153.258  16
  -2   2 -23 4029.48 327.353  16
  -2   2 -23 4784.96 354.920  28
   2  -2  23 3962.62 257.180  34
   2  -2  23 3969.02 302.225  11
  -2   2 -23 3509.86 316.736  17
   2  -2  24 4032.08 244.398  34
   2  -2  24 4024.60 289.689  11
  -2   2 -24 3835.54 309.501  17
  -2   2 -24 4126.31 315.276  16
  -2   2 -24 4583.83 335.437  28
   2  -2  25 1466.84 177.303  11
  -2   2 -25 1432.67 194.734  17
  -2   2 -25 1393.20 189.431  16
  -2   2 -25 1690.08 202.841  28
   2  -2  26 2363.37 191.089  11
  -2   2 -26 2036.43 196.062  16
  -2   2 -26 1840.60 191.895  28
   2  -2  27 285.240 76.3469  11
  -2   2 -27 171.382 85.0338  28
  -2   2 -27 201.182 76.0868  16
   2   4 -23 2071.20 137.322  16
  -2  -4  22 19030.1 479.771  34
   2   4 -22 17916.1 510.899  16
   2   4 -22 18452.5 486.907   6
  -2  -4  21 813.506 114.559  34
   2   4 -21 580.348 117.355  16
   2   4 -21 669.987 120.570   6
  -2  -4  20 535.107 107.062  34
   2   4 -20 530.835 120.619  16
   2   4 -20 522.816 120.487   6
  -2  -4  19 6050.55 300.263  34
   2   4 -19 5622.45 340.187  16
  -2  -4  19 5949.13 270.332  27
   2   4 -19 6354.82 348.667   6
   2   4 -18 7387.28 408.056   6
   2   4 -18 7224.19 405.285  16
  -2  -4  18 7586.93 350.542  34
  -2  -4  18 7966.51 363.514  30
  -2  -4  18 7461.71 324.692  27
   2   4 -17 1515.47 228.526  16
  -2   4  17 1535.77 185.542   1
  -2  -4  17 1928.33 179.839  27
  -2  -4  17 1999.22 201.868  33
   2   4 -17 1730.43 221.311   6
  -2   4  16 598.145 146.501   1
  -2  -4  16 783.004 137.378  27
  -2  -4  16 491.127 128.182  33
   2   4 -16 739.712 181.049   6
   2   4 -15 14419.8 628.717   6
  -2  -4  15 14638.3 552.503  33
  -2   4  15 14479.4 579.326   1
  -2  -4  15 15508.5 573.009  30
   2   4 -15 13577.4 490.978  12
  -2  -4  15 14903.9 535.950  27
  -2  -4  14 6672.67 367.203  33
  -2   4  14 6120.60 388.118   1
  -2  -4  14 6119.59 366.903  30
   2   4 -14 5979.09 331.505  12
  -2  -4  14 6277.99 352.870  27
  -2   4  13-81.1229 136.430   1
  -2  -4  13-16.7704 95.1352  33
  -2  -4  13 35.8622 110.846  30
   2   4 -13 49.6793 96.8313  12
   2   4 -12 5249.06 336.430  12
  -2  -4  12 5569.18 339.826  33
  -2   4  12 5015.87 369.498   1
  -2  -4  12 5338.95 334.794  31
  -2  -4  12 5394.96 345.214  30
   2   4 -12 5447.17 418.072  21
  -2  -4  12 5534.83 375.559  24
   2   4 -11 5769.97 362.114  12
   2   4 -11 5338.43 411.372  16
  -2  -4  11 5458.55 334.847  33
  -2   4  11 5121.23 377.788   1
  -2  -4  11 5970.40 368.999  30
  -2  -4  11 5529.45 343.209  31
  -2  -4  11 5655.16 351.705  27
   2   4 -11 5533.86 415.589  21
  -2  -4  10 26992.1 901.229  24
   2   4 -10 28860.4 982.451  21
   2   4 -10 26455.8 869.942  18
   2   4 -10 28433.9 973.275  16
  -2  -4  10 28953.7 825.370  33
  -2   4  10 27359.6 898.966   1
  -2  -4  10 27831.6 823.292  31
  -2  -4  10 28666.8 840.071  27
  -2  -4  10 28194.1 856.531  30
  -2   4  10 27992.5 747.566  12
   2   4 -10 26478.6 846.176  12
  -2  -4   9 24021.8 837.378  24
   2   4  -9 23891.6 878.915  21
   2   4  -9 23655.8 795.847  18
   2   4  -9 24704.7 885.266  16
  -2  -4   9 24988.2 750.248  33
  -2   4   9 23764.6 831.871   1
  -2  -4   9 24467.2 761.972  31
  -2  -4   9 24414.4 783.232  30
  -2   4   9 24621.5 703.353  12
   2   4  -9 22760.1 784.659  12
  -2  -4   8 90655.4 1996.67  24
   2   4  -8 93605.6 2058.93  21
   2   4  -8 95189.1 2061.34  16
   2   4  -8 88670.0 1902.99  18
  -2  -4   8 92878.5 1844.89  33
  -2  -4   8 96508.9 1921.92  30
  -2  -4   8 95369.0 1883.72  31
   2   4  -8 93681.4 1950.34  12
  -2   4   8 92455.4 1814.26  12
   2   4  -7 8602.54 496.637  21
  -2  -4   7 7680.27 457.898  24
   2   4  -7 8293.97 430.651  18
   2   4  -7 6450.97 435.124  16
  -2  -4   7 8570.17 403.559  33
  -2  -4   7 8615.97 417.421  31
  -2  -4   7 8128.33 421.172  30
   2   4  -7 8027.80 447.283  12
  -2   4   7 8076.39 401.173  12
  -2  -4   6 5728.10 388.938  24
   2   4  -6 5339.35 385.426  21
   2   4  -6 5620.03 345.296  18
   2   4  -6 6047.13 405.410  16
  -2   4   6 5933.79 317.328  16
  -2  -4   6 5857.96 328.735  33
  -2   4   6 5592.61 386.314   1
  -2  -4   6 6195.25 361.065  30
  -2  -4   6 5872.51 343.861  31
   2   4  -6 5942.22 388.554  12
  -2   4   6 5355.56 331.492  12
  -2   4   5 7895.38 405.701  12
   2   4  -5 8436.73 451.247  12
  -2  -4   5 7600.04 445.143  24
   2   4  -5 7838.37 394.959  18
  -2   4   5 7520.55 362.422  16
   2   4  -5 8331.66 464.926  16
  -2  -4   5 8221.62 382.933  33
  -2   4   5 8605.28 471.335   1
   2   4  -5 7025.91 405.930   6
  -2  -4   5 7812.77 390.467  31
   2   4  -4 3076.10 283.622  12
  -2   4   4 2768.72 254.996  12
  -2  -4   4 3356.74 305.730  24
   2   4  -4 3121.31 243.217  18
  -2   4   4 2778.41 228.402  16
   2   4  -4 2395.48 260.945  16
  -2  -4   4 3521.54 245.585  33
   2   4  -4 3140.47 260.315   1
  -2   4   4 3163.00 297.950   1
  -2  -4   4 2576.07 226.875  31
   2   4  -4 2900.37 258.388   6
  -2  -4   3 7550.86 431.662  24
  -2   4   3 6696.85 353.303  16
   2   4  -3 7213.29 423.234  16
   2   4  -3 6638.90 347.003  18
  -2   4   3 7568.40 436.886   1
   2   4  -3 7806.00 402.002   1
   2   4  -3 7549.76 421.626  12
  -2   4   3 6442.50 381.205  12
   2   4  -3 6723.42 375.143   6
   2   4  -2 2259.25 220.405   6
   2   4  -2 2408.59 246.618   1
  -2   4   2 2341.68 261.560   1
  -2   4   2 1963.61 204.047  16
   2   4  -2 2828.90 264.029  16
  -2   4   2 2557.72 248.878  12
   2   4  -2 2180.84 237.070  12
  -2  -4   2 2501.42 256.514  24
   2  -4  -2 2220.20 209.599  24
  -2   4   1 130.156 82.0917   6
   2   4  -1 91.4732 74.9564   6
  -2   4   1 215.498 134.718   1
   2   4  -1 109.799 123.140   1
  -2   4   1 517.346 129.667  16
   2   4  -1 177.011 109.854  16
  -2   4   1 150.947 101.939  12
   2  -4  -1 599.561 134.034  24
  -2  -4   1 257.022 122.255  24
  -2   4   0 155.702 95.0003   6
  -2   4   0 171.552 145.591   1
   2   4   0 152.249 134.966   1
  -2   4   0 121.372 90.3738  16
   2   4   0 76.5222 105.099  16
  -2   4   0 38.0715 117.694  12
  -2  -4   0 307.644 118.880  24
   2  -4   0 202.847 111.179  24
  -2   4  -1 11300.8 481.103   6
  -2   4  -1 10886.6 512.376   1
   2   4   1 10937.7 519.946   1
   2   4   1 11708.9 517.716  16
  -2   4  -1 11364.3 502.575  16
   2   4   1 11679.3 515.255  12
  -2  -4  -1 10575.6 492.938  24
   2  -4   1 11301.1 499.812  24
  -2   4  -2 30161.8 871.618   6
   2   4   2 30213.9 883.782  16
  -2   4  -2 29731.5 886.815  16
  -2   4  -2 32387.3 911.658   1
   2   4   2 29413.1 916.524   1
   2   4   2 30649.2 890.048  12
  -2  -4  -2 29738.0 882.936  24
   2  -4   2 30758.8 890.499  24
  -2   4  -3 239.624 118.418   6
  -2   4  -3 253.842 120.765  16
   2   4   3 244.444 116.204  16
   2  -4   3 218.404 109.249  33
   2   4   3 290.773 147.323   1
   2   4   3 305.082 126.031  12
  -2  -4  -3 263.610 105.807  24
   2  -4   3 260.011 123.597  24
  -2   4  -4 1039.01 176.073   6
   2   4   4 713.660 150.825  16
  -2   4  -4 645.563 151.725  16
   2  -4   4 468.113 136.162  33
   2   4   4 530.703 179.656   1
   2   4   4 701.287 143.185  12
   2   4   4 791.953 120.147  13
   2  -4   4 663.383 160.472  24
   2  -4   5 13240.9 566.976  24
  -2   4  -5 13240.4 612.194  21
  -2   4  -5 14071.1 601.512  16
   2   4   5 14431.8 547.574  16
   2  -4   5 13626.1 551.655  33
   2   4   5 12814.5 592.596   1
   2   4   5 13757.5 544.971  12
  -2   4  -5 13907.4 582.489   6
  -2   4  -6 30256.5 925.124   6
  -2   4  -6 28381.9 917.325  16
   2   4   6 30759.0 849.876  16
   2  -4   6 30366.7 880.863  33
   2   4   6 27308.6 913.545   1
   2   4   6 30196.8 854.356  12
  -2   4  -6 28000.8 948.576  21
   2  -4   6 29248.6 897.834  24
   2  -4   7 7068.97 418.321  24
  -2   4  -7 6147.93 426.141  21
  -2   4  -7 6523.54 411.684   6
  -2   4  -7 7205.60 442.184  16
   2  -4   7 7195.85 400.140  33
   2   4   7 6250.46 423.792   1
   2  -4   7 6601.66 387.858  31
   2   4   7 7028.97 374.656  12
   2  -4   8 120.302 113.753  24
  -2   4  -8 75.4834 115.639  21
  -2   4  -8 70.6221 124.927  16
   2   4   8 94.7169 97.6000  12
   2  -4   8 336.789 130.005  33
   2  -4   8 55.7417 108.660  31
  -2   4  -8 87.1995 119.750   6
  -2   4  -9 103.634 119.076  21
  -2   4  -9 122.232 136.508  16
   2  -4   9-20.1122 112.311  24
   2  -4   9 169.555 110.177  33
   2  -4   9 222.843 124.938  31
  -2   4  -9 222.186 133.700   6
  -2   4 -10 26.6467 110.179  21
  -2   4 -10 25.2993 124.292  16
  -2   4 -10 22.5213 125.749   6
   2  -4  10 94.5840 116.942  33
   2  -4  10 92.2050 119.851  31
   2  -4  10 60.1898 113.817  24
   2  -4  11 3533.46 289.826  33
   2  -4  11 3246.67 292.206  30
   2  -4  11 3383.01 278.945  31
  -2   4 -11 3104.45 320.891  21
   2  -4  11 3182.27 285.402  24
  -2   4 -11 3293.04 334.403  16
   2  -4  12 870.675 173.959  33
  -2   4 -12 1185.19 232.272  16
   2  -4  12 1047.90 175.180  27
   2  -4  12 1205.43 181.071  31
   2  -4  12 1054.29 182.001  30
   2  -4  13 3442.84 280.747  31
  -2   4 -13 4329.97 374.499  16
   2  -4  13 3533.06 285.825  33
  -2   4 -13 3839.76 332.234   6
   2  -4  13 4338.45 291.999  27
   2  -4  14 2304.35 227.785  31
  -2   4 -14 3075.43 324.481  16
   2  -4  14 2667.04 248.915  33
   2   4  14 2586.64 273.109   1
  -2   4 -14 2956.55 296.788   6
   2  -4  14 3106.38 245.430  27
   2  -4  15 565.947 144.766  30
  -2   4 -15 538.434 182.181  16
   2  -4  15 587.131 147.817  33
   2   4  15 307.849 138.008   1
   2  -4  15 645.116 129.891  27
  -2   4 -15 542.193 162.170   6
  -2   4 -16 844.433 179.833   6
   2  -4  16 952.803 159.884  30
  -2   4 -16 1164.43 208.954  16
   2  -4  16 1028.38 159.920  33
   2   4  16 676.727 159.204   1
  -2   4 -16 689.529 123.208  12
   2  -4  16 811.589 133.937  27
  -2   4 -17 307.810 135.892   6
   2  -4  17 194.047 105.874  30
  -2   4 -17 124.873 123.488  16
   2  -4  17 58.7708 90.8479  33
   2   4  17 32.0635 111.401   1
  -2   4 -17 89.3163 69.9460  12
   2  -4  17 258.081 94.8354  27
  -2   4 -18 2367.74 238.909  16
   2  -4  18 2801.38 221.836  33
  -2   4 -18 2386.46 230.827   6
   2  -4  18 2579.89 202.727  30
   2   4  18 2395.21 214.154   1
  -2   4 -19 70.6311 100.176   6
   2  -4  19 105.793 77.2445  30
  -2   4 -19 48.3877 102.304  16
   2  -4  20 308.008 89.0480  34
  -2   4 -20 141.181 92.2025   6
  -2   4 -20 205.518 94.2497  16
   2  -4  21 576.715 91.4152  34
  -2   4 -21 506.869 101.968  16
   2  -4  22 9784.66 295.696  34
  -2   4 -22 8533.81 315.788  16
   2   6  -6 1799.58 129.651  12
   2   6  -5 2934.26 175.176  12
   2   6  -4 12056.8 378.732  12
  -2   6   0 191.077 75.4800  12
  -2   6  -1 6652.72 271.129  12
   2  -6   1 4610.79 182.495  27
  -2   6  -2 8765.98 317.045  12
   2  -6   2 6538.44 229.219  27
   2  -6   3 1989.80 121.262  27
   2  -6   4 737.210 78.5000  27
  -2   6  -5 1006.16 112.031  12
   2  -6   5 842.943 82.0909  27
  -2   6  -6 1333.36 117.139  12
   2  -6   6 976.866 83.9659  27
  -2   6  -7-13.2407 44.5363  12
   3   1 -29 209.414 76.5030  17
   3   1 -28 27.6201 90.8138  17
   3   1 -28 29.7285 58.7907  16
  -3  -1  28-37.1645 75.5666  11
   3   1 -27 116.806 114.720  17
   3   1 -27 66.8539 80.4519  16
  -3  -1  27-29.9343 96.1076  11
   3   1 -27 13.4283 80.7978  28
   3   1 -26 9078.67 465.198  17
   3   1 -26 9191.47 425.863  16
  -3  -1  26 8833.50 387.912  34
  -3  -1  26 8782.74 434.260  11
   3   1 -26 8670.87 418.638  28
   3   1 -25 31789.6 961.592  17
   3   1 -25 31404.5 902.807  16
  -3  -1  25 30629.4 834.302  34
   3   1 -25 31936.7 916.596  28
  -3   1  25 31053.6 930.945   3
  -3  -1  25 30118.4 906.649   3
  -3  -1  25 30444.1 913.827  11
   3   1 -24 10319.6 502.116  16
  -3  -1  24 9979.29 446.130  34
   3   1 -24 9461.59 485.539  28
  -3   1  24 10020.7 514.285   3
  -3  -1  24 8623.74 471.865   3
  -3  -1  24 10427.4 511.049  11
  -3   1  24 10013.9 492.571  11
   3   1 -23 3977.51 330.614  16
  -3  -1  23 4497.16 308.046  34
   3   1 -23 4244.79 335.134  28
  -3   1  23 4537.83 363.470   3
  -3  -1  23 4394.64 348.042   3
  -3   1  23 4242.63 334.355  11
  -3  -1  23 4606.89 354.447  11
   3   1 -22 7928.98 462.085  16
  -3  -1  22 7852.23 404.704  34
  -3   1  22 7839.16 451.968  11
  -3  -1  22 7697.21 457.027  11
   3   1 -22 8289.32 465.923  28
  -3  -1  22 7909.53 466.405   3
  -3   1  22 7792.39 462.190   3
  -3   1  21 3920.09 291.104  34
  -3  -1  21 4874.30 314.127  34
  -3  -1  21 4729.54 356.682  11
  -3   1  21 4827.48 361.938  11
   3   1 -21 4890.14 360.839  28
  -3  -1  21 4262.97 347.771   3
  -3   1  21 4188.93 345.996   3
  -3  -1  21 4082.19 351.619   4
  -3   1  21 4372.23 355.672   4
   3   1 -20 4081.26 326.355  28
  -3  -1  20 3631.25 226.347  26
  -3   1  20 4286.80 304.126  34
  -3  -1  20 4216.33 292.930  34
  -3   1  20 3879.28 316.272  11
  -3  -1  20 3688.26 312.158  11
  -3   1  20 3945.62 321.783   3
  -3   1  20 3887.69 332.636   4
  -3  -1  20 3777.85 327.488   4
  -3  -1  20 3680.68 317.898   3
  -3  -1  19 3252.86 294.341  10
  -3   1  19 3915.28 310.488  10
  -3  -1  19 3623.25 306.035   2
  -3   1  19 2937.59 281.165   2
  -3  -1  19 3867.72 230.185  26
  -3  -1  19 2758.15 236.504  34
  -3   1  19 3358.16 268.092  34
  -3   1  19 3346.88 300.038   4
  -3  -1  19 3273.26 299.100   4
  -3  -1  19 3762.85 313.945   3
  -3   1  19 3585.41 301.933   3
  -3   1  19 3479.91 295.113  11
  -3   1  18 7868.72 437.578   2
  -3  -1  18 8274.62 445.530   2
  -3   1  18 8479.23 441.214  11
  -3   1  18 9303.48 431.512  34
  -3  -1  18 8571.48 394.900  34
  -3  -1  18 8409.16 442.474  10
  -3   1  18 8111.68 436.663  10
  -3   1  18 8684.46 453.973   3
  -3  -1  18 8923.24 457.736   3
  -3   1  18 9023.87 462.041   4
  -3  -1  18 8581.67 455.237   4
  -3  -1  17 1011.43 167.289   2
  -3  -1  17 393.599 122.087   3
  -3   1  17 714.882 146.239   3
  -3   1  17 803.237 154.574   2
  -3  -1  17 717.630 140.769  14
  -3   1  17 586.257 136.040  11
  -3  -1  17 773.563 126.592  34
  -3   1  17 735.309 136.380  34
  -3   1  17 748.968 151.009  10
  -3  -1  17 683.017 150.053  10
   3   1 -17 633.923 117.480   5
  -3  -1  17 722.809 149.016   4
  -3   1  17 588.883 140.894   4
  -3  -1  16 185.474 61.6366  24
  -3   1  16 16.4727 113.276  10
  -3  -1  16 132.832 98.5384  10
  -3  -1  16 611.368 135.654   3
  -3   1  16 101.604 88.2742   3
  -3  -1  16 84.6935 91.5079   2
  -3   1  16 33.6717 90.9528   2
  -3  -1  16 248.308 71.8669  27
  -3   1  16 180.553 78.4408  34
  -3  -1  16 347.030 99.2957  33
  -3  -1  16 218.643 84.6111  34
  -3   1  16 180.913 100.353  11
  -3  -1  16 275.595 105.387  14
  -3   1  16 50.9917 113.091   4
  -3  -1  16 34.1940 100.003   4
   3   1 -16 297.011 91.8358   5
  -3  -1  15 377.708 83.6685  30
  -3  -1  15 360.216 77.3977  27
  -3  -1  15 366.912 80.6928  24
  -3  -1  15 274.120 101.431  10
  -3   1  15 347.362 105.055  10
  -3   1  15 279.657 97.4336   3
  -3   1  15 522.607 119.507   2
  -3  -1  15 364.086 106.614   3
  -3  -1  15 417.022 109.642   2
  -3   1  15 264.901 98.9622   4
  -3  -1  15 234.829 95.6331   4
  -3   1  15 544.026 120.393  11
  -3  -1  15 329.113 104.062  14
  -3  -1  15 247.737 87.9846  33
  -3  -1  15 416.932 95.7046  34
  -3   1  15 449.278 104.542  34
  -3  -1  14 15964.1 540.217  10
  -3   1  14 15405.9 534.433  10
  -3   1  14 16925.7 555.463   2
  -3  -1  14 16305.0 550.289   2
  -3  -1  14 16214.0 443.425  24
  -3  -1  14 16170.0 539.460  14
  -3  -1  14 16091.8 504.544  33
  -3   1  14 15759.1 526.694  34
  -3   1  14 14968.0 523.767  11
  -3  -1  13 32562.7 812.241   2
  -3   1  13 31839.9 802.776   2
  -3  -1  13 31446.3 697.525  24
  -3   1  12 128214. 2237.61   2
  -3  -1  12 129331. 2240.58   2
  -3  -1  12 127178. 2126.16  24
  -3   1  11 8582.63 331.308   2
  -3  -1  11 8056.53 322.523   2
  -3  -1  11 8062.68 285.240  24
  -3  -1  11 7846.41 253.950  23
  -3   1  10 3478.99 198.065   2
  -3  -1  10 3519.70 199.758   2
  -3  -1  10 3523.32 181.203  24
  -3  -1  10 3424.68 155.238  23
  -3   1   9 125983. 2070.04   2
  -3  -1   9 123548. 2066.95   2
  -3  -1   9 125111. 1973.32  23
  -3  -1   9 120013. 2027.17  24
  -3  -1   9 122475. 2075.07  22
  -3   1   8 755693. 11023.3   2
  -3  -1   8 727295. 11014.8   2
  -3  -1   8 737506. 10947.6  23
  -3  -1   8 735608. 11042.4  22
  -3  -1   8 751055. 11005.3  24
  -3  -1   7 53881.7 982.775   2
  -3   1   7 54854.3 984.751   2
  -3  -1   7 54593.4 1005.27  22
  -3  -1   7 53280.7 983.861  24
  -3   1   6 22986.8 488.050   2
  -3  -1   6 22904.9 488.010   2
  -3  -1   6 22650.0 503.999  24
  -3  -1   6 23555.4 514.521  22
  -3   1   5 57802.8 968.867   2
  -3  -1   5 56267.9 967.144   2
   3  -1  -5 56124.0 858.196  24
  -3  -1   5 57661.6 1000.01  22
  -3   1   4 10769.1 257.667   2
  -3  -1   4 10248.3 254.084   2
   3  -1  -4 10849.4 210.423  24
  -3  -1   4 11520.9 287.059  22
   3   1  -4 11123.7 243.618  19
  -3   1   3 274504. 4100.56   2
  -3  -1   3 273189. 4101.37   2
   3  -1  -3 273784. 4071.31  24
   3   1  -3 278622. 4089.11  19
  -3   1   2 119466. 1834.56   2
  -3  -1   2 119737. 1836.97   2
   3   1  -2 118987. 1837.26  19
   3  -1  -2 123860. 1844.35  24
  -3   1   1 163171. 2478.48  21
   3   1  -1 163927. 2475.95  21
   3  -1  -1 156819. 2445.30  24
  -3   1   1 160288. 2417.55   8
  -3  -1   1 161798. 2415.84   8
   3  -1   0 236.266 50.4105  24
  -3   1   0 158.730 44.4057  21
  -3   1   0 262.700 50.5777  19
   3   1   0 136.907 38.6419  21
  -3   1   0 168.832 28.2244   8
  -3  -1   0 150.169 27.0560   8
  -3   1  -1 82964.4 1363.39  19
   3  -1   1 82169.0 1336.42  24
  -3  -1  -1 82979.3 1291.19   8
  -3   1  -1 83364.7 1292.73   8
   3  -1   2 936592. 13757.9  24
   3  -1   3 30024.1 583.251  24
  -3   1  -3 30127.7 548.829   8
  -3  -1  -3 30307.6 551.789   8
   3   1   3 29623.3 537.915   9
   3  -1   3 28777.9 537.211   9
   3  -1   4 12616.3 327.423  24
  -3  -1  -4 12762.4 309.912   8
  -3   1  -4 12590.2 304.886   8
   3  -1   4 13192.9 303.237   9
   3   1   4 13412.5 303.685   9
   3  -1   5 84951.8 1404.53   9
   3   1   5 85848.6 1404.06   9
   3  -1   6 1481.46 103.861   9
   3   1   6 1434.76 103.647   9
   3  -1   7 1974.94 129.084   9
   3   1   7 2306.66 135.431   9
   3  -1   7 2091.89 130.965  24
   3  -1   8 446324. 6827.05   9
   3   1   8 455426. 6823.85   9
   3   1   8 451481. 6696.77  22
   3  -1   8 453494. 6805.06  24
   3  -1   9 328451. 5121.29   9
   3   1   9 337857. 5124.31   9
   3   1   9 330684. 4983.11  22
   3  -1   9 333152. 5083.08  24
   3  -1  10 46815.0 976.028   9
   3   1  10 48372.2 977.974   9
   3  -1  10 48036.6 930.548  24
   3   1  10 46466.7 848.253  22
   3   1  11 1252.06 138.788   9
   3  -1  11 1136.69 132.171   9
   3   1  11 1377.42 99.2365  22
   3  -1  11 1336.94 124.711  24
   3  -1  12 112705. 2018.37   9
   3   1  12 112150. 2014.37   9
   3  -1  12 114587. 1920.94  24
   3   1  12 110178. 1843.47  22
   3  -1  13 16032.0 538.132  22
   3   1  13 15089.1 406.872  22
   3  -1  13 16107.2 457.717  24
   3  -1  13 14953.0 519.436  10
   3   1  13 16538.5 538.833  10
   3  -1  13 15383.7 478.850  33
   3   1  14 29092.2 803.437   3
   3   1  14 28000.8 637.185  22
   3  -1  14 28772.1 791.948  22
   3  -1  14 28625.5 793.728  10
   3   1  14 28155.1 786.416  10
   3  -1  14 27969.2 720.485  33
   3  -1  14 30347.9 695.107  24
   3  -1  15 24412.9 729.667   3
   3   1  15 23815.5 739.804   3
   3  -1  15 23572.0 728.632  10
   3   1  15 23805.0 730.922  10
   3  -1  15 24044.7 725.128  22
   3  -1  15 24263.9 663.184  33
   3  -1  15 24685.1 621.302  24
   3  -1  16 23639.1 752.830  10
   3   1  16 22944.4 743.250  10
   3  -1  16 23469.6 749.037  14
   3  -1  16 25096.1 684.725  33
   3   1  16 23333.5 760.194   3
   3  -1  16 24347.6 753.864   3
   3  -1  16 24289.6 748.488  22
   3  -1  17 595.177 131.827  22
   3  -1  17 531.476 145.105  10
   3   1  17 281.568 119.225  10
   3  -1  17 387.686 124.355  14
   3  -1  17 453.545 111.302  33
   3  -1  17 332.330 96.1334  34
   3  -1  17 608.989 142.293   3
   3   1  17 507.090 135.655   3
   3  -1  18 14646.0 603.971   3
   3   1  18 15272.8 629.326   3
  -3   1 -18 14082.3 617.067   8
  -3  -1 -18 15369.8 654.744   8
   3   1  18 16630.7 638.079  10
   3   1  18 15062.9 593.151  11
   3  -1  18 16409.2 636.551  10
   3  -1  18 14879.4 601.323  14
   3  -1  18 15843.1 544.398  33
   3  -1  18 14599.3 513.160  34
   3  -1  18 15585.7 605.704  22
   3  -1  19 18382.5 681.519  22
   3  -1  19 19715.7 726.820  10
   3   1  19 19173.3 714.147  10
  -3   1 -19 18558.3 738.582   8
  -3  -1 -19 19187.7 764.921   8
   3   1  19 19804.4 742.120   3
   3  -1  19 19256.3 712.293   3
   3  -1  19 19005.4 706.843  14
   3   1  19 17956.0 676.138  11
   3  -1  19 20131.2 618.421  34
   3   1  20 57209.0 1441.60  10
   3  -1  20 59048.4 1457.72  10
  -3  -1 -20 60233.5 1541.93   8
  -3   1 -20 59033.9 1509.52   8
   3  -1  20 60156.7 1457.74   3
   3  -1  20 58768.5 1435.63  14
   3  -1  20 60513.1 1291.03  34
   3   1  20 61709.6 1434.72  11
  -3   1 -21 592.212 164.459   8
  -3  -1 -21 620.073 170.206   8
   3  -1  21 687.856 176.912  10
   3   1  21 703.359 179.362  10
   3  -1  21 827.889 138.420  34
   3   1  21 680.739 154.563  11
   3  -1  21 775.430 172.333  14
  -3   1 -22 2391.55 269.966   8
  -3  -1 -22 2789.28 298.715   8
   3  -1  22 2478.48 251.264  14
   3  -1  22 2455.87 209.868  34
   3   1  22 2487.32 252.683  11
   3   1  22 2936.50 287.615  10
   3  -1  22 2391.76 267.521  10
   3   1  23 7530.72 414.721  11
   3   1  23 8850.79 470.013  10
   3  -1  23 7737.32 445.654  10
   3  -1  24 5751.62 377.646  11
   3   1  24 5101.83 329.731  11
   3   1  24 5654.49 367.880  10
   3  -1  24 5595.57 368.764  10
  -3   1 -24 5208.94 370.687  28
   3  -1  25 308.254 127.389  11
  -3   1 -25 436.746 135.120  28
  -3   1 -25 318.402 138.356  16
   3  -1  26 730.491 149.039  11
  -3   1 -26 894.195 163.142  28
  -3   1 -26 924.560 169.144  16
   3  -1  27 66.5252 95.2847  11
  -3   1 -27-28.1581 81.1059  28
  -3   1 -27 14.5691 87.6611  16
  -3   1 -27-31.1967 93.8538  17
  -3   1 -28 510.813 97.1922  28
  -3   1 -28 548.943 112.115  17
  -3   1 -28 508.337 104.668  16
  -3  -1 -28 400.190 77.1564  16
  -3   1 -29 277.174 68.9889  17
  -3  -3  26 1467.80 114.040  34
   3   3 -26 1431.74 120.325  16
  -3  -3  25 472.027 87.4468  34
   3   3 -25 440.978 93.6210  16
   3   3 -25 381.876 95.1962  17
   3   3 -24 1334.62 127.770   6
  -3  -3  24 1389.64 143.123  34
   3   3 -24 1491.13 166.724  16
   3   3 -24 1267.66 160.787  17
   3   3 -23 561.446 110.460   6
   3   3 -23 459.884 121.387  16
   3   3 -23 718.206 148.153  17
   3   3 -22 533.125 124.529   6
   3   3 -22 507.430 145.003  17
   3   3 -22 706.612 153.323  16
   3   3 -21 6078.45 356.062   6
   3   3 -21 5805.94 381.813  17
   3   3 -21 6035.02 385.693  16
   3   3 -20 6418.97 415.944  16
   3   3 -20 6834.17 429.470  17
  -3  -3  20 6900.75 323.038  27
  -3  -3  20 7301.39 376.264  34
   3   3 -19 5753.73 403.076  16
   3   3 -19 5075.93 385.656  17
  -3  -3  19 5718.33 345.202  34
  -3  -3  19 5717.95 334.539  30
  -3  -3  19 6512.27 326.208  27
   3   3 -18 16913.9 719.599  17
   3   3 -18 17367.5 725.534  16
  -3  -3  18 17223.9 631.074  33
  -3   3  18 15285.2 556.348   1
  -3  -3  18 18058.1 616.894  30
  -3  -3  18 17101.7 571.622  27
   3   3 -17 17692.9 755.338  21
  -3  -3  17 16807.4 607.024  24
   3   3 -17 17628.7 737.529  16
   3   3 -17 16183.2 715.158  17
  -3  -3  17 17960.8 646.012  33
  -3   3  17 16479.8 599.513   1
  -3  -3  17 18608.1 638.433  30
  -3  -3  17 18488.5 604.303  27
   3   3 -16 12889.1 645.136  21
  -3  -3  16 12900.6 538.109  24
  -3  -3  16 13659.2 552.051  33
  -3   3  16 11719.2 513.034   1
   3   3 -16 14185.5 657.975  28
  -3  -3  16 14006.6 551.290  30
  -3  -3  16 14060.0 524.858  27
   3   3 -16 14442.9 666.736  16
   3   3 -16 13174.7 638.652  17
  -3  -3  15 78968.2 1664.97  33
  -3  -3  15 79721.7 1688.40  14
   3   3 -15 82236.0 1867.84  16
   3   3 -15 77921.4 1839.20  17
  -3  -3  15 78689.4 1657.33  30
   3   3 -15 81492.4 1863.41  28
  -3  -3  15 79576.5 1623.89  27
   3   3 -15 78379.2 1882.30  21
  -3  -3  15 75855.1 1670.61  24
  -3  -3  14 37509.9 997.310  33
  -3  -3  14 39047.7 1012.47  14
   3   3 -14 39506.4 1158.93  17
   3   3 -14 37221.5 1142.17  16
   3   3 -14 39130.3 1149.79  28
  -3  -3  14 38202.6 975.582  27
   3   3 -14 36995.5 1158.55  21
  -3  -3  14 38627.8 1036.13  24
   3   3 -13 9976.88 545.190  21
  -3  -3  13 9708.01 478.020  24
   3   3 -13 9770.31 521.117   5
   3   3 -13 9997.56 532.361  17
   3   3 -13 10175.8 543.781  16
   3   3 -13 10056.5 530.845  28
  -3  -3  13 9863.75 444.036  31
  -3  -3  13 9960.93 448.164  14
  -3  -3  13 9915.94 441.015  27
  -3  -3  13 9764.13 447.149  33
   3   3 -12 10873.6 554.444  21
  -3  -3  12 10947.3 501.853  24
   3   3 -12 10398.8 532.386   5
   3   3 -12 9692.79 511.922  17
   3   3 -12 9732.85 526.842  16
   3   3 -12 10365.8 526.594  28
  -3  -3  12 10190.1 452.585  30
  -3  -3  12 10323.1 446.467  31
  -3  -3  12 10681.5 446.874  14
  -3  -3  12 10022.7 438.464  27
  -3  -3  12 10184.1 446.213  33
   3   3 -11 8860.16 488.103  16
   3   3 -11 9448.53 485.681  17
  -3  -3  11 9019.61 409.378  33
  -3  -3  11 8694.79 390.883  14
   3   3 -11 9911.34 511.419  21
  -3  -3  11 9702.61 470.265  24
   3   3 -11 10374.6 506.584  28
  -3  -3  11 9544.22 418.560  31
  -3  -3  11 9195.88 422.369  30
  -3  -3  10 7592.32 370.426  33
   3   3 -10 9333.52 483.477  21
  -3  -3  10 7654.82 419.165  24
   3   3 -10 8416.30 461.065  16
   3   3 -10 8606.42 453.645  17
  -3  -3  10 8157.73 390.006  30
  -3  -3  10 7992.03 376.736  31
   3   3 -10 8366.07 444.589  28
   3   3  -9 5560.10 349.964  28
  -3  -3   9 4863.89 285.292  31
  -3  -3   9 5080.29 296.991  30
   3   3  -9 4754.97 258.478  19
   3   3  -9 4469.62 331.420  16
   3   3  -9 4900.67 332.702  17
   3   3  -9 5954.31 375.255  21
  -3   3   9 4288.43 239.127  12
  -3  -3   9 4666.83 278.460  33
   3   3  -9 4827.96 336.639   5
   3   3  -8 8663.25 429.293  28
  -3  -3   8 8518.11 371.316  31
   3   3  -8 8848.18 354.028  19
   3   3  -8 8185.73 418.606  17
   3   3  -8 8180.06 429.169  21
  -3   3   8 8272.34 343.352  12
  -3  -3   8 8347.09 364.995  33
   3   3  -8 8477.47 428.178   5
  -3  -3   7 1743.67 167.624  31
   3   3  -7 1615.47 193.608  21
  -3  -3   7 1645.54 198.564  24
   3   3  -7 1905.30 160.938  19
   3   3  -7 1704.13 190.317  17
  -3   3   7 1682.52 159.691  12
  -3  -3   7 1480.37 152.643  33
   3   3  -7 1950.53 203.941   5
   3   3  -6 6881.60 371.493  21
  -3  -3   6 6744.71 368.164  24
   3   3  -6 7300.28 375.698   5
   3   3  -6 6500.48 350.590  17
  -3   3   6 6235.76 345.499   1
  -3  -3   6 6249.82 300.024  33
  -3   3   6 6536.84 367.555  29
  -3  -3   6 6717.27 312.764  31
  -3   3   6 5889.10 295.966  12
  -3   3   5 5610.70 336.655  29
  -3  -3   5 5423.77 270.546  33
  -3   3   5 5350.03 283.857  12
  -3  -3   5 5692.42 336.117  24
   3   3  -5 5668.48 332.593  21
   3  -3  -5 5636.00 250.993  24
   3   3  -4 2147.23 210.920  16
   3   3  -4 2561.27 222.097  21
  -3  -3   4 2114.83 214.142  24
   3  -3  -4 2334.10 172.028  24
   3   3  -3 28738.4 800.879  16
  -3  -3   3 28307.8 808.634  24
   3  -3  -3 28518.0 700.286  24
   3   3  -3 27632.4 783.113  21
  -3   3   3 27443.8 769.112   1
   3   3  -2 144726. 2568.00  21
   3  -3  -2 143560. 2459.30  24
  -3  -3   2 145376. 2588.26  24
   3   3  -2 141655. 2566.89  16
   3   3  -1 224.957 87.1512  12
   3  -3  -1 496.150 107.412  24
  -3  -3   1 296.675 107.377  24
   3   3  -1 364.432 101.394  16
  -3  -3   0 4104.58 273.789  24
   3  -3   0 4342.84 253.983  24
   3   3   0 4045.00 264.408  16
  -3   3  -1 37765.6 936.249  19
  -3  -3  -1 37024.0 922.380  24
   3  -3   1 36529.2 889.701  24
   3   3   1 38168.6 927.791  16
  -3   3  -2 6022.51 321.859  19
   3   3   2 5807.14 300.664  12
  -3  -3  -2 6568.95 332.367  24
   3  -3   2 5927.98 308.420  24
   3  -3   2 5170.94 227.321  22
  -3   3  -2 5523.61 301.095  16
   3   3   2 5708.08 307.569  16
  -3   3  -3 499.988 113.641  19
   3   3   3 714.023 120.375  12
   3  -3   3 721.963 132.363  24
   3  -3   3 730.569 96.3625  22
  -3  -3  -3 545.419 110.620  24
   3   3   3 638.634 116.781  16
  -3   3  -3 552.173 111.351  16
   3  -3   4-55.3572 98.1343  24
   3  -3   4 94.3007 57.5513  22
  -3   3  -4 90.3939 77.0365  19
   3   3   4-12.7717 71.3100  12
  -3   3  -4 28.8163 73.6743   6
   3   3   4-40.3717 75.1379  16
  -3   3  -4-30.8177 77.2614  16
   3  -3   5 48980.3 1059.27  22
   3  -3   5 50249.5 1139.43  24
  -3   3  -5 49704.2 1172.03  16
   3   3   5 51564.7 1120.01  16
  -3   3  -5 49997.5 1163.42  19
   3   3   5 49807.1 1095.76  12
  -3   3  -5 47699.5 1130.40   6
  -3   3  -6 8003.18 390.416  19
   3   3   6 7587.85 353.097  16
  -3   3  -6 7706.35 396.488  16
  -3   3  -6 7218.52 355.780  28
   3   3   6 7725.95 347.076  12
   3   3   6 7008.43 305.788  13
   3  -3   6 7978.42 350.268  22
   3  -3   6 7693.40 378.273  24
   3  -3   7 6149.06 320.417  22
   3  -3   7 6099.23 344.246  24
  -3   3  -7 6397.08 357.036  19
   3   3   7 6059.25 317.193  16
  -3   3  -7 6231.24 367.958  16
  -3   3  -7 5740.19 328.345  28
   3  -3   7 5864.17 310.010  14
   3  -3   7 5497.00 314.038  33
   3   3   7 6062.01 303.505  12
   3   3   7 5763.45 275.301  13
   3  -3   8 9230.47 415.236  22
   3  -3   8 9434.66 435.772  24
  -3   3  -8 8271.31 421.232  19
  -3   3  -8 9264.47 466.268  16
  -3   3  -8 8321.91 402.547  17
  -3   3  -8 9881.46 446.131  28
   3  -3   8 9517.52 410.571  14
   3  -3   8 9426.18 422.825  33
   3   3   8 9735.19 391.465  12
   3   3   8 8639.68 346.916  13
   3  -3   9 1188.11 159.325  22
   3  -3   9 1630.44 196.028  24
  -3   3  -9 1665.59 195.837  19
  -3   3  -9 1488.15 204.513  16
  -3   3  -9 2037.32 208.167  17
  -3   3  -9 1502.08 196.460  28
   3  -3   9 1394.63 177.941  31
   3  -3   9 1348.62 164.459  14
   3  -3   9 1338.42 174.752  33
   3   3   9 1732.59 172.754  12
   3   3   9 1367.26 143.381  13
   3  -3  10 6990.53 386.230  22
  -3   3 -10 6802.93 393.227  19
  -3   3 -10 8163.18 466.226  16
  -3   3 -10 7226.62 398.744  17
  -3   3 -10 7112.74 410.908  28
   3  -3  10 7525.84 382.114  31
   3  -3  10 7098.51 374.270  14
   3  -3  10 7893.97 398.402  33
   3   3  10 6513.18 304.140  13
  -3   3 -11 1386.14 196.658  19
  -3   3 -11 1900.26 250.199  16
  -3   3 -11 1528.62 201.567  17
  -3   3 -11 1587.44 215.854  28
   3  -3  11 1631.25 196.682  14
   3  -3  11 1600.73 193.567  33
   3  -3  11 1530.92 196.479  22
  -3   3 -12 25898.6 844.694  19
  -3   3 -12 28110.0 960.550  16
  -3   3 -12 26533.4 869.329  17
  -3   3 -12 25940.5 867.910  28
   3  -3  12 26859.6 817.848  14
   3  -3  12 25098.5 791.058  33
   3  -3  12 25300.3 827.391  22
   3  -3  12 25010.1 785.385  24
   3  -3  13 6064.40 358.063  24
   3  -3  13 6029.67 383.543  22
  -3   3 -13 5331.74 366.966  19
  -3   3 -13 6140.87 409.368  17
  -3   3 -13 5670.52 439.991  16
  -3   3 -13 5684.60 392.699  28
   3  -3  13 5602.75 325.119  27
   3  -3  13 5758.96 364.319  14
   3  -3  13 5684.93 353.001  33
  -3   3 -13 5441.52 370.055   6
   3  -3  14 5931.44 356.300  24
   3  -3  14 6295.45 406.162  22
  -3   3 -14 5864.02 382.771  19
  -3   3 -14 5786.19 443.504  16
  -3   3 -14 6264.84 422.545  17
   3  -3  14 6282.20 338.828  27
   3  -3  14 5525.20 346.978  30
   3  -3  14 5928.15 352.135  31
  -3   3 -14 5462.24 396.400  28
   3  -3  14 5260.04 363.337  14
  -3   3 -14 6026.59 389.915   6
   3  -3  14 6313.56 380.196  33
   3  -3  15 787.565 166.187  22
   3  -3  15 694.750 144.611  24
  -3   3 -15 766.647 151.673  19
  -3   3 -15 891.484 174.580   6
  -3   3 -15 527.394 189.114  16
  -3   3 -15 775.063 190.024  17
   3  -3  15 836.905 141.468  27
   3  -3  15 829.129 171.235  14
  -3   3 -15 689.524 172.293  28
   3  -3  15 691.908 149.627  30
   3  -3  15 834.337 164.152  31
  -3   3 -16 2738.75 276.899   6
  -3   3 -16 3350.74 340.932  16
  -3   3 -16 2876.61 299.724  17
   3  -3  16 2948.78 255.276  24
   3  -3  16 2416.05 258.096  14
   3  -3  16 2899.94 227.466  27
   3  -3  16 2788.45 245.519  30
  -3   3 -16 2810.58 297.334  28
  -3   3 -17 8163.34 481.533  17
   3  -3  17 9255.52 426.875  30
  -3   3 -17 8260.13 490.010  28
   3  -3  17 8857.56 469.797  14
  -3   3 -17 8092.34 446.493   6
   3  -3  17 8913.67 420.579  24
   3  -3  17 8567.83 372.739  27
  -3   3 -18-22.9205 121.628  28
   3  -3  18-15.1119 89.6582  30
  -3   3 -18-22.7699 114.173  17
  -3   3 -18 58.6763 103.790   6
   3  -3  18 129.450 80.0437  27
   3  -3  18 161.181 124.551  14
  -3   3 -19 150.473 118.092  17
  -3   3 -19 163.654 113.900   6
   3  -3  19 131.960 109.746  33
  -3   3 -19 175.667 132.141  28
   3  -3  19 96.4744 85.2273  30
   3  -3  19 291.814 127.949  14
  -3   3 -20 816.915 167.592  17
  -3   3 -20 964.200 153.320   6
   3  -3  20 719.147 138.605  33
   3  -3  20 936.700 145.508  34
   3  -3  20 781.628 123.655  30
  -3   3 -20 558.225 162.366  28
   3  -3  20 957.273 165.545  14
  -3   3 -21 415.853 124.548  17
  -3   3 -21 619.767 120.939   6
   3  -3  21 443.808 120.215  34
  -3   3 -21 630.144 156.936  28
   3  -3  21 614.995 127.875  11
  -3   3 -22 1008.75 160.333  17
  -3   3 -22 902.660 121.472   6
   3  -3  22 850.735 123.706  34
   3  -3  22 1032.16 144.780  11
  -3   3 -22 895.325 163.447  28
   3  -3  23 306.206 82.1192  34
   3  -3  23 333.653 85.0667  11
  -3   3 -23 241.795 106.185  28
  -3   3 -23 427.923 118.806  16
  -3   3 -23 315.524 100.261  17
   3  -3  24 767.893 96.6035  11
  -3   3 -24 765.444 129.686  16
  -3   3 -25-9.98921 59.2636  16
  -3  -5  17 177.259 52.4515  34
  -3  -5  17 227.802 58.9688  27
  -3  -5  16 4001.90 191.302  34
  -3  -5  16 3877.34 194.222  27
   3   5 -16 3715.05 219.852   6
   3   5 -15 164.872 89.0539  16
   3   5 -15 118.659 74.3433   6
  -3  -5  15 166.190 67.7315  34
  -3  -5  14 1312.91 132.074  34
   3   5 -14 1145.53 153.943   6
   3   5 -14 1292.64 110.978  12
   3   5 -14 1241.84 162.288  16
   3   5 -13 416.106 125.451  16
  -3  -5  13 338.339 95.4335  30
   3   5 -13 299.666 104.303   6
  -3  -5  13 420.919 103.137  27
   3   5 -13 320.951 80.3293  12
  -3  -5  12 72.2763 79.2155  27
   3   5 -12-51.9589 99.7754  16
  -3   5  12 213.482 121.105   1
   3   5 -12 75.6472 87.1585   6
   3   5 -12 10.8858 69.9017  12
  -3  -5  12 12.0129 71.2715  30
  -3  -5  11 12.9017 86.7943  27
   3   5 -11 36.7108 99.1283  16
  -3   5  11 169.208 124.370   1
   3   5 -11 63.1382 94.9772   6
   3   5 -11-12.4455 80.8870  12
  -3  -5  11 113.518 80.0007  30
  -3  -5  10 3739.09 257.684  27
   3   5 -10 4243.93 319.463  16
  -3   5  10 4594.36 317.007   1
   3   5 -10 3963.27 281.696   6
   3   5 -10 4314.45 275.936  12
  -3  -5  10 4024.23 253.983  30
   3   5  -9 780.477 161.605  16
  -3  -5   9 547.695 116.364  30
   3   5  -9 473.755 126.159   6
  -3  -5   9 809.751 143.457  27
   3   5  -9 616.400 140.105  12
   3   5  -8 78.7443 109.917  16
  -3  -5   8 27.0004 76.5842  30
   3   5  -8-16.2423 83.0533   6
  -3  -5   8 29.2796 96.2705  27
   3   5  -8-16.1515 102.439  12
  -3  -5   7-29.8699 93.5319  27
   3   5  -7-19.7074 111.796  16
  -3   5   7 93.0120 148.068   1
   3   5  -7 47.8817 80.0280   6
   3   5  -7-33.9307 116.636  12
  -3  -5   7 38.1407 76.4968  31
  -3  -5   7 26.9899 78.9105  30
  -3  -5   6 265.471 94.2859  30
  -3  -5   6 458.836 109.345  31
  -3   5   6 591.708 180.662   1
  -3  -5   6 437.583 125.815  27
  -3   5   6 475.627 119.164  12
   3   5  -6 228.805 121.129  12
   3   5  -6 392.307 141.955  16
   3   5  -5 6182.30 379.110  12
  -3   5   5 6044.44 338.484  12
  -3  -5   5 7095.31 363.214  27
  -3  -5   5 5669.49 303.445  30
  -3  -5   5 6157.64 314.954  31
   3   5  -5 6336.88 395.811  16
   3   5  -4 54833.6 1283.52  12
  -3   5   4 54305.7 1228.93  12
  -3  -5   4 51990.8 1187.63  27
  -3  -5   4 49677.8 1105.98  30
  -3  -5   4 51451.9 1120.26  31
   3   5  -4 52934.7 1291.65  16
  -3   5   3 3800.38 288.996  12
   3   5  -3 3159.21 288.678  12
  -3  -5   3 2941.22 238.032  27
  -3  -5   3 3112.46 220.652  31
   3   5  -3 3265.83 285.542  16
  -3  -5   2 446.989 126.112  27
   3   5  -2 219.880 154.876  12
  -3   5   2 70.6690 126.580  12
   3   5  -2 312.838 126.570  16
  -3  -5   1 97.3296 99.5777  27
   3   5  -1 107.046 115.950  16
  -3   5   1-92.0534 139.391  12
   3   5   0 12841.2 529.068  16
   3   5   0 13310.0 535.408   1
  -3   5   0 13206.1 560.727  12
  -3  -5   0 11826.9 451.049  27
   3   5   1 302.680 128.567  16
   3   5   1 622.889 164.652   1
  -3  -5  -1 411.447 104.036  27
  -3   5  -1 465.621 165.197  12
   3   5   1 370.319 150.175  12
   3  -5   2 485.543 129.925  31
   3  -5   2 804.440 122.635  33
   3   5   2 731.543 154.136  16
   3   5   2 899.613 177.845   1
  -3  -5  -2 622.096 111.281  27
   3   5   2 708.156 153.315  12
  -3   5  -2 888.707 181.801  12
   3  -5   3 285.402 92.0819  33
   3   5   3 141.896 108.471  16
   3  -5   3 413.923 127.786  31
   3   5   3 243.965 144.613   1
   3   5   3 385.267 134.446  12
   3  -5   4 516.921 111.691  33
   3  -5   4 709.414 134.936  30
   3  -5   4 832.224 153.454  31
   3   5   4 800.455 187.548   1
   3   5   4 959.981 162.681  12
   3  -5   5 53.6929 76.1479  33
   3  -5   5-15.2700 93.1460  30
   3  -5   5 80.0018 94.9267  31
   3   5   5 324.670 166.964   1
   3   5   5-47.1412 110.306  12
  -3   5  -5-39.5170 129.930  12
   3  -5   6 1819.70 181.347  33
   3  -5   6 2141.82 208.599  30
   3  -5   6 2213.25 214.242  31
   3   5   6 2104.66 249.784   1
  -3   5  -6 2275.94 246.515  12
   3  -5   7 1795.89 180.259  33
   3  -5   7 2173.31 214.524  31
   3  -5   7 1580.49 181.619  30
   3   5   7 1715.51 229.961   1
  -3   5  -7 1971.41 227.675  12
   3   5   8 129.663 137.785   1
   3  -5   8 197.831 90.7125  33
   3  -5   8 134.499 94.8210  30
   3  -5   8 270.819 118.833  31
  -3   5  -8 176.925 119.050  12
   3  -5   8 212.595 117.001  27
   3   5   9 53.5909 126.690   1
   3  -5   9 257.266 88.4618  33
   3  -5   9 174.542 88.7509  30
   3  -5   9 86.5773 92.6802  31
  -3   5  -9 49.7658 99.8360  12
   3  -5   9 232.498 110.999  27
   3  -5  10 954.421 135.236  33
   3  -5  10 864.889 147.439  30
   3  -5  10 1069.66 148.829  31
   3   5  10 1276.01 189.011   1
  -3   5 -10 958.723 155.561  12
   3  -5  11 447.779 100.462  33
   3  -5  11 451.631 118.054  31
   3  -5  11 423.319 107.135  30
  -3   5 -11 386.865 114.425  12
   3  -5  12 110.551 68.3492  33
   3  -5  12 61.6339 75.2004  30
  -3   5 -12 24.3958 72.3757  12
   3  -5  12 115.878 83.8038  27
   3   5  13 3528.02 249.312   1
   3  -5  13 4052.08 224.287  33
   3  -5  13 3891.23 232.794  30
  -3   5 -13 3589.34 218.220  12
   3  -5  13 3703.31 221.012  27
   3   5  14 163.967 101.715   1
   3  -5  14-9.19377 56.8349  33
   3  -5  14 81.0624 68.9184  30
  -3   5 -14-17.1813 62.1235  12
   3  -5  14 44.5529 65.6645  27
   3   5  15 99.7897 85.5015   1
   3  -5  15 8.08192 52.5259  33
   3  -5  15 61.8700 68.0828  30
   3  -5  15 29.5708 56.9458  27
  -3   5 -15 6.48560 46.9018  12
   3  -5  16 7399.75 267.025  34
   3   5  16 7036.88 272.311   1
   3  -5  17 1231.13 100.042  34
   4   0 -29 67.3139 58.4679  17
   4   0 -28 44364.7 994.521  17
   4   0 -27 124.223 106.769  17
   4   0 -26 201.152 95.6102  16
   4   0 -26 216.813 113.181  17
  -4   0  26 139.624 93.9625  34
  -4   0  26 153.700 144.201   3
   4   0 -25 132.409 102.318  16
  -4   0  25-21.0267 144.560   3
  -4   0  25 16.0308 95.1098  34
  -4   0  24 6064.98 414.371   3
  -4   0  24 6712.14 376.495  34
  -4   0  23 36.5224 103.604  34
  -4   0  23 257.520 142.813   4
  -4   0  23 207.094 145.949   3
   4   0 -23 88.5117 88.7752  28
  -4   0  22 26226.3 816.438  34
   4   0 -22 25419.3 798.261  28
  -4   0  22 27226.5 908.664   3
  -4   0  22 26293.5 899.233   4
  -4   0  21 18.0660 105.639  34
  -4   0  21-69.4360 127.130   4
   4   0 -21 55.3175 94.2867  28
  -4   0  21-93.5126 112.434   2
  -4   0  21 90.8114 130.785   3
  -4   0  20 3982.09 293.286  34
  -4   0  20 3468.59 318.442  10
  -4   0  20 3906.80 334.782   4
  -4   0  20 3350.38 309.656   3
  -4   0  20 3544.83 315.438   2
  -4   0  19-16.3755 92.9013  34
  -4   0  19-20.7006 140.798  10
  -4   0  19 317.551 130.873   4
  -4   0  19 41.5665 117.904   3
  -4   0  19 338.242 135.748   2
  -4   0  18 6125.62 336.789  34
  -4   0  18 5816.80 374.326  10
  -4   0  18 6488.44 389.631   2
  -4   0  18 5964.66 380.537   4
  -4   0  18 6837.15 397.660   3
  -4   0  17 36.7680 92.1789   4
  -4   0  17-28.0014 78.1722  34
  -4   0  17 53.9378 90.1496  10
  -4   0  17-90.4570 101.012   3
  -4   0  17-36.5593 89.8039   2
  -4   0  17 61.4353 58.0850  26
  -4   0  16 38847.0 1008.39   4
  -4   0  16 39270.8 1003.96   3
  -4   0  16 38957.4 920.990  34
  -4   0  16 38653.9 1003.51  10
  -4   0  16 38954.2 1005.55   2
  -4   0  16 38635.2 841.614  26
  -4   0  15-46.4363 60.4954  34
  -4   0  15-45.8658 99.3623   2
  -4   0  15-15.1362 75.8967  10
  -4   0  15-46.5318 76.2025   4
  -4   0  14 1752.97 182.196   2
  -4   0  14 1860.95 184.227  10
  -4   0  13-25.2909 77.1368   2
  -4   0  12 240672. 3823.44   2
  -4   0  12 234557. 3513.53  24
  -4   0  11 132.144 74.2132   2
  -4   0  11 37.6143 25.8994  24
  -4   0  10 20634.6 533.807   2
  -4   0  10 19597.9 365.370  24
  -4   0   9 192.346 68.1965   2
  -4   0   9-7.01711 22.3765  24
  -4   0   8 654815. 9696.48   2
  -4   0   8 648735. 9525.65  24
  -4   0   7 18.3092 42.4089   2
  -4   0   7 63.5381 40.7139  23
  -4   0   7 55.9102 22.6290  24
  -4   0   6 82096.3 1368.23   2
  -4   0   6 81687.5 1259.14  24
  -4   0   5 219.874 49.5294   2
  -4   0   3 27.9656 31.1630   2
  -4   0   3 52.6617 36.2946  23
  -4   0   1 9.19517 23.0018   8
  -4   0   0 6614.92 175.686   8
  -4   0  -1 3.28177 22.8009   8
  -4   0  -3 24.9659 35.6534   8
   4   0   4 7233.26 215.591   9
  -4   0  -4 7315.62 221.820   8
   4   0   5 52.1712 42.5102   9
   4   0   6 566573. 8449.77   9
   4   0   7 54.8451 50.0568   9
   4   0   8 61166.4 1138.02   9
   4   0   9-17.5597 55.6858   9
   4   0  10 33609.3 774.161   9
   4   0  11 87.9140 81.7381   9
   4   0  12 8146.20 351.782   9
   4   0  12 8340.94 326.040  22
   4   0  13-27.1212 93.2295   9
   4   0  13-22.1215 86.6314  22
   4   0  13-40.9588 99.6758  15
   4   0  14 474941. 7362.96   9
   4   0  14 472663. 7260.53  22
   4   0  14 470238. 7363.92  15
   4   0  14 465762. 7280.33  14
   4   0  15 41.8906 70.0145  14
   4   0  15-33.1734 122.230  10
   4   0  15 49.5270 93.6522   3
   4   0  15-12.7985 67.9144  22
   4   0  16 3899.17 293.570  10
   4   0  16 3542.91 254.541  14
   4   0  16 3347.35 205.899  34
   4   0  16 3537.76 279.615   3
   4   0  16 3500.82 240.365  22
   4   0  17-29.1862 67.0625  22
   4   0  17-58.4181 126.553  10
   4   0  17 16.1505 79.3437  14
   4   0  17 67.3349 60.6052  34
   4   0  17-58.1515 102.859   3
   4   0  18 120688. 2380.10   3
  -4   0 -18 123523. 2452.77   8
   4   0  18 122137. 2387.13  10
   4   0  18 120471. 2274.65  14
   4   0  18 117443. 2214.75  22
   4   0  18 116446. 2119.06  34
   4   0  19-21.9203 124.349  10
   4   0  19-25.1005 59.0324  34
  -4   0 -19 24.3950 103.791   8
   4   0  19 174.447 77.9116  22
   4   0  19-53.7709 80.3832  14
   4   0  19 43.6659 111.641   3
  -4   0 -20 1050.49 194.571   8
   4   0  20 924.807 134.093  34
   4   0  20 1162.01 171.198  14
   4   0  20 1138.15 209.758  10
   4   0  21-23.2025 145.311  10
  -4   0 -21 184.640 121.220   8
   4   0  22 69.4456 127.148  10
  -4   0 -22 26.5360 92.1844   8
   4   0  23 44.9458 133.326  10
   4   0  23-20.6289 115.180  11
   4   0  24 148.469 134.530  10
   4   0  24 77.4143 111.502  11
   4   0  25-58.2111 130.532  10
   4   0  25-35.1056 109.928  11
   4   0  26 45.8951 85.4203  11
  -4   0 -26 47.6571 94.2482  28
   4   0  27 12.7498 76.7147  11
  -4   0 -27 24.2715 68.8441  28
   4   0  28 2969.22 192.777  11
  -4   0 -28 3139.06 212.676  16
  -4   0 -29 18.1583 58.2992  17
   4   2 -28 1012.75 121.307  17
  -4  -2  27 1410.21 137.043  34
   4   2 -27 1366.47 163.017  17
   4   2 -27 1370.13 137.153  16
  -4  -2  26 751.132 125.194  11
  -4  -2  26 737.370 125.986  34
   4   2 -26 727.669 141.793  17
   4   2 -26 802.213 130.350  16
  -4  -2  25-14.4702 79.4802  11
  -4  -2  25-13.2137 83.8065  34
   4   2 -25 120.377 103.472  28
   4   2 -25 37.3121 105.832  17
   4   2 -25 15.9209 84.4832  16
  -4  -2  24 114.114 99.4417  11
  -4  -2  24-43.6383 101.064  34
   4   2 -24 58.1892 123.020  28
   4   2 -24 91.3807 106.869  16
   4   2 -24 41.5868 117.958  17
   4   2 -23 992.766 183.540  16
   4   2 -23 878.344 186.911  17
  -4  -2  23 1155.23 169.350  34
  -4  -2  23 1188.65 178.612  11
  -4  -2  23 1040.96 163.117   3
   4   2 -23 1315.77 210.198  28
   4   2 -22 18252.8 707.023  16
   4   2 -22 18373.3 750.776  17
  -4  -2  22 17783.5 628.447  34
  -4  -2  22 19123.0 681.655  11
   4   2 -22 19232.9 746.459  28
  -4   2  22 19259.4 680.915   3
  -4  -2  22 19508.5 671.704   3
  -4  -2  21 29662.1 895.547  11
   4   2 -21 29309.3 966.911  28
   4   2 -21 29537.9 954.226  16
   4   2 -21 31055.2 1005.50  17
  -4  -2  21 30471.9 891.536   3
  -4   2  21 29097.9 889.835   3
  -4  -2  20 36721.7 1015.36  11
   4   2 -20 35470.2 1092.61  28
   4   2 -20 35862.5 1078.24  16
   4   2 -20 35914.1 1116.76  17
  -4  -2  20 36408.2 1001.56   3
  -4   2  20 35167.5 1003.30   3
   4   2 -19 26545.5 939.564  17
   4   2 -19 28524.3 933.350  16
   4   2 -19 27465.9 931.464  28
  -4  -2  19 26840.0 727.527  27
  -4  -2  19 27213.9 847.757  11
  -4  -2  19 26692.0 829.840   3
   4   2 -19 26735.6 865.359   5
  -4   2  19 27476.9 852.926   3
  -4  -2  18 17633.8 640.995   3
  -4   2  18 17469.2 640.598   4
   4   2 -18 17498.3 679.364   5
  -4   2  18 16903.8 641.191   3
  -4  -2  18 17520.2 648.334   4
   4   2 -18 15971.8 702.334  17
   4   2 -18 16972.9 704.857  16
  -4  -2  18 17499.5 545.411  24
  -4  -2  18 18053.4 568.463  27
  -4  -2  18 17112.7 641.212  11
  -4  -2  18 18548.5 601.912  30
   4   2 -18 16985.9 713.453  28
  -4  -2  17 94629.9 1808.50  24
  -4   2  17 96013.5 1942.34   3
  -4  -2  17 97420.9 1934.76   3
  -4   2  17 95933.6 1937.36   4
  -4  -2  17 96625.5 1947.18   4
   4   2 -17 98532.1 2032.33   5
   4   2 -17 95405.9 2062.19  16
  -4  -2  17 94610.1 1815.68  27
  -4  -2  17 99856.4 1931.84  33
   4   2 -17 99853.6 2098.07  28
  -4  -2  17 96969.5 1872.74  30
   4   2 -16 660.143 165.468  28
  -4  -2  16 791.964 142.606  30
  -4  -2  16 885.588 136.618  27
  -4  -2  16 868.159 144.019  24
  -4  -2  16 741.092 144.696   4
   4   2 -16 685.815 151.737   5
  -4   2  16 544.451 134.824   4
   4   2 -16 714.695 169.953  16
  -4  -2  16 762.115 141.217   3
  -4   2  16 787.382 141.900   2
  -4   2  16 651.624 139.578   3
  -4  -2  16 552.744 130.534   2
  -4  -2  16 580.983 139.467  33
  -4  -2  16 1060.44 172.261  14
  -4  -2  15 20821.0 612.472  27
  -4  -2  15 21270.9 639.841  24
  -4  -2  15 20652.5 666.869   2
  -4   2  15 20718.8 657.879   2
   4   2 -15 21732.5 760.753  16
  -4  -2  15 20644.3 653.323  33
  -4  -2  15 22797.4 711.195  14
  -4  -2  15 21955.6 650.874  30
   4   2 -15 21863.1 767.490  28
   4   2 -15 21148.1 732.689   5
  -4  -2  15 21279.5 671.233   4
  -4   2  15 19504.5 648.069   4
  -4   2  15 21165.0 668.832   3
  -4  -2  14 39632.7 901.574  27
  -4  -2  14 38948.0 934.843  24
  -4  -2  14 36053.2 776.147  23
  -4   2  14 37771.9 928.652   2
  -4  -2  14 37121.5 928.413   2
   4   2 -14 37975.1 1046.56  16
  -4  -2  14 37376.3 931.692  33
  -4  -2  14 39076.5 978.261  14
  -4  -2  14 38321.5 924.323  30
   4   2 -14 38918.8 1060.18  28
   4   2 -14 40166.6 1048.54   5
  -4   2  14 37194.1 934.827   3
  -4   2  14 36641.5 924.519   4
  -4  -2  13 70572.4 1391.91  27
  -4  -2  13 70633.2 1439.92  24
  -4  -2  13 68818.6 1274.50  23
  -4  -2  13 71226.1 1426.41   2
  -4   2  13 71029.0 1419.82   2
   4   2 -13 71757.7 1567.38  16
  -4  -2  13 73156.6 1442.98  33
  -4  -2  13 71393.9 1470.46  14
  -4  -2  13 70821.6 1423.98  30
  -4   2  13 69458.0 1416.24  29
   4   2 -13 72974.0 1582.08  28
   4   2 -13 72781.9 1563.01   5
  -4  -2  12 46010.1 1029.45  30
   4   2 -12 47200.9 1154.37  28
  -4  -2  12 47091.1 1029.48  31
  -4  -2  12 45724.0 1004.07  27
  -4  -2  12 46575.6 1057.42  24
  -4  -2  12 47755.3 920.188  23
   4   2 -12 45048.2 947.456  19
   4   2 -12 47025.0 1151.68  16
  -4  -2  12 45761.4 1029.40  33
  -4  -2  12 48204.3 1067.31  14
  -4   2  12 47147.6 1017.15   2
  -4  -2  12 46589.6 1015.66   2
   4   2 -12 48108.0 1149.22   5
  -4  -2  11 87893.7 1609.38  27
  -4  -2  11 86357.9 1521.25  23
  -4  -2  11 87293.7 1672.95  24
   4   2 -11 86824.1 1544.65  19
   4   2 -11 86103.2 1750.12  17
   4   2 -11 86817.9 1755.70  16
  -4  -2  11 86581.2 1596.75   2
  -4   2  11 87243.0 1595.31   2
  -4  -2  11 86416.2 1644.68  14
  -4  -2  11 87216.9 1631.72  33
  -4  -2  11 89337.6 1625.99  31
   4   2 -10 7518.45 371.474  16
   4   2 -10 7928.69 381.420  17
  -4  -2  10 8029.32 356.295  24
  -4  -2  10 7546.66 316.100  27
  -4  -2  10 7682.61 320.556  31
  -4   2  10 8087.76 308.228   2
  -4  -2  10 8070.18 310.540   2
  -4  -2   9 1724.59 131.810   2
  -4   2   9 1655.16 129.495   2
  -4  -2   9 1873.36 174.164  24
   4   2  -9 1609.91 121.090  19
  -4   2   8 7838.02 271.023   2
  -4  -2   8 8094.98 276.155   2
  -4  -2   8 8445.17 349.070  24
   4   2  -8 8279.66 276.105  19
  -4   2   7 23156.0 510.146   2
  -4  -2   7 22826.6 509.451   2
  -4  -2   7 23308.1 631.896  24
   4   2  -7 23157.2 523.976  19
  -4   2   6 8032.47 238.725   2
  -4  -2   6 8011.67 240.409   2
   4  -2  -6 7942.27 216.070  24
   4   2  -6 8185.83 264.321  19
  -4  -2   5 78314.2 1273.68   2
  -4   2   5 78513.5 1270.92   2
   4   2  -5 78171.5 1448.09  21
   4  -2  -5 76217.6 1283.57  24
   4   2  -5 77825.9 1331.44  19
  -4   2   4 63645.9 1045.78   2
  -4  -2   4 63721.5 1049.79   2
   4   2  -4 65389.1 1237.59  21
   4  -2  -4 65535.4 1113.26  24
   4   2  -4 64911.9 1131.16  19
  -4  -2   3 97822.2 1509.27   2
  -4   2   3 97478.6 1506.17   2
   4   2  -3 101485. 1730.18  21
   4  -2  -3 97669.9 1620.12  24
  -4  -2   2 185216. 2764.13   2
  -4   2   2 184235. 2760.12   2
   4   2  -2 192656. 3011.73  21
   4  -2  -2 191703. 2929.85  24
  -4   2   2 191523. 3029.89  19
  -4   2   1 9202.72 317.424  21
   4   2  -1 9295.89 312.901  21
   4  -2  -1 8997.23 285.195  24
  -4   2   1 8012.64 147.904   2
   4  -2  -1 8245.96 160.392   9
  -4   2   1 8813.82 320.123  19
  -4   2   0 292143. 4111.69  21
   4  -2   0 295078. 4056.44  24
  -4   2   0 294818. 4124.78  19
   4   2   0 297194. 4093.56  21
  -4   2  -1 15415.5 439.271  21
   4  -2   1 15568.6 415.036  24
  -4  -2  -1 14323.8 260.297   2
  -4   2  -1 14152.8 257.164   2
  -4   2  -1 15278.0 444.151  19
   4   2   1 13839.7 248.444   9
   4  -2   1 14459.1 263.711   9
  -4   2  -2 769.871 104.617  19
   4  -2   2 776.546 51.5407   9
   4   2   2 984.454 51.9389   9
  -4  -2  -2 698.336 47.9830   8
  -4   2  -2 735.360 51.4205   8
   4  -2   2 751.872 104.027  24
  -4   2  -3 544208. 8084.75  19
   4  -2   3 524184. 7839.87   9
  -4   2  -3 528902. 7849.15   8
  -4  -2  -3 526854. 7847.34   8
   4   2   3 533265. 7826.08   9
   4  -2   3 546257. 8034.14  24
  -4   2  -3 538345. 8074.89  21
  -4   2  -4 224343. 3594.59  19
   4  -2   4 228339. 3547.78  24
  -4   2  -4 220118. 3389.57   8
   4   2   4 219134. 3364.82   9
   4  -2   4 225221. 3378.36   9
  -4  -2  -4 221215. 3393.41   8
  -4   2  -5 5076.99 262.754  19
   4  -2   5 5506.27 254.380  24
   4   2   5 5832.29 191.120   9
   4  -2   5 5328.56 188.396   9
  -4  -2  -5 5056.63 193.553   8
  -4   2  -5 5027.95 191.499   8
  -4   2  -6 97673.4 1781.94  19
   4  -2   6 96670.0 1724.24  24
   4  -2   6 96036.0 1603.12   9
   4   2   6 95509.6 1591.77   9
  -4  -2  -6 95954.3 1625.75   8
  -4   2  -6 96184.6 1618.35   8
  -4   2  -7 35142.6 860.955  19
  -4  -2  -7 36064.3 752.918   8
  -4   2  -7 35017.8 740.750   8
   4  -2   7 35962.1 732.102   9
   4   2   7 34988.1 717.791   9
   4  -2   7 35786.4 817.368  24
   4  -2   8 176613. 2864.29   9
  -4   2  -8 177955. 2883.17   8
  -4  -2  -8 178934. 2897.64   8
   4  -2   9 9296.95 400.874  22
  -4  -2  -9 9446.12 353.996   8
  -4   2  -9 9228.09 343.456   8
  -4  -2 -10 9059.43 362.448   8
  -4   2 -10 9507.53 363.867   8
   4  -2  10 8790.70 360.365  31
   4  -2  10 9016.57 392.868  14
   4  -2  10 9335.51 383.760  33
   4  -2  10 9157.90 412.615  22
   4  -2  10 9385.57 382.093  24
   4  -2  11 7943.30 363.474  33
   4  -2  11 8052.09 380.535  14
  -4   2 -11 8267.17 353.261   8
  -4  -2 -11 7915.66 353.360   8
   4  -2  11 7316.58 337.098  31
   4   2  11 8016.74 346.329  25
   4  -2  11 8625.44 407.809  22
   4  -2  11 8824.50 368.501  24
   4  -2  12 487.384 130.851  22
   4  -2  12 779.497 132.854  24
   4   2  12 473.270 107.687  10
  -4  -2 -12 758.952 123.016   8
  -4   2 -12 703.331 120.098   8
   4  -2  12 903.698 132.331  31
   4  -2  12 479.891 120.373  14
   4   2  12 491.103 108.022  25
   4  -2  12 581.701 113.280  33
   4  -2  13 565.439 100.311  27
   4   2  13 415.974 108.940  25
   4   2  13 601.524 122.598  10
  -4   2 -13 500.313 106.773   8
  -4  -2 -13 721.563 130.949   8
   4  -2  13 680.043 139.277  22
   4  -2  13 490.711 105.914  31
   4  -2  13 444.215 120.241  14
   4  -2  13 445.052 109.660  33
   4  -2  14-10.9723 55.0167  27
   4   2  14-162.450 92.4875  25
   4  -2  14-13.5315 79.1239  24
   4  -2  14-75.4809 116.652  22
   4   2  14-75.8046 113.774  10
  -4  -2 -14 51.0964 68.3209   8
  -4   2 -14-16.5551 64.2989   8
   4  -2  14 13.7654 75.6092  31
   4  -2  14 30.9479 87.7808  33
   4  -2  15 11473.9 401.694  27
   4  -2  15 11685.8 528.434  22
   4  -2  15 10868.8 441.686  24
  -4   2 -15 11747.7 497.138   6
  -4   2 -15 11135.9 490.231   8
  -4  -2 -15 11487.8 505.799   8
   4  -2  15 10480.2 433.716  30
   4  -2  15 11339.1 513.331  14
   4  -2  15 11970.3 486.351  33
   4  -2  15 10960.3 479.596  10
   4   2  15 11404.5 478.781  10
   4  -2  16 12648.8 425.457  27
   4  -2  16 13628.9 495.622  24
   4  -2  16 13046.2 574.349  22
   4  -2  16 13164.3 543.522  10
   4   2  16 12801.9 525.213  10
  -4  -2 -16 11927.0 537.850   8
  -4   2 -16 12642.8 543.880   8
   4  -2  16 12836.7 479.210  30
   4  -2  16 14051.6 587.648  14
   4  -2  16 14077.7 536.250  33
  -4   2 -16 13182.2 538.512   6
   4  -2  17 1751.18 213.153  10
   4   2  17 1764.85 210.097  10
  -4  -2 -17 1956.89 225.363   8
  -4   2 -17 2176.63 231.763   8
   4  -2  17 1957.03 183.103  30
   4  -2  17 1983.30 233.102  14
   4  -2  17 1737.17 186.853  24
   4  -2  17 2198.06 216.825  33
   4  -2  18 172.375 82.0220  30
   4  -2  18 98.1420 87.8536  24
   4  -2  18 135.968 97.4388  10
   4   2  18 300.431 123.511  10
  -4   2 -18 148.205 92.5947   8
  -4  -2 -18 384.708 123.158   8
   4  -2  18 235.004 135.531  14
  -4   2 -18 562.076 127.054   6
   4  -2  18 117.989 95.6646  33
  -4   2 -19 2283.66 222.795   6
   4  -2  19 2089.93 242.218  22
   4  -2  19 2210.81 185.361  30
  -4   2 -19 1794.54 228.574   8
   4  -2  19 2347.18 267.244  14
   4  -2  19 1984.93 224.351  10
   4   2  19 2205.50 232.553  10
   4  -2  19 2338.05 212.791  34
   4  -2  19 2402.73 227.336  33
  -4   2 -20 3014.95 242.551   6
  -4   2 -20 2662.90 294.583  16
  -4   2 -20 2227.24 247.523   8
   4  -2  20 2984.40 285.520  14
   4  -2  20 3008.55 248.069  33
   4  -2  20 2494.30 217.574  34
   4   2  20 3013.13 266.638  10
   4  -2  20 2451.37 246.840  10
  -4   2 -21 615.018 177.593  16
   4  -2  21 392.803 137.624  14
   4  -2  21 515.427 112.753  34
  -4   2 -21 214.380 153.045  28
   4   2  21 254.389 107.933  10
   4  -2  21 300.319 117.669  10
  -4   2 -22 1701.89 247.157  28
   4  -2  22 1518.11 165.592  34
   4  -2  22 1625.16 218.031  14
  -4   2 -22 1369.23 218.226  16
  -4   2 -23 4054.81 326.485  16
  -4   2 -23 4114.58 323.439  17
  -4   2 -23 4963.68 358.518  28
   4  -2  24 1781.13 200.529  11
  -4   2 -24 1798.37 220.433  16
  -4   2 -24 1549.26 200.043  17
  -4   2 -24 1605.65 208.081  28
   4  -2  25 6578.38 333.725  11
  -4   2 -25 6284.71 351.873  16
  -4   2 -25 5382.20 323.243  17
  -4   2 -25 5907.56 346.731  28
   4  -2  26 1781.06 163.156  11
  -4   2 -26 1944.59 187.490  16
  -4   2 -26 1503.40 166.480  17
  -4   2 -26 1594.30 173.144  28
   4  -2  27 1503.02 131.178  11
  -4   2 -27 1717.88 152.912  28
  -4   2 -27 1687.35 151.635  17
  -4   2 -27 1588.35 150.401  16
  -4  -4  23 3540.77 165.826  34
   4   4 -22 594.076 94.3040   6
  -4  -4  22 518.606 86.1222  34
   4   4 -22 578.073 94.9068  16
   4   4 -21 8886.21 355.124   6
  -4  -4  21 8626.15 322.601  34
   4   4 -21 8049.07 345.218  16
   4   4 -20 155.670 86.3117  18
  -4  -4  20 62.4816 77.4689  34
   4   4 -20 149.955 96.6837   6
   4   4 -20 168.061 96.3019  16
   4   4 -19 15.7503 97.3753   6
  -4  -4  19 127.484 86.9839  34
  -4  -4  19 140.142 75.1339  27
   4   4 -19 80.5346 92.7990  16
   4   4 -18 387.711 131.230   6
  -4  -4  18 367.433 104.980  34
  -4  -4  18 480.635 106.006  27
   4   4 -18 653.667 151.394  16
   4   4 -17 862.951 168.395   6
   4   4 -17 1243.90 198.785  16
  -4  -4  17 1061.98 151.636  34
  -4  -4  17 1207.73 149.515  27
   4   4 -16 3860.28 317.860   6
   4   4 -16 3774.66 326.277  16
  -4  -4  16 3699.54 256.595  27
  -4   4  16 4053.76 280.581   1
  -4  -4  16 3964.57 271.177  33
  -4  -4  16 4327.41 288.415  30
   4   4 -15 161.154 130.612  16
  -4  -4  15 177.751 105.052  27
  -4   4  15 84.3149 121.957   1
  -4  -4  15 106.617 89.0806  33
  -4  -4  15 113.774 104.382  30
   4   4 -14 360.012 157.913  16
   4   4 -14 331.834 99.1552  12
  -4   4  14 364.047 137.910   1
  -4  -4  14 342.852 117.066  33
  -4  -4  14 421.974 133.381  30
   4   4 -13 812.378 202.406  16
   4   4 -13 902.349 145.967  12
  -4   4  13 732.653 167.848   1
  -4  -4  13 615.123 138.379  33
  -4  -4  13 1008.59 167.670  30
  -4  -4  12 6525.97 416.097  24
  -4  -4  12 6394.30 351.412  33
  -4   4  12 6534.21 408.826   1
   4   4 -12 6110.23 435.997  16
  -4  -4  12 6526.40 370.589  27
   4   4 -12 6942.89 368.260  12
  -4  -4  12 6397.60 371.937  30
  -4  -4  11 8855.34 446.915  30
  -4  -4  11 8822.01 417.315  31
   4   4 -11 9152.26 499.291  18
  -4  -4  11 9309.82 439.840  27
  -4   4  11 8662.73 472.824   1
   4   4 -11 9351.36 521.022  21
  -4  -4  11 8968.07 496.964  24
   4   4 -11 8588.36 431.228  12
  -4  -4  11 8978.79 417.360  33
  -4  -4  10 58860.8 1349.21  30
  -4  -4  10 57211.3 1294.82  31
   4   4 -10 56472.1 1417.70  18
  -4  -4  10 60150.7 1337.98  27
  -4   4  10 56577.6 1405.57   1
  -4  -4  10 56818.5 1275.11  33
   4   4 -10 58071.9 1348.76  12
   4   4 -10 55469.3 1457.33  21
   4   4  -9 20931.9 728.372  12
  -4   4   9 20301.7 625.300  12
   4   4  -9 21403.4 802.583  21
  -4  -4   9 20934.1 790.898  24
  -4   4   9 21368.5 771.170   1
   4   4  -9 21404.6 765.515  18
  -4  -4   9 21245.7 701.050  27
  -4  -4   9 21720.4 685.004  31
  -4  -4   9 21563.6 713.232  30
  -4  -4   9 21825.3 667.215  33
   4   4  -8 18299.5 682.367  12
  -4   4   8 18735.6 607.825  12
   4   4  -8 19505.0 754.400  21
  -4  -4   8 18152.6 730.188  24
  -4   4   8 19170.5 725.598   1
  -4  -4   8 19798.1 671.680  30
  -4  -4   8 19547.0 640.799  31
  -4  -4   8 19565.1 667.620  27
  -4  -4   8 19283.7 615.980  33
   4   4  -8 19312.4 711.629  18
  -4   4   7 35863.8 939.339  12
   4   4  -7 36894.6 1024.19  12
   4   4  -7 36557.5 1080.37  21
   4   4  -7 34692.7 1008.25  18
  -4  -4   7 36862.2 1096.24  24
  -4  -4   7 37602.2 921.353  33
  -4  -4   7 37539.5 982.768  30
  -4  -4   7 37618.7 949.472  31
   4   4  -6 7013.64 411.387  12
  -4   4   6 7063.26 378.794  12
  -4  -4   6 7229.68 440.116  24
   4   4  -6 6847.56 398.192  18
   4   4  -6 6627.30 427.096  16
  -4  -4   6 7278.47 381.516  30
  -4  -4   6 7525.51 371.584  31
  -4  -4   6 6956.43 339.230  33
  -4  -4   5 22.1538 138.740  24
   4   4  -5-36.5364 96.9385  18
   4   4  -5-88.6002 119.618  16
   4   4  -5 19.4698 123.485  12
  -4   4   5-51.5222 140.972  12
   4   4  -5 106.143 110.701   1
  -4   4   5 74.3497 70.2951  16
  -4  -4   5-15.8913 85.8186  30
  -4  -4   5 29.5943 87.7879  31
   4   4  -4 14211.4 558.409  18
  -4   4   4 13961.7 489.959  16
   4   4  -4 14237.6 618.844  16
  -4  -4   4 13312.9 602.807  24
  -4   4   4 14487.0 571.499  12
   4   4  -4 14205.0 588.045  12
  -4   4   4 14897.1 619.506   1
   4   4  -4 14816.5 549.871   1
  -4  -4   4 14980.5 541.211  30
  -4  -4   4 13933.1 512.735  31
  -4  -4   3 5454.75 302.318  31
  -4  -4   3 4840.93 291.035  30
   4   4  -3 4604.14 306.425  18
   4   4  -3 4657.16 347.632  16
  -4   4   3 4281.57 270.027  16
  -4  -4   3 4878.99 355.837  24
   4   4  -3 4932.45 342.211  12
  -4   4   3 4624.25 325.877  12
   4   4  -3 5062.57 320.943   1
  -4   4   3 4363.04 342.889   1
   4   4  -3 4530.72 304.172   6
  -4  -4   2 1671.30 172.742  30
  -4  -4   2 1538.46 169.762  31
   4   4  -2 1482.23 180.534  18
   4   4  -2 1636.19 211.936  16
  -4   4   2 1485.44 167.964  16
  -4  -4   2 1253.58 193.286  24
  -4   4   2 1580.33 203.726  12
   4   4  -2 1620.33 213.152  12
   4   4  -2 1524.53 203.054   1
  -4   4   2 1632.77 226.102   1
   4   4  -2 1353.98 171.466   6
   4   4  -1 11774.8 475.381  18
   4   4  -1 11733.6 539.396  16
  -4   4   1 12070.3 478.652  16
   4  -4  -1 11643.8 467.923  24
  -4  -4   1 11886.5 547.727  24
   4   4  -1 12250.6 532.185  12
  -4  -4   1 11557.4 441.711  31
   4   4  -1 11341.5 510.553   1
  -4   4   1 12676.2 561.576   1
  -4   4   0 885.543 144.036  16
   4   4   0 1047.29 179.861  16
   4   4   0 806.663 132.941  18
   4  -4   0 904.400 148.855  24
  -4  -4   0 947.788 173.218  24
  -4   4   0 890.279 189.569   1
   4   4   0 622.649 163.231   1
  -4   4   0 754.277 142.935   6
  -4   4  -1 235.924 95.6140  16
   4   4   1-19.3046 119.351  16
   4   4   1 97.7500 79.2378  18
  -4  -4  -1 374.066 126.431  24
   4  -4   1 146.604 98.0288  24
   4   4   1 39.1852 122.714   1
  -4   4  -1 121.131 96.6358   6
   4   4   2 1917.44 226.599  12
  -4   4  -2 2552.04 233.198  16
   4   4   2 2279.61 240.584  16
   4   4   2 2029.50 186.295  18
  -4  -4  -2 1978.40 228.478  24
   4  -4   2 2115.83 223.569  24
   4   4   2 2522.61 265.758   1
  -4   4  -2 2234.47 229.727   6
   4   4   3 142.022 109.744  12
   4   4   3-12.8978 73.1671  18
  -4   4  -3-36.9773 92.7040  16
   4   4   3 91.0454 93.1103  16
  -4   4  -3 37.9199 96.9498   6
   4   4   3-124.271 155.430   1
   4  -4   3 157.686 108.309  24
  -4  -4  -3 75.4030 98.2276  24
  -4  -4  -4 2244.42 229.740  24
   4  -4   4 2294.61 231.105  24
  -4   4  -4 2403.87 246.557   6
   4   4   4 2546.51 240.457  16
  -4   4  -4 2140.87 234.358  16
   4   4   4 2099.43 251.921   1
   4   4   4 2194.09 228.424  12
   4   4   4 2019.06 189.130  13
   4  -4   4 2318.29 239.221  33
   4  -4   5 127.869 111.428  24
  -4   4  -5 23.2952 96.3205  21
  -4   4  -5 40.0596 106.287  16
   4  -4   5 113.706 112.433  33
   4   4   5 69.5970 104.691  16
  -4   4  -5-20.3910 134.091   6
   4   4   5 51.7373 100.844  12
   4   4   5-26.3645 82.5565  13
   4   4   6 22245.5 719.291  16
  -4   4  -6 19299.5 726.964  16
   4   4   6 19791.9 601.091  13
   4   4   6 22231.5 709.998  12
   4  -4   6 21793.5 740.938  33
  -4   4  -6 21465.0 763.260   6
   4  -4   6 21301.5 728.180  24
  -4   4  -6 20831.5 794.151  21
  -4   4  -7 9786.74 499.568   6
  -4   4  -7 8633.57 478.450  16
   4   4   7 9329.21 442.854  12
   4   4   7 9076.51 374.709  13
   4  -4   7 9376.82 473.693  33
   4  -4   7 9105.22 467.261  31
  -4   4  -7 10167.1 538.727  21
   4  -4   7 9510.86 471.181  24
   4  -4   8 783.934 165.370  24
  -4   4  -8 722.637 155.733  19
  -4   4  -8 720.243 167.496  21
  -4   4  -8 676.798 171.216  16
   4   4   8 1009.87 134.235  13
   4  -4   8 949.412 184.326  33
   4  -4   8 896.343 177.754  31
  -4   4  -8 701.630 174.925   6
   4  -4   9-38.0666 107.972  24
  -4   4  -9-50.7823 104.985  21
  -4   4  -9 43.7561 90.4596  19
  -4   4  -9-117.212 128.760  16
   4   4   9 93.8017 73.4303  13
   4  -4   9 19.7508 120.478  33
   4  -4   9-57.0143 120.535  31
  -4   4  -9 44.4680 128.084   6
  -4   4 -10 15262.5 667.217  16
   4  -4  10 14792.3 591.335  31
   4  -4  10 14473.9 598.534  33
  -4   4 -10 13367.7 644.675  21
   4  -4  10 14347.6 588.546  24
  -4   4 -10 13638.7 603.020  19
   4  -4  11 14120.2 590.061  33
   4  -4  11 13729.6 574.257  24
  -4   4 -11 13388.2 643.916  16
   4  -4  11 15642.8 603.727  31
   4  -4  12 2490.66 259.062  33
   4  -4  12 2613.84 254.144  31
   4  -4  12 2444.37 232.936  27
  -4   4 -12 2622.16 283.326   6
  -4   4 -12 2320.61 278.310  16
  -4   4 -13 130.537 130.905   6
  -4   4 -13 25.1601 123.606  16
   4  -4  13 17.1001 105.709  31
   4  -4  13-73.5962 126.493  33
   4  -4  13 45.3399 78.7522  14
   4  -4  13-46.8115 107.276  27
  -4   4 -14 168.367 123.073   6
  -4   4 -14 171.506 143.275  16
   4  -4  14 157.154 113.493  30
   4  -4  14 264.466 135.818  33
   4  -4  14 14.9064 73.2490  14
   4  -4  14 115.659 95.0838  27
  -4   4 -15 259.962 125.291   6
   4  -4  15 291.907 112.735  30
  -4   4 -15 186.435 134.304  16
   4  -4  15 283.797 123.079  33
   4  -4  15 273.905 101.268  14
   4  -4  15 250.239 104.066  27
  -4   4 -16 801.615 163.555   6
   4  -4  16 1122.09 160.057  30
  -4   4 -16 1056.59 190.245  16
   4  -4  16 887.516 154.396  33
   4   4  16 690.124 165.137   1
   4  -4  16 1137.52 149.925  14
   4  -4  16 922.311 133.683  27
   4  -4  17 222.727 99.2490  30
  -4   4 -17 371.018 135.711  16
   4  -4  17 242.545 105.191  33
   4   4  17 238.990 118.540   1
  -4   4 -17 458.708 139.494   6
  -4   4 -17 125.479 71.5159  12
  -4   4 -18 4905.88 323.529  16
   4  -4  18 5425.69 294.788  33
   4   4  18 4833.06 291.587   1
  -4   4 -18 5203.36 311.244   6
   4  -4  18 5030.77 266.408  30
   4  -4  19 135.864 82.6683  33
   4  -4  19 20.4359 68.7500  34
  -4   4 -19 102.718 86.3842   6
   4  -4  19 123.870 70.8765  30
  -4   4 -19 103.938 88.1011  16
  -4   4 -20 2367.10 195.702  16
   4  -4  20 2447.40 167.687  34
  -4   4 -21 2749.76 185.913  16
   4  -4  21 2790.95 159.063  34
  -4   4 -22 837.476 94.7942  16
  -4   6   0 1427.17 122.621  12
   4  -6   0 900.047 86.7982  27
  -4   6  -1 7254.07 278.296  12
   4  -6   1 5711.54 212.123  27
  -4   6  -2 1355.65 125.165  12
   4  -6   2 929.250 88.8044  27
  -4   6  -3 1077.51 115.227  12
   4  -6   3 586.615 75.3957  27
  -4   6  -4 24.9334 59.5218  12
   4  -6   4 28.4040 41.8646  27
   4  -6   5 1201.94 95.3854  27
  -4   6  -6 791.877 92.6136  12
   5   1 -29 302.507 79.6213  17
   5   1 -28 1342.09 157.888  17
  -5  -1  27 3413.75 229.014  34
  -5  -1  27 3125.13 244.934  11
   5   1 -27 3414.74 263.919  17
   5   1 -27 3032.66 206.995  16
   5   1 -26 28319.4 787.481  16
   5   1 -26 31136.1 897.298  17
   5   1 -26 30859.9 827.794  28
  -5  -1  26 29312.8 797.000  34
  -5  -1  26 30562.3 863.474  11
  -5   1  26 30101.9 872.541   3
  -5  -1  26 30539.2 869.671   3
   5   1 -25 8338.60 412.764  16
   5   1 -25 9610.82 489.053  17
   5   1 -25 8836.27 434.167  28
  -5  -1  25 9399.97 426.246  34
  -5  -1  25 9174.72 466.637  11
  -5  -1  25 8979.98 463.086   3
  -5   1  25 8588.36 460.651   3
   5   1 -24 130.327 108.912  16
   5   1 -24 154.481 130.966  17
   5   1 -24 347.700 134.243  28
  -5  -1  24 218.844 127.491  34
  -5  -1  24 304.730 148.348  11
  -5   1  24 189.901 135.524   3
  -5  -1  24 227.063 152.147   3
  -5  -1  23 22740.7 801.295   3
  -5   1  23 23498.1 822.197   3
   5   1 -23 23855.1 786.593  16
   5   1 -23 21137.1 797.723  17
   5   1 -23 22859.1 784.547  28
  -5  -1  23 22432.1 732.375  34
  -5  -1  23 23293.5 801.679  11
  -5   1  23 22922.4 801.290  11
  -5   1  22 31752.7 986.278   3
  -5   1  22 31554.2 985.821   4
  -5  -1  22 30160.2 974.184   4
  -5  -1  22 29990.8 957.710   3
   5   1 -22 29088.9 914.340  16
   5   1 -22 30029.2 935.012  28
  -5  -1  22 29712.1 940.967  11
  -5   1  22 29631.9 949.727  11
  -5  -1  22 32841.2 900.587  34
  -5  -1  21 15179.2 586.536  34
  -5   1  21 15150.2 602.655  34
  -5  -1  21 15390.9 665.983   2
  -5   1  21 15494.5 661.815   2
  -5   1  21 15163.6 658.345   4
  -5   1  21 15661.1 662.021   3
  -5  -1  21 16718.2 688.248   4
  -5  -1  21 17302.4 688.220   3
   5   1 -21 16179.3 645.293  16
   5   1 -21 15819.2 650.455  28
  -5  -1  21 16697.5 668.179  11
  -5   1  21 16996.5 679.301  11
  -5  -1  21 15581.8 511.600  26
  -5  -1  20 7083.64 380.643  34
  -5   1  20 6387.07 381.378  34
  -5  -1  20 6515.06 419.615   2
  -5   1  20 7031.72 433.253   2
  -5   1  20 6169.25 409.529   4
  -5   1  20 6516.08 420.527   3
  -5  -1  20 6311.39 414.879   4
  -5  -1  20 6524.52 416.136   3
   5   1 -20 6527.96 403.332  16
   5   1 -20 6099.81 391.846  28
  -5  -1  20 6350.64 403.443  11
  -5   1  20 6267.78 406.813  11
  -5  -1  20 6105.63 306.058  26
  -5  -1  19 4992.83 312.340  34
  -5   1  19 4442.03 317.260  34
  -5  -1  19 4600.88 346.212   2
  -5   1  19 4924.56 354.367   2
  -5  -1  19 5002.28 363.337   4
  -5   1  19 5427.35 370.795   4
  -5  -1  19 4467.30 340.098   3
  -5   1  19 4282.28 334.572   3
   5   1 -19 4491.18 304.947   5
   5   1 -19 4524.55 335.936  16
  -5  -1  19 4397.63 258.727  26
   5   1 -19 4028.43 316.937  28
  -5  -1  19 4259.93 324.020  11
  -5   1  19 4773.05 347.711  11
  -5  -1  18 120.597 85.5281   2
  -5   1  18 39.7369 91.3174   2
  -5  -1  18 467.383 139.474   3
  -5   1  18 217.173 118.801   3
  -5  -1  18 113.253 100.173  11
  -5   1  18 19.4278 113.612  11
  -5   1  18-17.6365 100.059  34
  -5  -1  18 197.593 92.7275  34
  -5   1  18 99.3560 97.6344   4
  -5  -1  18 40.1954 100.783   4
   5   1 -18 286.931 98.7053   5
   5   1 -18 96.8090 95.1321  28
  -5   1  17 4625.85 320.349   2
  -5  -1  17 4059.55 302.976   2
  -5  -1  17 4508.97 306.541  11
  -5   1  17 4530.03 313.585  11
  -5   1  17 3546.77 269.755  34
   5   1 -17 4455.48 292.156   5
  -5  -1  17 3906.91 300.630   4
  -5  -1  17 4339.72 310.523   3
  -5   1  17 4392.09 313.577   3
  -5   1  17 4588.65 319.961   4
   5   1 -17 4069.45 301.083  28
   5   1 -16 88275.1 1798.31  28
  -5  -1  16 83870.0 1513.43  24
  -5  -1  16 89623.1 1790.84  10
  -5  -1  16 87098.2 1792.72   2
  -5   1  16 87192.0 1791.37   2
  -5  -1  16 87587.5 1611.31  27
  -5   1  16 86605.5 1751.78  34
  -5   1  16 90170.4 1793.90  11
  -5  -1  16 87473.2 1783.20   3
  -5   1  16 86900.2 1782.75   3
  -5   1  16 86974.3 1789.47   4
  -5  -1  16 86832.1 1792.48   4
   5   1 -16 88581.8 1748.36   5
   5   1 -15 2090.10 205.982  28
  -5  -1  15 2270.88 170.274  27
  -5  -1  15 2093.64 144.252  24
  -5  -1  15 1631.67 184.678  10
  -5   1  15 2291.99 212.918  10
  -5   1  15 1834.30 196.608   2
  -5  -1  15 2010.53 201.637   2
  -5   1  15 1559.44 177.555  34
  -5   1  15 1795.02 191.024   3
  -5   1  15 2128.21 210.270   4
  -5  -1  15 1972.15 201.619   4
  -5   1  15 2291.40 210.548  11
  -5  -1  14 3040.94 185.496  27
  -5  -1  14 2107.82 147.781  24
  -5  -1  14 1809.62 183.677  10
  -5   1  14 1998.70 191.655  10
  -5   1  14 2022.77 191.486   2
  -5  -1  14 2273.00 204.845   2
  -5   1  14 2449.10 203.716  11
  -5  -1  14 2157.29 193.137  14
  -5  -1  14 2659.37 182.779  30
   5   1 -14 2032.12 196.949  28
  -5   1  14 2245.89 195.987  34
  -5  -1  13 23984.3 659.471  14
  -5   1  13 23672.1 669.104   2
  -5  -1  13 22635.3 660.274   2
  -5  -1  13 22676.0 609.723  33
  -5  -1  13 23173.0 561.062  24
  -5   1  12 7581.28 333.579   2
  -5  -1  12 7175.89 328.431   2
  -5  -1  12 7311.58 268.904  23
  -5  -1  12 7350.01 276.561  24
  -5  -1  11 31986.3 755.332   2
  -5   1  11 31161.6 745.744   2
  -5  -1  11 31303.1 661.907  23
  -5  -1  11 30022.9 673.122  24
  -5   1  10 9171.09 339.852   2
  -5  -1  10 9584.76 346.956   2
  -5  -1  10 9867.44 302.391  23
  -5  -1  10 9452.79 310.295  24
  -5   1   9 253948. 3998.80   2
  -5  -1   9 249696. 3997.49   2
  -5  -1   9 263360. 3963.14  24
  -5  -1   9 252344. 3927.01  23
  -5  -1   8 2908.76 168.031   2
  -5   1   8 3144.02 172.244   2
  -5  -1   8 3139.91 167.742  24
  -5  -1   7 54902.6 1011.92   2
  -5   1   7 54744.3 1008.96   2
  -5  -1   6 305389. 4717.42   2
  -5   1   6 310847. 4718.34   2
   5   1  -6 312659. 4600.35  19
  -5   1   5 176834. 2748.66   2
  -5  -1   5 177813. 2751.01   2
   5   1  -5 176108. 2636.18  19
  -5   1   4 102231. 1660.66   2
  -5  -1   4 103457. 1667.65   2
   5   1  -4 103214. 1562.48  19
   5  -1  -4 104128. 1561.43  24
  -5  -1   3 66320.9 1111.27   2
  -5   1   3 66394.8 1108.42   2
  -5   1   3 68327.4 1141.43  19
   5  -1  -3 66239.2 1044.87  24
  -5   1   2 651048. 9661.73  19
   5  -1  -2 657298. 9578.56  24
   5   1  -2 647193. 9618.80  21
  -5   1   2 656463. 9623.33   8
  -5  -1   2 648551. 9621.03   8
   5  -1  -1 169.246 42.9157  24
  -5   1   1 108.383 34.9498  21
   5   1  -1 269.664 43.0006  21
  -5  -1   1 156.689 36.2400   8
  -5   1   1 182.892 37.9151   8
   5  -1   0 465.666 58.8312  24
  -5   1   0 423.932 54.9269  21
  -5   1   0 435.457 51.3870   8
  -5  -1   0 432.115 50.4022   8
  -5  -1  -1 160443. 2452.45   8
  -5   1  -1 159455. 2454.33   8
   5  -1   1 157029. 2453.39  24
  -5   1  -2 563.133 62.1031   8
  -5  -1  -2 577.586 60.7093   8
   5  -1   2 469.958 63.7180  24
  -5   1  -3 1409.84 95.2351   8
  -5  -1  -3 1528.50 97.6212   8
   5  -1   3 1356.72 89.4268   9
   5   1   3 1509.44 93.7920   9
   5  -1   3 1403.75 101.882  24
  -5   1  -4 242282. 3678.39   8
  -5  -1  -4 241023. 3675.96   8
   5   1   4 243049. 3660.92   9
   5  -1   4 236862. 3658.33   9
   5  -1   4 233571. 3668.60  24
  -5   1  -5 7385.31 250.505   8
  -5  -1  -5 7450.57 252.706   8
   5  -1   5 7470.95 244.098   9
   5   1   5 7174.35 238.846   9
   5  -1   5 8216.17 256.102  24
   5   1   6 146789. 2323.73   9
   5  -1   6 143322. 2321.78   9
  -5   1  -6 141578. 2334.85   8
  -5  -1  -6 144393. 2341.66   8
   5  -1   7 95203.2 1629.75   9
   5   1   7 96437.7 1625.09   9
  -5   1  -7 92676.1 1637.76   8
  -5  -1  -7 93972.2 1643.33   8
  -5   1  -8 144931. 2435.05   8
  -5  -1  -8 149149. 2443.78   8
   5   1   8 146585. 2417.71   9
   5  -1   8 145533. 2419.98   9
   5  -1   8 148122. 2382.69  24
  -5  -1  -9 292138. 4564.66   8
  -5   1  -9 286993. 4554.32   8
   5   1   9 289112. 4533.33   9
   5  -1   9 283809. 4536.80   9
   5  -1   9 294974. 4484.22  24
  -5   1 -10 336.157 87.2627   8
  -5  -1 -10 523.258 100.938   8
   5  -1  10 467.070 94.8209   9
   5   1  10 482.113 97.6669   9
   5  -1  10 384.341 80.5895  24
  -5  -1 -11 66765.5 1347.61   8
  -5   1 -11 64677.7 1326.76   8
   5   1  11 64457.0 1164.03  22
   5  -1  11 67328.6 1232.85  24
   5  -1  11 64468.0 1307.62   9
   5   1  11 63789.7 1297.58   9
  -5  -1 -12 22727.3 664.985   8
  -5   1 -12 21471.4 645.057   8
   5   1  12 21053.7 608.982  25
   5  -1  12 20978.7 556.659  24
   5   1  12 20973.1 510.947  22
   5   1  12 22547.8 636.283   9
   5  -1  12 21474.5 627.139   9
   5   1  13 4617.05 279.790   9
   5  -1  13 4942.64 289.686   9
  -5   1 -13 4789.33 297.704   8
  -5  -1 -13 5116.55 309.917   8
   5  -1  13 4762.67 240.619  24
   5   1  13 4507.51 267.602  25
   5   1  13 4831.60 288.260  15
   5  -1  13 4734.83 286.684  15
   5  -1  13 4688.45 286.597  14
   5  -1  13 4707.11 250.614  33
   5   1  13 4507.23 208.697  22
   5  -1  13 4787.88 290.085  22
   5  -1  14 31.8562 74.9236  14
   5  -1  14 10.3746 69.0151  24
   5  -1  14 15.8682 92.7901  22
   5   1  14 42.5702 40.0537  22
   5   1  14 15.4706 71.0988   9
   5   1  14-15.6544 78.4958  10
   5  -1  14 47.5308 79.4445  10
   5  -1  14 46.9414 73.6020   9
  -5  -1 -14 120.826 83.0163   8
  -5   1 -14 117.002 90.2671   8
   5   1  14 85.6559 77.0986  25
   5   1  14 264.115 107.943  15
   5  -1  14 330.375 110.438  15
   5  -1  14-11.7485 61.2236  33
   5   1  14-16.2249 82.9676   3
   5  -1  14 183.827 90.8863   3
   5  -1  15 4935.36 313.704   3
   5   1  15 5430.03 341.398   3
  -5   1 -15 5541.58 348.219   8
  -5  -1 -15 6234.92 371.055   8
   5  -1  15 5423.11 331.519  22
   5  -1  15 5707.48 341.082  14
   5  -1  15 5660.16 289.019  33
   5  -1  15 5280.19 332.616  10
   5   1  15 4879.47 317.772  10
   5  -1  16 7929.26 410.016   3
  -5   1 -16 7770.22 424.820   8
  -5  -1 -16 6649.79 406.558   8
   5  -1  16 7209.92 337.591  33
   5  -1  16 7920.12 412.602  14
   5  -1  16 6361.75 382.752  10
   5   1  16 6856.00 390.927  10
   5  -1  16 7004.26 385.180  22
   5  -1  17 245.282 113.603  22
  -5  -1 -17 356.948 130.517   8
  -5   1 -17 257.007 117.712   8
   5  -1  17 197.931 125.605  10
   5   1  17 117.405 111.081  10
   5  -1  17 325.819 121.628  14
   5  -1  17 352.410 94.2634  33
   5  -1  17 381.874 94.9785  34
  -5   1 -18 16304.3 685.370   8
  -5  -1 -18 19109.5 746.651   8
   5  -1  18 17073.9 567.359  33
   5  -1  18 19067.8 574.022  34
   5  -1  18 18049.1 674.890  14
   5  -1  18 18243.3 691.366  10
   5   1  18 17806.8 680.505  10
   5  -1  18 16544.9 645.034  22
  -5   1 -19 17285.3 717.726   8
  -5  -1 -19 18839.9 763.771   8
   5  -1  19 17168.6 554.980  34
   5  -1  19 18968.7 697.839  14
   5  -1  19 17872.1 671.200  22
   5  -1  19 17995.0 703.144  10
   5   1  19 18413.1 669.931  11
   5   1  19 18355.5 704.164  10
   5  -1  20 509.093 161.744  10
   5   1  20 328.971 146.051  10
  -5  -1 -20 541.814 157.534   8
  -5   1 -20 517.847 152.596   8
   5  -1  20 433.821 104.867  34
   5  -1  20 427.082 122.563  22
   5   1  20 580.529 149.218  11
   5  -1  20 563.117 143.553  14
   5   1  21 882.445 164.728  11
   5  -1  21 600.650 154.423  14
   5   1  21 636.967 163.714  10
   5  -1  21 708.884 173.847  10
   5  -1  21 814.594 128.170  34
  -5  -1 -21 1017.15 194.271   8
  -5   1 -21 647.564 156.358   8
   5   1  22 258.598 115.716  11
   5  -1  22 180.461 128.787  14
   5  -1  22 216.270 131.956  10
   5   1  22 150.211 125.512  10
   5   1  23 16035.2 592.081  11
   5  -1  23 16219.4 645.626  10
   5   1  23 15923.7 636.839  10
   5   1  24 1804.42 215.298  10
   5  -1  24 2326.65 238.768  10
  -5   1 -25 19.1765 112.134  16
  -5   1 -25 76.9477 110.821  28
  -5   1 -26 563.316 135.329  16
  -5   1 -26 803.938 152.889  28
  -5   1 -27 67.9983 88.3867  16
  -5   1 -27 70.6843 88.5359  17
  -5   1 -27 13.1620 76.9663  28
  -5   1 -28 43.6353 66.5521  17
  -5   1 -28 41.0979 60.9662  16
  -5   1 -28 141.257 61.2122  28
   5   3 -25 2892.58 187.498  16
   5   3 -24 217.410 81.1525   6
   5   3 -24 113.141 77.7488  16
   5   3 -23 2981.16 217.357   6
   5   3 -23 3381.47 249.606  16
  -5  -3  23 3013.35 219.558  34
   5   3 -22 3530.68 261.945   6
   5   3 -22 4002.59 294.704  16
  -5  -3  21 290.561 117.545  34
   5   3 -21 292.581 137.501  17
   5   3 -21 349.867 132.277  16
  -5  -3  20 10715.5 456.544  34
  -5  -3  20 11007.3 418.714  27
   5   3 -20 9533.62 496.611  16
   5   3 -20 9837.11 526.815  17
  -5  -3  19 11021.5 468.514  34
  -5  -3  19 11296.1 445.588  27
   5   3 -19 10895.2 547.498  16
   5   3 -19 10016.7 539.809  17
  -5  -3  18 4311.48 302.787  34
   5   3 -18 4369.51 354.786  16
   5   3 -18 3847.42 348.757  17
  -5  -3  18 3972.91 273.331  27
  -5  -3  17 18091.1 604.922  27
   5   3 -17 16509.3 712.968  16
   5   3 -17 18175.6 754.344  17
  -5  -3  17 17982.3 629.388  30
  -5  -3  17 18881.3 652.816  33
   5   3 -17 16939.1 719.848  21
  -5  -3  17 17042.2 610.112  24
  -5   3  17 16930.8 579.394   1
   5   3 -16 11705.2 584.936  16
   5   3 -16 10469.6 571.947  17
  -5   3  16 10324.2 449.271   1
  -5  -3  16 10440.5 472.834  33
   5   3 -16 10969.1 570.082  21
  -5  -3  16 9849.20 468.001  24
  -5  -3  16 11043.9 464.872  27
   5   3 -15 42057.4 1208.83   5
   5   3 -15 40528.1 1187.49  16
   5   3 -15 41237.5 1212.42  17
  -5   3  15 40037.2 1033.79   1
  -5  -3  15 41740.5 1054.91  33
  -5  -3  15 42009.6 1032.79  27
   5   3 -15 39700.0 1189.17  21
  -5  -3  15 41602.8 1083.64  24
   5   3 -14 30802.3 1009.39  21
  -5  -3  14 31835.5 939.140  24
   5   3 -14 34619.1 1063.27   5
   5   3 -14 33746.7 1051.33  16
   5   3 -14 33399.1 1050.99  17
   5   3 -14 32663.4 1037.23  28
  -5  -3  14 34437.8 910.663  33
  -5   3  14 31619.0 899.136   1
  -5  -3  14 33025.5 887.309  27
  -5  -3  13 323.979 139.296  24
   5   3 -13 279.322 121.478  21
   5   3 -13 373.656 148.270  16
   5   3 -13 566.478 164.128  17
  -5  -3  13 672.498 143.554  30
   5   3 -13 372.003 153.040  28
  -5  -3  13 611.924 139.128  33
   5   3 -13 513.704 162.371   5
  -5   3  13 565.045 145.856   1
  -5   3  12 39337.7 1049.60   1
   5   3 -12 43986.3 1201.09  16
   5   3 -12 43485.0 1195.51  17
  -5  -3  12 43598.3 1059.73  30
   5   3 -12 43687.5 1197.48  28
  -5  -3  12 42845.9 1031.33  31
  -5  -3  12 42373.3 1029.11  33
   5   3 -12 40249.1 982.764  12
   5   3 -12 43009.9 1182.83  21
  -5  -3  12 43274.8 1130.49  24
  -5  -3  11 19336.1 551.222  23
  -5  -3  11 20857.4 725.575  24
   5   3 -11 21858.7 765.606  21
  -5   3  11 19413.9 665.186   1
   5   3 -11 20683.6 753.360  17
   5   3 -11 20018.5 748.884  16
  -5   3  11 19902.4 700.936  29
  -5  -3  11 19282.7 636.583  30
  -5  -3  11 20143.8 630.231  31
  -5  -3  11 19682.4 627.453  33
   5   3 -11 18886.1 607.809  12
  -5  -3  11 20610.5 644.966  27
   5   3 -10 16053.8 629.513  21
  -5  -3  10 15601.3 615.374  24
   5   3 -10 14605.8 615.460   5
   5   3 -10 15530.3 630.138  16
   5   3 -10 15157.5 621.615  17
   5   3 -10 14184.8 515.872  12
  -5  -3  10 16163.4 535.125  33
  -5   3  10 14802.2 564.307   1
  -5   3  10 14635.9 594.031  29
  -5  -3  10 14630.3 533.726  30
  -5  -3  10 15770.4 532.379  31
  -5  -3  10 15371.0 534.110  27
   5   3  -9 2414.85 236.061  21
  -5  -3   9 2223.56 236.096  24
  -5   3   9 2646.44 246.649  29
  -5  -3   9 2317.54 203.598  30
  -5  -3   9 2597.19 213.016  27
  -5  -3   9 2416.71 200.686  31
   5   3  -9 2752.65 261.464  16
   5   3  -9 2796.01 259.703  17
   5   3  -9 2240.61 203.839  12
  -5  -3   9 2558.66 200.553  33
  -5   3   9 2709.92 242.222   1
   5   3  -9 2598.87 246.903   5
   5   3  -8 168.254 91.8440   5
   5   3  -8-71.5647 94.9379  21
   5   3  -8 246.573 112.528  16
   5   3  -8-18.6486 85.6993  17
   5   3  -8 41.9251 80.5067  12
  -5   3   8 33.6458 60.5662  12
  -5  -3   8-121.472 68.9084  33
  -5   3   8-15.9673 106.214   1
  -5  -3   8 41.0839 75.2199  30
  -5   3   8-18.5544 76.7174  29
  -5  -3   8 87.6013 69.8739  31
   5   3  -7 20252.2 660.818  21
   5   3  -7 18434.7 653.162   5
   5   3  -7 18180.2 645.658  17
   5   3  -7 18629.4 658.459  16
   5   3  -7 17264.0 572.904  12
  -5   3   7 17266.6 540.476  12
  -5  -3   7 18635.8 546.192  33
  -5   3   7 17377.7 604.676   1
  -5  -3   7 18542.5 573.433  30
  -5  -3   7 18357.2 553.771  31
  -5   3   7 19215.2 669.588  29
  -5  -3   6 45808.0 1148.34  24
   5   3  -6 45250.6 1103.92  21
   5   3  -6 45803.2 1118.13   5
   5   3  -6 47191.9 1147.85  16
  -5   3   6 42339.7 985.951  12
   5   3  -6 45123.3 1048.45  12
  -5  -3   6 43609.4 965.561  33
  -5  -3   6 46632.0 1025.82  30
  -5  -3   6 46413.2 995.270  31
  -5   3   6 46885.0 1154.51  29
  -5   3   6 46645.5 1093.88   1
   5   3  -5 2621.75 220.795   5
   5   3  -5 2075.52 220.268  16
  -5  -3   5 2719.77 197.136  30
  -5  -3   5 2717.40 188.073  31
  -5   3   5 2121.18 204.966   1
   5   3  -5 2373.18 205.060  12
  -5  -3   5 2360.09 230.345  24
   5   3  -5 2528.10 223.625  21
  -5  -3   4 44157.0 955.761  31
  -5  -3   4 44676.2 987.300  30
  -5   3   4 45761.5 1129.13  29
  -5  -3   4 46459.4 1128.96  24
   5   3  -4 47875.9 1095.81  21
   5  -3  -4 45772.1 932.462  24
   5   3  -4 46175.2 1086.44  18
   5   3  -4 44911.0 1045.68  12
  -5   3   3 24770.0 753.922  29
  -5  -3   3 22804.9 617.196  30
  -5  -3   3 24931.9 754.942  24
   5  -3  -3 24474.8 612.871  24
   5   3  -3 23670.3 698.084  21
   5   3  -3 23334.0 677.550  12
   5   3  -3 23463.9 697.320  18
   5   3  -2 51505.2 1149.43  18
  -5   3   2 51446.6 1207.93  29
  -5   3   2 51286.7 1156.35   1
   5  -3  -2 51272.8 1059.25  24
  -5  -3   2 52226.5 1211.44  24
   5   3  -2 50393.8 1131.63  12
   5   3  -1 1786.38 179.223  18
   5  -3  -1 1694.87 158.985  24
  -5   3   1 1849.58 196.020  29
  -5   3   1 2228.37 205.211   1
   5   3  -1 1715.59 175.500  12
  -5   3   0 15.4243 88.8593  19
   5   3   0 39.6263 87.8676  18
   5   3   0 59.1701 85.2198  16
   5  -3   0 11.4506 75.3026  24
  -5   3   0 220.345 87.8810  29
  -5   3   0 41.7855 81.4492   1
   5   3   0 40.0478 74.5393  12
   5   3   1 207941. 3552.45  16
  -5   3  -1 210515. 3562.97  21
   5  -3   1 213068. 3476.04  24
  -5   3  -1 209638. 3576.84  29
  -5   3  -1 209559. 3578.98  19
   5   3   1 204370. 3477.17  18
  -5   3  -1 218942. 3540.57   1
  -5   3  -2 390.005 114.404   1
   5   3   2 216.643 91.6904  16
   5  -3   2 315.381 100.493  24
   5  -3   2 301.126 68.8179  22
  -5   3  -2 205.948 92.7224  19
  -5   3  -2 342.956 111.713  21
   5   3   2 224.516 84.9304  18
   5   3   3 244.169 78.4507  18
  -5   3  -3 162.950 92.4874  21
  -5   3  -3 97.3271 89.1488  19
   5   3   3 301.931 93.1357  12
  -5   3  -3 341.100 101.828  16
   5   3   3 357.657 99.4422  16
   5  -3   3 157.038 94.6825  24
   5  -3   3 127.126 63.8137  22
  -5   3  -3 203.553 86.3123   6
   5   3   4 6512.63 309.226  18
  -5   3  -4 7345.76 378.263  19
   5   3   4 6672.11 327.357  12
  -5   3  -4 6252.69 335.486  16
   5   3   4 6563.87 338.687  16
   5  -3   4 6036.10 294.285  22
  -5   3  -4 6887.96 373.322  21
   5  -3   4 6579.29 333.203  24
  -5   3  -4 6553.07 344.921   6
  -5   3  -5 52096.7 1219.02  19
   5   3   5 48436.0 1067.31  18
   5   3   5 51131.6 1142.10  16
  -5   3  -5 48096.7 1160.66  16
   5   3   5 49709.7 1104.50  12
  -5   3  -5 50403.3 1166.60   6
   5  -3   5 48733.6 1089.74  22
  -5   3  -5 50637.3 1217.65  21
   5  -3   5 50034.9 1132.75  24
  -5   3  -6 34880.6 974.159  21
   5  -3   6 34927.7 900.473  24
   5  -3   6 34294.0 875.060  22
  -5   3  -6 37071.0 982.930  19
   5   3   6 35423.5 844.137  18
   5   3   6 36555.9 901.156  16
  -5   3  -6 35490.6 950.564  16
   5   3   6 35110.9 868.557  12
   5   3   6 33460.9 823.546  13
   5  -3   6 35528.9 892.568  14
  -5   3  -6 33560.0 916.771   6
  -5   3  -6 31876.0 859.572  28
   5   3   7 3985.82 235.870  25
  -5   3  -7 3938.12 305.859  21
   5  -3   7 4435.85 287.192  24
  -5   3  -7 3959.07 302.351  19
  -5   3  -7 4128.14 302.665  16
   5   3   7 4042.79 270.021  16
   5  -3   7 4102.04 275.109  14
  -5   3  -7 3911.47 272.858  28
   5   3   7 3929.50 240.696  13
   5   3   7 4385.23 266.850  12
  -5   3  -8 7216.87 386.668  28
   5   3   8 7140.21 324.331  25
   5  -3   8 7784.51 385.837  24
  -5   3  -8 6787.13 407.634  21
   5  -3   8 7527.63 382.520  22
  -5   3  -8 6973.56 405.934  19
  -5   3  -8 6633.50 399.415  16
   5  -3   8 6995.60 375.913  33
   5  -3   8 8220.94 395.432  14
  -5   3  -8 7508.42 401.465   6
   5   3   8 6763.78 318.228  13
   5   3   8 7605.75 356.278  12
  -5   3  -9 1143.27 170.153  28
   5   3   9 1214.47 144.498  25
   5  -3   9 1301.13 172.974  24
   5  -3   9 1243.18 171.232  22
  -5   3  -9 1647.30 207.821  19
  -5   3  -9 1202.15 191.014  16
   5  -3   9 1036.57 167.109  33
   5  -3   9 1259.60 169.979  14
  -5   3  -9 928.136 162.258   6
   5   3   9 1371.84 149.859  13
  -5   3 -10 1955.81 225.013  28
   5   3  10 1347.54 159.381  25
   5  -3  10 1807.63 203.993  22
  -5   3 -10 1839.96 234.371  21
   5  -3  10 2522.47 233.910  24
  -5   3 -10 1575.23 215.596  19
  -5   3 -10 2081.05 251.244  16
  -5   3 -10 1846.12 203.966  17
   5  -3  10 2389.72 228.682  33
   5  -3  10 1968.32 209.524  14
  -5   3 -10 1999.89 221.575   6
   5   3  10 1997.85 179.631  13
   5   3  11 3766.29 249.793  25
  -5   3 -11 4091.06 345.798  21
   5  -3  11 4226.92 312.329  22
  -5   3 -11 3788.67 324.864  19
  -5   3 -11 4630.22 372.035  16
  -5   3 -11 4242.40 317.006  17
   5  -3  11 4575.76 320.316  33
   5  -3  11 4191.42 309.824  14
  -5   3 -11 3493.95 294.305   6
   5  -3  11 4028.35 289.976  31
  -5   3 -11 3510.99 302.359  28
   5   3  12 8208.74 377.398  25
   5  -3  12 7867.13 411.776  24
  -5   3 -12 9069.03 515.419  21
   5  -3  12 7962.96 443.951  22
  -5   3 -12 8878.88 494.048  19
  -5   3 -12 8707.36 516.762  16
  -5   3 -12 8346.27 460.586  17
   5  -3  12 8465.83 437.881  33
   5  -3  12 9139.34 459.324  14
  -5   3 -12 8609.20 478.754  28
   5  -3  12 9674.65 441.094  31
  -5   3 -12 8095.98 448.413   6
   5  -3  13 17042.4 618.259  24
  -5   3 -13 15751.1 707.941  21
   5  -3  13 17139.7 682.906  22
  -5   3 -13 16417.7 700.498  19
  -5   3 -13 16439.4 676.500  17
  -5   3 -13 18987.2 786.041  16
   5   3  13 17823.6 581.357  25
   5  -3  13 18739.8 686.425  14
  -5   3 -13 16880.2 701.376  28
   5  -3  13 17600.6 623.682  31
  -5   3 -13 16904.2 666.294   6
  -5   3 -14 306.694 143.996  28
   5  -3  14 288.627 130.875  31
  -5   3 -14 289.070 134.469  21
  -5   3 -14 334.276 129.041  19
  -5   3 -14 254.218 133.230  17
  -5   3 -14 500.362 182.866  16
   5  -3  14 469.408 134.589  22
   5  -3  14 289.432 112.071  24
   5  -3  14 486.862 121.103  27
   5  -3  14 372.512 146.835  14
  -5   3 -14 293.297 129.605   6
  -5   3 -15 426.849 146.673  28
   5  -3  15 462.350 125.110  30
   5  -3  15 470.782 127.389  31
   5  -3  15 342.507 121.262  22
   5  -3  15 320.060 121.911  24
  -5   3 -15 443.596 130.447  19
  -5   3 -15 213.777 125.783  21
  -5   3 -15 280.614 119.672  17
  -5   3 -15 473.663 181.143  16
   5  -3  15 150.930 89.3031  27
   5  -3  15 482.423 150.290  14
  -5   3 -15 250.571 137.396   6
  -5   3 -16 2070.25 261.695  28
   5  -3  16 1500.05 186.385  30
   5  -3  16 1522.04 210.802  22
  -5   3 -16 1274.76 195.718  19
  -5   3 -16 1846.91 257.193  21
  -5   3 -16 1588.52 257.314  16
  -5   3 -16 1712.61 243.502  17
   5  -3  16 1644.43 210.302  33
   5  -3  16 1495.14 209.379  14
   5  -3  16 1891.21 179.466  27
   5  -3  16 1784.26 200.952  24
  -5   3 -16 1844.84 226.468   6
  -5   3 -17 296.016 129.826   6
   5  -3  17 336.250 134.042  33
  -5   3 -17 264.167 161.183  16
  -5   3 -17 359.676 139.016  17
  -5   3 -17 230.096 130.583  28
   5  -3  17 217.750 98.7182  30
   5  -3  17 83.0908 117.899  14
   5  -3  17 316.668 93.4298  27
  -5   3 -18 2295.04 280.409  16
  -5   3 -18 1668.20 222.098  17
   5  -3  18 2310.33 204.279  30
  -5   3 -18 2463.87 269.031  28
   5  -3  18 2459.84 254.568  14
  -5   3 -18 1982.82 227.579   6
   5  -3  18 2446.12 232.938  33
  -5   3 -19 2199.58 267.201  16
  -5   3 -19 2573.61 252.495  17
  -5   3 -19 2380.51 261.260  28
   5  -3  19 2409.12 197.032  30
   5  -3  19 2363.42 251.631  14
  -5   3 -19 3165.42 258.308   6
   5  -3  19 2425.82 224.097  33
   5  -3  20 1238.44 164.271  33
   5  -3  20 1115.10 154.113  34
  -5   3 -20 1183.46 196.131  16
  -5   3 -20 1167.01 178.107  17
  -5   3 -20 1098.90 184.341  28
  -5   3 -20 1116.98 155.429   6
   5  -3  20 1363.70 197.031  14
   5  -3  21 2159.31 222.767  14
  -5   3 -21 1916.06 215.373  28
   5  -3  21 2306.54 188.285  34
  -5   3 -21 1872.65 223.276  16
   5  -3  22 898.248 133.034  11
  -5   3 -22 749.154 142.582  28
   5  -3  23 594.503 101.308  11
  -5   3 -23 480.761 115.520  28
   5  -3  24 208.809 63.9869  11
  -5   3 -24 169.545 82.5672  28
  -5  -5  17 1968.17 119.532  32
   5   5 -17 1772.35 141.439  16
   5   5 -17 1743.93 138.322   6
  -5  -5  16 988.882 92.6448  34
   5   5 -16 981.878 122.147  16
   5   5 -16 870.849 116.156   6
   5   5 -15 920.008 129.538   6
  -5  -5  15 829.538 106.505  27
  -5  -5  15 846.324 95.8980  34
   5   5 -14 7418.59 347.190   6
  -5  -5  14 7739.97 288.892  34
   5   5 -13 492.310 82.7625  12
   5   5 -13 389.664 110.939   6
  -5  -5  13 392.986 84.2427  34
  -5  -5  13 373.721 103.996  27
   5   5 -12 132.936 96.0198   6
  -5  -5  12 138.593 78.5839  27
   5   5 -12 177.993 76.2012  12
   5   5 -11 122.988 92.5075   6
   5   5 -11 80.2729 77.1516  12
  -5  -5  11 12.2775 84.4147  27
  -5  -5  11 106.636 76.0887  30
   5   5 -10 11424.7 474.680   6
  -5  -5  10 11454.6 427.648  30
   5   5 -10 12178.8 448.601  12
  -5  -5  10 12137.2 451.598  27
   5   5  -9 265.045 132.922  16
   5   5  -9 189.528 95.0681   6
  -5  -5   9 148.435 84.1724  30
   5   5  -9 168.822 106.547  12
  -5  -5   9 187.639 100.614  27
  -5  -5   8 779.445 126.612  30
   5   5  -8 964.828 162.661  12
  -5  -5   8 1086.57 155.389  27
   5   5  -8 884.221 176.114  16
  -5  -5   7 2726.09 204.382  30
   5   5  -7 2945.87 247.369  12
  -5  -5   7 3018.97 232.591  27
   5   5  -7 2458.40 257.068  16
  -5  -5   6 392.076 101.228  30
   5   5  -6 231.908 113.998  12
  -5  -5   6 337.359 117.204  27
   5   5  -6 503.583 154.251  16
  -5  -5   5 1147.44 137.361  30
   5   5  -5 955.392 176.185  12
  -5   5   5 1536.99 176.704  12
   5   5  -5 1119.09 195.242  16
  -5  -5   5 1288.10 171.132  27
  -5   5   4 12750.9 509.965  12
   5   5  -4 14536.2 566.381  12
   5   5  -4 13784.5 573.124  16
  -5  -5   4 13854.6 497.958  27
   5   5  -3 8463.84 430.434  12
  -5   5   3 7692.37 399.499  12
   5   5  -3 7948.54 427.679  16
  -5  -5   3 7750.99 358.726  27
   5   5  -2 352.602 150.048  12
  -5   5   2 191.752 127.299  12
   5   5  -2 73.7707 115.538  16
  -5  -5   2 258.497 98.7555  27
   5   5  -1 648.973 165.297  12
  -5   5   1 798.422 161.016  12
   5   5  -1 628.523 153.126  16
  -5  -5   1 662.671 122.844  27
   5   5   0 3084.15 258.018   1
  -5   5   0 3098.15 276.801  12
   5   5   0 3006.89 266.737  16
   5  -5   0 2723.13 210.044  33
  -5  -5   0 2889.53 206.552  27
   5   5   1 13733.9 538.459   1
   5   5   1 14117.5 550.200  16
  -5   5  -1 13750.0 575.218  12
   5   5   2-33.2198 117.781  16
   5  -5   2-13.6608 69.8544  33
   5   5   2-33.7050 113.369  12
  -5   5  -2-19.7498 131.375  12
   5  -5   3-16.1034 94.1636  31
   5   5   3 143.858 123.628   1
   5   5   3-16.2030 110.204  16
   5  -5   3-13.9051 76.3770  33
   5   5   3 82.5342 120.511  12
  -5   5  -3 140.128 128.541  12
   5   5   4 1068.25 187.832   1
   5   5   4 743.022 154.984  12
   5  -5   4 811.185 152.223  31
   5  -5   4 773.067 134.256  33
   5   5   5-18.7218 125.943   1
   5  -5   5 42.2239 78.5851  33
   5  -5   5-64.5629 106.140  31
   5   5   6 505.616 158.402   1
  -5   5  -6 409.390 154.103  12
   5  -5   6 505.222 119.635  33
   5  -5   6 462.334 126.092  31
   5  -5   6 576.452 127.482  30
   5   5   7 1157.80 204.058   1
  -5   5  -7 1125.77 184.095  12
   5  -5   7 1164.65 151.248  33
   5  -5   7 1064.91 161.395  30
   5  -5   7 1025.28 164.910  31
   5   5   8 913.400 189.819   1
  -5   5  -8 551.370 144.223  12
   5  -5   8 743.664 126.952  33
   5  -5   8 733.996 141.347  31
   5  -5   8 925.378 144.744  30
   5   5   9 775.786 173.778   1
  -5   5  -9 874.688 166.064  12
   5  -5   9 1019.54 144.832  33
   5  -5   9 1050.55 152.619  30
   5  -5   9 926.528 153.899  31
   5   5  10 1978.36 220.324   1
  -5   5 -10 1878.40 199.425  12
   5  -5  10 1800.47 175.046  33
   5  -5  10 1750.80 183.693  30
   5  -5  10 2025.56 188.487  27
   5  -5  10 2080.43 191.894  31
   5  -5  11 188.676 91.6816  33
   5   5  11 329.376 140.735   1
   5  -5  11 273.525 98.4196  27
  -5   5 -11 339.811 103.881  12
   5  -5  11 369.682 105.487  30
   5  -5  11 175.136 92.2671  31
   5  -5  12 2330.99 182.839  33
   5   5  12 2190.39 216.534   1
  -5   5 -12 2150.79 184.089  12
   5  -5  12 2523.75 194.774  30
   5  -5  12 2471.70 186.310  27
   5  -5  13 408.945 91.2899  33
   5  -5  13 426.952 96.8833  27
  -5   5 -13 347.383 88.9009  12
   5  -5  13 330.591 90.9085  30
   5   5  14 4369.14 250.332   1
   5  -5  14 4657.72 213.850  27
  -5   5 -14 4092.28 208.757  12
   5  -5  14 4266.54 217.620  33
  -5   5 -15 198.724 54.0325  12
   5  -5  15 222.865 68.1424  33
   5   5  15 310.027 89.9328   1
   5   5  16 4077.47 194.672   1
   5  -5  16 4331.68 186.921  30
   6   0 -28 15661.4 475.974  17
  -6   0  27 16.8724 122.012   3
   6   0 -27 13.8552 87.8749  17
  -6   0  26 26600.3 841.533   3
  -6   0  26 25162.0 738.127  34
   6   0 -26 26232.5 778.508  17
  -6   0  25 104.813 154.476   3
  -6   0  25 16.9093 117.481  34
   6   0 -25-18.5229 111.451  17
  -6   0  24 11109.2 547.962   3
  -6   0  24 9797.63 525.371   4
   6   0 -24 9325.84 475.704  17
  -6   0  24 10393.7 486.596  34
  -6   0  23 345.483 164.949   3
  -6   0  23-65.6753 138.849  11
  -6   0  23-23.4561 139.162   4
  -6   0  23 114.631 113.350  34
  -6   0  22 69.5578 137.557   3
  -6   0  22 47.9242 104.743   2
  -6   0  22 44.0786 119.020  11
  -6   0  22-23.6387 146.129   4
  -6   0  22-57.8278 107.627  34
  -6   0  21 23.4968 94.2530   2
  -6   0  21 22.8601 116.893   3
  -6   0  21 217.307 142.900  11
  -6   0  21-46.5815 127.929   4
  -6   0  21 19.0051 107.813  34
  -6   0  20 41980.9 1082.95  34
  -6   0  20 39244.1 1140.86   2
  -6   0  20 41914.1 1141.14  11
  -6   0  20 40481.4 954.486  26
  -6   0  20 40685.4 1153.02   4
  -6   0  20 40732.6 1149.54   3
  -6   0  19 21.4110 102.973   4
  -6   0  19-51.8049 102.449  34
  -6   0  19 42.1312 107.717   3
  -6   0  19 21.4693 107.649   2
   6   0 -19-32.6094 73.1223  28
  -6   0  19-20.0486 104.469  11
  -6   0  19 76.8860 73.8201  26
  -6   0  18 8765.66 454.336   3
  -6   0  18 8345.36 449.177   4
  -6   0  18 8421.13 409.031  34
  -6   0  18 7884.72 437.708   2
   6   0 -18 7719.61 379.740  28
  -6   0  18 8228.04 433.061  11
  -6   0  18 8240.61 352.548  26
  -6   0  17 75.1424 104.888   4
  -6   0  17-29.6861 72.9206  34
  -6   0  17-18.6979 93.7529   2
  -6   0  17 18.4640 88.7996   3
   6   0 -17-29.0885 69.9484  28
  -6   0  17 17.5786 91.5985  11
  -6   0  17 11.5678 60.2771  26
  -6   0  16 14532.9 459.901  26
  -6   0  16 14094.4 542.320  11
  -6   0  16 14957.7 569.498   2
  -6   0  16 13852.4 551.192   4
  -6   0  16 14772.7 511.984  34
  -6   0  15 124.773 85.6698  10
  -6   0  15-50.2107 102.096   7
  -6   0  15 31.9018 86.1433   2
  -6   0  15 12.3887 65.7433  34
  -6   0  15-20.0926 54.2581  26
  -6   0  14 3676.74 223.040  34
  -6   0  14 3512.67 240.328  11
  -6   0  14 3413.41 245.398  10
  -6   0  14 3337.85 242.997   2
  -6   0  13 39.5962 79.4177   2
  -6   0  12 50763.2 1087.97   2
  -6   0  11-1.98076 21.6684  24
  -6   0  10 159351. 2606.81   2
  -6   0  10 155897. 2353.71  24
  -6   0   9 13.1648 54.0372  23
  -6   0   9 39.9268 25.4100  24
  -6   0   8 1292.73 116.419   2
  -6   0   8 1302.45 67.2184  24
  -6   0   7 217.804 58.1866   2
  -6   0   6 293095. 4481.30   2
  -6   0   5 74.5837 47.4466   2
  -6   0   5 4.49934 44.2118  23
  -6   0   4 3575.70 155.927   2
  -6   0   4 4472.09 158.167  23
  -6   0   3 39.9746 39.4601   8
  -6   0   2 55642.3 866.771  19
  -6   0   2 55188.6 961.698   8
  -6   0   1 4.64359 38.9606   8
  -6   0   0 328.020 56.1997   8
  -6   0  -1 102.890 43.4192   8
  -6   0  -2 61941.8 1071.26   8
  -6   0  -3 338.890 59.6089   8
   6   0   4 579093. 8559.49   9
  -6   0  -4 570465. 8569.90   8
   6   0   5 167.241 55.9515   9
  -6   0  -5 282.848 64.2340   8
   6   0   6 225864. 3545.47   9
  -6   0  -6 227694. 3563.77   8
   6   0   7 96.5440 52.9091   9
  -6   0  -7-8.54027 52.0986   8
   6   0   8 1197.78 121.563   9
  -6   0  -8 1244.66 124.034   8
   6   0   9-19.8778 68.3301   9
  -6   0  -9-10.5659 56.0676   8
   6   0  10 36252.0 838.862   9
  -6   0 -10 36678.9 859.679   8
   6   0  11 489.803 104.459   9
  -6   0 -11 534.303 111.138   8
   6   0  12 394968. 6227.32   9
  -6   0 -12 397667. 6263.60   8
   6   0  13-58.8512 116.175   9
  -6   0 -13 63.7177 86.0243   8
   6   0  14 88059.1 1745.62  15
   6   0  14 84858.7 1656.51  14
  -6   0 -14 86806.7 1773.34   8
   6   0  14 83408.8 1640.07  22
   6   0  14 84887.1 1727.52   3
   6   0  14 84066.1 1721.35   9
   6   0  15 17.5960 86.4452   9
   6   0  15 14.6411 68.8661  14
  -6   0 -15-19.2178 90.3935   8
   6   0  15-14.0376 66.0275  22
   6   0  15-52.6649 93.1539  15
   6   0  15 52.7112 96.5082   3
  -6   0 -16 39842.8 1097.03   8
   6   0  16 37360.9 958.954  14
   6   0  16 39117.8 1051.71  10
   6   0  16 36719.0 938.605  22
   6   0  17 15.4368 67.4800  22
   6   0  17-33.0884 82.9563  14
  -6   0 -17-45.2286 96.2167   8
   6   0  17-204.611 136.107  10
   6   0  18 15.9586 67.9035  22
   6   0  18 104.023 85.1782  14
  -6   0 -18 48.3077 99.8735   8
   6   0  18 216.584 133.890  10
   6   0  19 81.1104 76.3030  22
   6   0  19 22.5919 135.934  10
  -6   0 -19-25.4173 113.990   8
   6   0  19-17.8988 76.1524  14
   6   0  20 4525.74 313.464  14
  -6   0 -20 4392.57 371.814   8
   6   0  20 5304.42 382.845  10
   6   0  21-46.5290 131.977  10
  -6   0 -21-53.4380 122.789   8
   6   0  22 7679.81 461.098  10
   6   0  23-118.025 115.032  11
   6   0  23-65.5780 133.347  10
   6   0  24 1178.00 189.505  11
   6   0  24 953.596 188.222  10
   6   0  25-16.0974 94.1288  11
   6   0  25-54.7351 114.262  10
   6   0  26 2529.41 210.714  11
   6   0  27 10.9769 66.9594  11
  -6   0 -27 57.9182 71.6091  28
  -6   0 -28 63.6470 68.1209  16
   6   2 -28 1213.30 130.197  17
  -6  -2  28 1232.80 113.119  34
   6   2 -27 2287.75 195.332  17
   6   2 -27 1963.56 141.573  16
  -6  -2  27 2548.83 179.692  34
   6   2 -26 533.559 132.854  17
   6   2 -26 490.512 99.4026  16
  -6  -2  26 686.782 119.024  34
  -6  -2  25 67.7358 93.1398  34
  -6  -2  25 124.167 87.5051  11
   6   2 -25 14.2908 77.1792  16
   6   2 -25 18.2169 109.612  17
  -6  -2  24 1748.38 194.479  11
  -6  -2  24 1798.18 192.920   3
   6   2 -24 1798.26 232.173  17
   6   2 -24 1341.03 179.503  16
  -6  -2  23 831.294 153.570   3
  -6   2  23 1141.23 173.207   3
  -6  -2  23 1430.91 186.975  11
   6   2 -23 960.007 186.112  28
   6   2 -23 846.875 168.437  16
   6   2 -23 1335.44 224.834  17
   6   2 -22 5286.08 378.033  28
  -6   2  22 5628.61 355.297   3
  -6  -2  22 5227.62 338.085   3
  -6  -2  22 5511.16 291.146  26
  -6  -2  22 4688.16 321.625  11
   6   2 -22 5124.11 358.046  16
   6   2 -22 4727.38 383.021  17
  -6   2  21 917.142 169.791   3
  -6  -2  21 860.601 159.797   3
   6   2 -21 997.265 191.276  16
   6   2 -21 1080.73 222.114  17
   6   2 -21 980.909 191.896  28
  -6  -2  21 967.368 169.501  11
  -6  -2  20 11434.3 521.296   3
  -6   2  20 11163.6 518.645   4
  -6  -2  20 12113.5 542.256   4
   6   2 -20 11472.9 542.926   5
  -6   2  20 11693.5 529.400   3
  -6  -2  20 11901.8 506.770  34
   6   2 -20 12990.9 585.213  16
   6   2 -20 12759.4 622.770  17
   6   2 -20 11748.7 579.502  28
  -6  -2  20 11854.5 525.297  11
  -6   2  19 9641.41 472.902   3
  -6  -2  19 9431.68 466.580   3
  -6   2  19 8838.96 454.440   4
  -6  -2  19 9511.09 471.834   4
   6   2 -19 10491.8 519.457   5
   6   2 -19 9066.13 498.281  16
   6   2 -19 9002.13 526.155  17
  -6  -2  19 9821.06 454.565  34
  -6  -2  19 9646.92 466.123  11
   6   2 -19 9577.23 523.369  28
   6   2 -18 441.128 164.716  28
  -6  -2  18 417.416 131.926   4
   6   2 -18 627.643 163.943   5
  -6   2  18 388.664 123.223   4
   6   2 -18 404.682 146.206  16
   6   2 -18 369.599 167.668  17
  -6  -2  18 307.797 126.989  34
  -6   2  18 204.768 105.729   2
  -6  -2  18 166.036 108.001   3
  -6   2  18 445.739 127.792   3
  -6  -2  18 381.923 121.227   2
  -6  -2  18 394.834 126.091  11
  -6  -2  18 425.333 126.212  27
  -6  -2  17 339.867 120.648  27
  -6  -2  17 538.174 118.020  24
   6   2 -17 539.072 153.095   5
  -6  -2  17 617.882 149.369   4
  -6   2  17 248.271 106.978   4
   6   2 -17 659.382 166.585  16
   6   2 -17 502.322 169.791  17
  -6  -2  17 1106.15 167.719  34
  -6   2  17 620.924 145.825   3
  -6  -2  17 496.192 136.718   3
  -6   2  17 425.606 124.721   2
  -6  -2  17 636.461 146.089   2
   6   2 -17 588.943 173.166  28
  -6  -2  17 650.933 147.971  11
  -6  -2  16 156053. 2690.98  27
  -6  -2  16 152382. 2685.38  24
  -6   2  16 153053. 2778.46   3
  -6   2  16 151993. 2778.67   4
   6   2 -16 157602. 2928.51   5
  -6  -2  16 154159. 2801.82   4
  -6  -2  16 156058. 2791.56   3
   6   2 -16 154204. 2966.78  17
   6   2 -16 155105. 2915.48  16
  -6  -2  16 157291. 2741.88  34
  -6  -2  16 156352. 2765.60  33
  -6   2  16 150624. 2773.90   2
  -6  -2  16 151150. 2790.01   2
   6   2 -16 156519. 2945.73  28
  -6  -2  16 156908. 2737.68  30
  -6  -2  16 152142. 2761.41  11
  -6  -2  15 12761.5 463.548  27
  -6  -2  15 12265.8 468.965  24
  -6  -2  15 12365.1 495.726   3
  -6   2  15 12664.8 504.000   4
  -6   2  15 12529.4 499.173   3
   6   2 -15 12806.3 569.028   5
  -6  -2  15 13042.3 509.184   4
   6   2 -15 13671.2 580.584  16
   6   2 -15 13351.6 598.911  17
  -6  -2  15 12840.9 491.848  33
  -6  -2  15 12142.6 492.872   2
  -6   2  15 12280.6 490.300   2
   6   2 -15 13375.1 585.903  28
  -6  -2  15 12539.4 479.024  30
  -6  -2  15 12843.2 492.387  11
  -6  -2  14 16046.7 520.996  27
  -6  -2  14 15710.3 464.627  23
  -6  -2  14 16429.0 548.995  24
   6   2 -14 17852.2 658.108   5
  -6   2  14 15080.8 538.578   3
  -6   2  14 15930.6 550.777   4
   6   2 -14 15918.2 622.370  16
   6   2 -14 16681.0 652.209  17
  -6  -2  14 16285.6 549.339  33
  -6  -2  14 16196.1 558.045   2
  -6   2  14 15454.2 538.420   2
   6   2 -14 15581.9 624.972  28
  -6  -2  14 16038.6 538.088  30
  -6   2  14 16143.1 548.497  29
  -6  -2  14 16166.8 543.189  11
  -6  -2  13 1977.04 175.785  27
  -6  -2  13 1778.23 149.775  23
  -6  -2  13 1806.35 188.306  24
   6   2 -13 1809.16 210.314   5
   6   2 -13 1887.73 212.267  16
   6   2 -13 1739.23 211.186  17
  -6  -2  13 1579.31 166.518  33
  -6   2  13 1669.29 165.576   2
  -6  -2  13 1720.23 170.277   2
   6   2 -13 1832.22 213.668  28
  -6  -2  13 1538.84 168.044  30
  -6   2  13 1658.10 175.942  29
  -6  -2  13 2117.69 179.574  11
  -6  -2  12 17054.1 478.172  23
  -6  -2  12 16952.6 555.438  24
   6   2 -12 16831.1 617.278   5
   6   2 -12 16712.5 604.771  16
  -6  -2  12 16635.5 529.875  33
  -6   2  12 16909.3 524.549   2
  -6  -2  12 16626.9 524.251   2
  -6   2  12 16398.3 549.441  29
   6   2 -12 16248.7 608.662  28
  -6  -2  12 16236.1 512.756  27
  -6  -2  11 186.060 94.2582  24
  -6  -2  11 124.053 72.2727  23
  -6  -2  11 188.968 69.6396   2
  -6   2  11 174.193 68.2079   2
   6   2 -11 159.587 87.6764  16
  -6   2  11 95.4752 64.1825  29
  -6  -2  11 58.4533 67.3739  30
   6   2 -11 98.6271 87.2467  28
  -6  -2  11 136.005 69.1607  33
   6   2 -11 67.5417 86.3626   5
  -6  -2  11 171.639 75.8120  14
   6   2 -10 81823.8 1635.78  16
  -6   2  10 81070.7 1495.10   2
  -6  -2  10 84216.0 1508.55   2
  -6  -2  10 80856.4 1516.71  33
  -6  -2  10 79820.6 1527.73  30
  -6  -2  10 79030.0 1497.26  31
   6   2 -10 82472.2 1650.38  28
  -6  -2  10 81157.3 1584.32  24
  -6  -2   9 11332.1 428.585  24
  -6   2   9 10627.1 357.001   2
  -6  -2   9 11251.5 368.133   2
  -6  -2   8 3089.37 220.095  24
   6   2  -8 2870.80 133.970  19
  -6   2   8 3309.85 176.205   2
  -6  -2   8 2921.64 168.883   2
  -6  -2   7 75206.0 1437.66  24
   6   2  -7 69980.4 1211.76  19
  -6  -2   7 74159.1 1286.03   2
  -6   2   7 72371.0 1277.63   2
   6  -2  -6 2284.43 97.3691  24
   6   2  -6 2433.62 173.657  21
  -6  -2   6 2487.10 136.128   2
   6  -2  -5 43055.7 759.445  24
   6   2  -5 43952.1 921.447  21
  -6  -2   5 44093.6 805.052   2
  -6   2   5 42956.8 797.664   2
   6   2  -4 29183.2 676.953  21
   6  -2  -4 29046.8 567.605  24
  -6   2   4 28862.6 561.791   2
  -6  -2   4 28804.8 565.028   2
   6   2  -3 7028.74 276.244  21
   6  -2  -3 6418.05 219.418  24
  -6   2   3 6639.67 195.787   2
  -6  -2   3 6697.28 198.902   2
   6   2  -2 11312.9 357.922  21
   6  -2  -2 11396.2 316.890  24
  -6   2   2 11131.1 266.348   2
  -6  -2   2 11163.7 269.289   2
  -6   2   1 8402.07 308.395  21
   6  -2  -1 8349.14 271.969  24
   6   2  -1 7850.78 288.390  21
  -6  -2   1 7988.30 214.367   2
  -6   2   1 7893.65 210.164   2
  -6   2   0 75822.2 1430.09  19
   6   2   0 75409.7 1221.03   9
  -6   2   0 74861.7 1238.39   8
  -6  -2   0 75865.0 1232.78   8
  -6   2   0 77903.2 1395.88  21
   6  -2   0 77458.6 1340.50  24
  -6   2  -1 73226.9 1386.76  19
  -6  -2  -1 72287.7 1188.85   8
   6  -2   1 72500.8 1186.83   9
  -6   2  -1 70590.1 1192.01   8
   6   2   1 71347.6 1173.02   9
  -6   2  -1 72747.2 1344.00  21
   6  -2   1 73539.3 1295.18  24
  -6   2  -2 279640. 4416.11  19
  -6   2  -2 274931. 4204.07   8
  -6  -2  -2 277066. 4204.20   8
   6  -2   2 280161. 4197.22   9
   6   2   2 276356. 4183.10   9
   6  -2   2 281393. 4321.65  24
  -6   2  -2 276323. 4369.51  21
  -6   2  -3 100175. 1810.26  19
   6   2   3 98226.4 1604.32   9
   6  -2   3 98954.2 1615.52   9
  -6   2  -3 98981.5 1630.18   8
  -6  -2  -3 100168. 1632.85   8
   6  -2   3 99428.3 1724.34  24
  -6   2  -3 99896.7 1782.94  21
  -6   2  -4 1300.75 145.855  19
  -6   2  -4 1493.41 108.033   8
   6  -2   4 1431.99 103.008   9
   6   2   4 1528.00 102.261   9
  -6  -2  -4 1611.89 111.383   8
  -6   2  -4 1431.50 145.463  21
   6  -2   4 1444.10 139.527  24
  -6  -2  -5 87991.8 1526.43   8
  -6   2  -5 88072.7 1522.20   8
  -6   2  -5 92105.6 1688.87  19
   6   2   5 88686.0 1495.32   9
   6  -2   5 86893.5 1504.09   9
   6  -2   5 88946.7 1601.93  24
  -6  -2  -6 117800. 2013.85   8
  -6   2  -6 119181. 2008.02   8
  -6   2  -6 121255. 2171.71  19
   6  -2   6 120442. 1992.95   9
   6   2   6 119780. 1976.04   9
   6  -2   6 118758. 2074.92  24
  -6  -2  -7 7814.63 308.549   8
  -6   2  -7 8820.70 316.204   8
  -6   2  -7 8039.38 377.265  19
   6  -2   7 7832.98 325.806  24
   6   2   7 7876.89 288.332   9
   6  -2   7 8729.03 307.109   9
   6  -2   8 2567.50 172.299   9
   6   2   8 2703.05 169.494   9
   6  -2   8 2763.12 198.395  24
  -6   2  -8 2743.77 184.933   8
  -6  -2  -8 2687.43 186.371   8
   6   2   9 10836.4 373.251   9
   6  -2   9 10374.5 374.469   9
  -6   2  -9 10316.2 385.190   8
  -6  -2  -9 10978.8 402.148   8
   6   2   9 10208.0 369.830  13
   6  -2   9 9396.15 407.684  14
   6   2   9 10034.3 386.889  25
   6   2  10 200.125 85.9911  25
  -6   2 -10-14.3419 62.6914   6
   6   2  10-11.2324 58.5303   9
   6  -2  10-11.7157 55.1065   9
  -6  -2 -10 65.2018 64.0648   8
  -6   2 -10 12.5443 61.6277   8
   6  -2  10 23.9507 64.6714  31
   6  -2  10-75.6152 85.7901  14
   6  -2  10 26.9288 72.7127  33
   6   2  10 65.8776 57.2128  13
   6  -2  11 29701.2 809.881  33
   6   2  11 29804.6 774.019  15
   6  -2  11 31124.1 860.091  14
   6   2  11 30282.4 795.889  25
   6  -2  11 31303.8 877.383  22
   6  -2  11 32054.3 800.488  24
   6   2  11 31843.4 785.761   9
   6  -2  11 31545.2 794.622   9
  -6   2 -11 31626.4 815.525   8
  -6  -2 -11 31827.5 827.990   8
   6  -2  11 32058.6 794.140  31
  -6   2 -11 30438.8 827.573   6
   6   2  11 29915.2 777.458  10
   6   2  12 37910.8 934.720  25
   6  -2  12 37660.8 1011.90  22
   6  -2  12 37936.3 914.753  24
  -6   2 -12 36584.4 953.418   6
  -6   2 -12 38536.2 950.738   8
  -6  -2 -12 38034.3 965.119   8
   6  -2  12 37254.5 903.286  31
   6  -2  12 37175.1 988.999  14
   6  -2  12 37954.9 945.059  33
   6   2  12 35978.1 909.170  10
   6  -2  13 1520.86 176.247  33
   6  -2  13 1630.33 196.417  14
   6  -2  13 1573.99 174.898  24
   6  -2  13 1502.74 197.216  22
   6  -2  13 1291.26 160.501  10
  -6  -2 -13 1428.71 181.742   8
  -6   2 -13 1308.77 164.600   8
   6   2  13 1554.58 182.074  25
   6  -2  13 1504.62 165.252  31
   6   2  13 1481.17 174.316  10
  -6   2 -13 1330.20 173.232   6
   6  -2  14 1080.99 154.354  33
   6  -2  14 1131.02 157.841  24
   6  -2  14 830.725 161.864  22
   6   2  14 915.978 149.214  10
   6  -2  14 817.464 152.124  10
  -6   2 -14 1041.74 162.867   8
  -6  -2 -14 1060.45 166.605   8
   6   2  14 839.110 148.953  25
   6  -2  14 1043.44 120.375  27
   6  -2  14 815.355 132.921  31
   6  -2  14 1098.03 177.590  14
  -6   2 -14 815.846 142.255   6
   6  -2  15 60.5640 109.035  14
   6  -2  15 84.0535 96.5810  22
   6  -2  15 53.1611 83.3668  10
   6   2  15 68.3471 85.6908  10
  -6  -2 -15 116.506 95.4092   8
  -6   2 -15-18.9016 96.6656   8
   6  -2  15 13.9447 74.0152  30
   6  -2  15 162.672 100.574  33
   6  -2  16 8760.56 398.663  24
   6  -2  16 7773.92 449.363  22
   6  -2  16 8830.34 386.834  30
  -6  -2 -16 8694.28 455.440   8
  -6   2 -16 7770.98 430.497   8
   6  -2  16 8406.60 413.150  33
   6  -2  16 8676.04 466.233  14
   6   2  16 8201.52 425.355  10
   6  -2  16 8684.46 439.097  10
  -6   2 -16 8643.42 429.395   6
   6  -2  17 11004.0 467.800  33
   6  -2  17 9747.78 502.429  14
  -6  -2 -17 9198.40 483.547   8
  -6   2 -17 8746.22 468.977   8
   6  -2  17 9032.11 458.475  10
   6   2  17 9389.71 460.295  10
   6  -2  17 9619.41 397.371  30
  -6   2 -17 10453.7 468.422   6
   6  -2  18 12435.2 505.884  33
   6  -2  18 12692.3 579.374  14
  -6  -2 -18 11787.6 559.271   8
  -6   2 -18 12178.7 561.859   8
   6   2  18 11849.9 523.679  10
   6  -2  18 13320.8 560.548  10
  -6   2 -18 12283.1 615.147  16
   6  -2  18 11896.0 437.300  30
  -6   2 -18 12195.8 507.971   6
   6   2  19 5794.28 364.621  10
   6  -2  19 5803.62 370.626  10
  -6   2 -19 5475.29 376.588   8
   6  -2  19 5985.64 400.685  14
   6  -2  19 6147.73 399.557  22
  -6   2 -19 6179.88 344.618   6
   6  -2  19 6030.26 321.543  34
   6  -2  19 6116.85 343.262  33
   6  -2  20 1111.74 163.194  33
   6  -2  20 1204.14 151.520  34
   6  -2  20 936.297 171.124  10
   6   2  20 1273.49 183.042  10
   6  -2  20 1222.66 206.714  14
   6  -2  21 361.646 97.7352  34
   6  -2  21 108.749 101.259  10
   6   2  21 245.066 116.493  10
   6  -2  22 4528.97 302.185  10
  -6   2 -23 763.819 163.215  17
  -6   2 -23 698.000 168.850  28
  -6   2 -24-35.0547 108.350  16
  -6   2 -24 16.4924 96.4372  17
   6  -2  24-45.2350 99.1538  11
  -6   2 -24 52.8926 104.600  28
  -6   2 -25 1116.90 155.218  16
  -6   2 -25 1062.81 149.183  17
   6  -2  25 994.080 140.819  11
  -6   2 -25 1004.18 151.060  28
  -6   2 -26 11.9250 67.6495  16
  -6   2 -26 66.8041 66.9938  17
   6  -2  26 10.1830 65.3884  11
  -6   2 -26 36.0805 71.3535  28
  -6   2 -27 814.471 99.2509  16
   6  -2  27 896.541 95.3595  11
   6   4 -23 626.274 74.0867   6
  -6  -4  22 4727.06 210.217  34
   6   4 -22 3930.40 207.945  16
   6   4 -22 3618.88 200.151  18
   6   4 -22 4603.10 223.500   6
   6   4 -21 1342.79 142.651  18
  -6  -4  21 1463.57 133.740  34
   6   4 -21 1416.10 148.815  16
  -6  -4  21 1567.64 126.682  26
   6   4 -21 1517.48 153.969   6
  -6  -4  20 6234.15 280.618  34
   6   4 -20 5703.05 304.834  16
   6   4 -20 5928.61 309.659  18
   6   4 -20 5968.42 316.343   6
   6   4 -19 2095.58 203.304  18
  -6  -4  19 2281.51 184.705  34
   6   4 -19 1984.96 202.089  16
  -6  -4  19 2284.58 173.096  27
   6   4 -19 2061.11 210.844   6
   6   4 -18 377.416 114.291  18
  -6  -4  18 495.906 111.347  34
   6   4 -18 466.317 132.054  16
  -6  -4  18 411.899 106.592  27
   6   4 -18 431.870 136.551   6
   6   4 -17 726.001 159.498  16
  -6  -4  17 961.700 139.985  27
   6   4 -17 549.607 143.875  18
  -6  -4  17 673.350 127.669  34
  -6  -4  16 6485.64 331.728  34
   6   4 -16 6259.87 400.468  16
   6   4 -16 6141.69 390.067  18
  -6  -4  15 3703.67 268.594  30
   6   4 -15 3510.61 316.249  16
  -6   4  15 3587.09 272.219   1
   6   4 -15 3465.78 305.445  18
   6   4 -14 5417.83 382.003  18
   6   4 -14 4010.53 343.793  16
  -6  -4  14 4582.69 310.020  30
  -6  -4  14 4601.04 301.669  27
  -6   4  14 4977.91 323.820   1
  -6   4  13 3009.95 269.532   1
   6   4 -13 3093.66 302.531  18
   6   4 -13 3513.94 328.614  16
  -6  -4  13 3727.61 279.039  30
  -6  -4  13 3724.03 259.765  33
   6   4 -13 2898.52 222.976  12
  -6  -4  13 3252.01 263.042  27
  -6  -4  12 4173.64 295.855  27
  -6  -4  12 3554.07 314.116  24
   6   4 -12 4584.23 355.799  18
   6   4 -12 3988.38 343.562  16
  -6  -4  12 3924.41 289.631  30
  -6  -4  12 3765.82 261.073  33
  -6   4  12 4559.45 333.350   1
   6   4 -12 3624.55 263.213  12
  -6  -4  11 2031.65 221.715  27
  -6  -4  11 2152.08 263.577  24
   6   4 -11 1715.35 239.003  18
   6   4 -11 1530.96 211.361  21
   6   4 -11 2282.20 275.140  16
  -6  -4  11 1934.41 217.838  30
  -6  -4  11 2324.61 209.536  33
  -6   4  11 1808.53 235.793   1
   6   4 -11 2227.64 218.497  12
  -6  -4  10 5760.80 347.220  27
   6   4 -10 6190.23 401.959  21
   6   4 -10 6372.39 418.631  18
   6   4 -10 5825.85 415.462  16
  -6  -4  10 6050.32 359.562  30
  -6  -4  10 5599.69 309.503  33
   6   4 -10 6400.91 365.396  12
  -6   4  10 5746.65 387.617   1
  -6   4   9-20.1897 150.153   1
   6   4  -9 110.059 128.712  18
   6   4  -9-131.479 100.702  21
   6   4  -9 70.7695 147.734  16
  -6  -4   9-29.1264 92.3653  31
  -6  -4   9 133.606 112.348  30
  -6  -4   9 13.5504 79.2345  33
   6   4  -9 53.1056 110.860  12
  -6  -4   9 82.3326 122.463  27
  -6  -4   8 69321.5 1663.41  24
   6   4  -8 69853.5 1612.29  18
   6   4  -8 69063.9 1649.77  16
  -6  -4   8 67873.5 1485.68  30
  -6  -4   8 69952.8 1442.14  31
   6   4  -8 69661.1 1545.46  12
  -6   4   8 68519.9 1423.94  12
  -6   4   8 71353.8 1608.40   1
  -6  -4   8 70770.1 1500.38  27
   6   4  -7 4608.17 329.479  12
  -6   4   7 3951.32 279.827  12
   6   4  -7 4499.34 346.160  18
  -6  -4   7 4197.51 295.879  27
  -6  -4   7 4871.80 308.950  30
  -6  -4   7 4678.98 282.353  31
  -6  -4   7 4462.98 364.247  24
  -6   4   7 4546.70 348.206   1
  -6   4   6 30597.0 849.805  12
   6   4  -6 30994.7 906.056  12
   6   4  -6 31073.5 928.321  18
  -6  -4   6 28714.9 817.210  30
  -6  -4   6 29701.6 791.069  31
  -6  -4   6 30479.0 845.478  27
  -6   4   6 30298.4 931.522   1
  -6  -4   6 29185.5 959.706  24
  -6  -4   5 716.485 144.161  27
  -6   4   5 324.690 129.554  12
   6   4  -5 468.235 148.042  12
  -6  -4   5 501.369 153.453  24
  -6  -4   5 409.373 105.323  31
  -6  -4   5 488.394 120.758  30
   6   4  -5 389.432 139.607  18
   6   4  -4 74032.6 1626.99  18
  -6   4   4 75870.9 1614.16  12
   6   4  -4 76966.4 1651.73  12
   6   4  -4 74336.9 1539.14   1
  -6  -4   4 71210.7 1702.16  24
  -6  -4   4 75146.7 1546.64  27
  -6  -4   4 76428.9 1518.85  30
  -6  -4   4 72735.7 1465.99  31
   6   4  -3 2803.79 254.273  18
  -6  -4   3 3058.98 288.142  24
  -6   4   3 3337.38 279.465  12
   6   4  -3 2903.56 269.732  12
   6   4  -3 3345.91 262.014   1
  -6   4   3 3802.18 324.262   1
  -6  -4   3 3388.68 233.714  30
   6   4  -2 7940.20 452.238  16
   6   4  -2 8222.27 416.999  18
   6   4  -2 8767.86 448.405  12
   6   4  -2 7819.36 403.159   1
  -6   4   2 8822.44 465.223   1
  -6  -4   2 7932.03 455.998  24
   6   4  -1 1231.50 201.304  16
   6   4  -1 1204.96 171.846  18
   6   4  -1 1385.81 193.280  12
   6   4  -1 857.210 164.977   1
  -6  -4   1 1146.85 183.963  24
  -6   4   0 7058.43 353.663  16
   6   4   0 6836.58 413.680  16
   6   4   0 7521.01 384.406  18
   6   4   0 7389.10 404.653  12
  -6  -4   0 7370.54 429.200  24
   6  -4   0 7150.33 355.609  24
   6   4   0 7089.38 403.970   1
   6   4   1 1391.89 203.767   1
   6   4   1 1614.67 179.414  18
  -6  -4  -1 1539.57 210.245  24
   6  -4   1 1802.71 190.346  24
   6   4   1 1632.79 214.685  16
  -6   4  -1 1704.11 184.326  16
   6   4   2 8933.46 454.841  16
  -6   4  -2 8650.80 411.174  16
   6   4   2 8923.48 406.855  18
   6   4   2 8279.80 452.079   1
   6  -4   2 8900.42 416.910  24
  -6   4  -2 9608.57 466.188   6
   6   4   3 1233.90 156.123  18
   6  -4   3 1148.82 165.452  24
  -6  -4  -3 871.911 162.331  24
  -6   4  -3 953.959 149.890  16
   6   4   3 1249.00 187.579  12
  -6   4  -3 1268.06 189.426   6
   6   4   4 2342.79 205.468  18
  -6   4  -4 2142.61 221.028  16
   6   4   4 2728.79 253.632  16
   6   4   4 2128.30 207.274  13
   6   4   4 2621.15 242.502  12
  -6   4  -4 2217.60 250.599   6
  -6  -4  -4 2049.89 227.718  24
   6  -4   4 2068.90 220.256  24
   6   4   5 10463.0 482.228  16
  -6   4  -5 9270.51 459.379  16
   6  -4   5 10173.7 464.724  24
   6   4   5 8752.49 400.006  13
   6   4   5 10709.7 479.847  12
  -6   4  -5 9438.25 491.395   6
  -6   4  -6 8396.51 486.851  19
  -6   4  -6 8571.26 486.736  21
   6   4   6 9194.18 456.099  16
  -6   4  -6 7895.34 434.161  16
   6  -4   6 8988.31 442.703  24
   6  -4   6 8503.63 459.062  33
   6   4   6 9207.38 444.120  12
   6   4   6 8352.89 382.466  13
  -6   4  -6 8790.80 473.624   6
  -6   4  -7 12851.5 606.590  19
  -6   4  -7 12534.8 556.570  16
  -6   4  -7 12082.7 588.730  21
   6  -4   7 12450.1 533.391  24
   6  -4   7 13583.2 583.891  33
   6   4   7 12263.7 465.401  13
  -6   4  -7 12191.9 571.783   6
   6   4   8 1447.39 167.939  13
  -6   4  -8 1591.30 221.564  21
  -6   4  -8 1703.10 229.447  19
  -6   4  -8 1593.09 211.555  16
   6  -4   8 1926.35 218.473  24
   6  -4   8 1672.97 224.348  33
   6  -4   8 1681.12 223.066  31
  -6   4  -8 1668.02 231.020   6
   6  -4   9 9262.33 458.084  24
  -6   4  -9 8482.07 496.628  21
  -6   4  -9 10476.4 521.788  16
  -6   4  -9 10129.3 535.561  19
   6  -4   9 10365.3 511.290  33
   6   4   9 9586.98 398.649  13
   6  -4   9 9532.14 475.621  31
   6  -4  10 3468.09 298.262  33
   6  -4  10 3386.21 280.100  24
  -6   4 -10 3015.49 290.811  16
   6  -4  11 3575.40 262.947  14
  -6   4 -11 3644.13 323.344   6
   6  -4  11 3669.39 307.822  33
  -6   4 -11 3651.74 323.117  16
   6  -4  12 706.881 159.459  33
  -6   4 -12 734.616 171.025  16
   6  -4  12 568.020 118.829  14
  -6   4 -12 948.990 198.483   6
   6  -4  13 1316.93 200.419  33
   6  -4  13 1431.38 175.776  14
  -6   4 -13 1452.57 221.729  16
   6  -4  13 1767.01 211.973  30
  -6   4 -13 1694.32 228.887   6
   6  -4  13 1397.96 174.074  27
   6  -4  14 2252.51 234.690  33
   6  -4  14 1571.34 178.118  14
   6  -4  14 1785.27 206.560  30
   6  -4  14 1847.49 203.492  31
   6  -4  14 2034.34 194.067  27
  -6   4 -14 2000.30 243.061   6
  -6   4 -14 1757.85 231.642  16
  -6   4 -15 1315.99 202.806   6
   6  -4  15 1149.53 169.487  33
  -6   4 -15 955.834 184.726  16
   6  -4  15 1219.19 166.734  30
   6  -4  15 868.361 141.619  14
   6  -4  15 1203.53 143.790  27
  -6   4 -16 1762.91 219.388  16
   6  -4  16 2360.29 206.943  30
   6  -4  16 1871.25 180.749  14
  -6   4 -16 2284.71 229.532   6
   6  -4  16 1936.10 196.941  33
   6  -4  17 1932.10 172.836  30
  -6   4 -17 1928.91 213.319  16
   6  -4  17 1923.83 173.327  14
   6   4  17 1798.84 200.556   1
  -6   4 -18 45.0809 82.5381  16
  -6   4 -18-26.5436 58.1831  12
   6   4  18 13.2529 97.6633   1
   6  -4  18 50.4955 64.0525  30
   6   4  19-86.3907 85.2707   1
   6  -4  19 8.95061 62.8323  34
  -6   4 -19-12.7348 69.9493  16
   6  -4  20 592.861 84.7481  34
  -6   4 -20 560.263 101.759  16
   6  -6   0 28.3440 42.1614  27
   6  -6   1 103.873 44.0981  27
  -6   6  -2 556.038 85.6276  12
   6  -6   2 338.518 61.1851  27
  -6   6  -3 4426.74 201.717  12
   6  -6   3 3333.24 156.102  27
  -6   6  -4 7.30441 48.0340  12
   6  -6   4 26.4964 37.9520  27
  -7  -1  28-30.3217 64.9010  34
   7   1 -28-11.9274 68.7117  17
   7   1 -27 446.540 125.058  17
  -7  -1  27 346.837 116.124   3
  -7   1  27 430.995 127.508   3
  -7  -1  27 589.778 119.562  34
  -7  -1  26 115.732 112.464  11
   7   1 -26 69.4986 104.557  17
  -7   1  26 120.882 114.885   3
  -7  -1  26 50.6615 113.616   3
  -7  -1  26 261.716 104.143  34
  -7  -1  25 1328.21 193.350  11
   7   1 -25 1129.41 151.766  16
   7   1 -25 1670.56 217.020  17
  -7  -1  25 1420.57 211.659   3
  -7   1  25 1716.76 218.106   3
  -7  -1  25 1550.40 192.729  34
  -7  -1  24 19644.3 666.294  34
   7   1 -24 17286.9 609.672  16
   7   1 -24 18805.0 708.049  17
  -7  -1  24 18661.7 689.074  11
  -7  -1  24 18804.5 703.689   3
  -7   1  24 18072.5 701.785   4
  -7  -1  24 18891.0 717.340   4
  -7   1  24 19561.1 720.168   3
   7   1 -24 18174.1 650.314  28
  -7  -1  23 340.621 139.400  34
  -7  -1  23 670.850 176.415   3
  -7   1  23 329.023 160.263   3
   7   1 -23 487.093 152.347  17
   7   1 -23 516.426 136.149  16
  -7  -1  23 374.497 144.688  11
   7   1 -23 520.928 140.997  28
  -7   1  23 375.278 171.591   4
  -7  -1  23 334.715 143.423   4
  -7   1  22 203.511 155.461   4
  -7  -1  22-68.6491 131.825   4
  -7  -1  22 145.053 131.119  34
   7   1 -22 168.817 109.684  16
   7   1 -22 22.7316 120.625  17
   7   1 -22 80.3123 112.107  28
  -7  -1  22 13.2409 78.5578  26
  -7  -1  22 21.2220 116.567  11
  -7   1  22-23.0269 86.4043   2
  -7  -1  22 155.117 142.292   3
  -7  -1  22 46.5942 99.1222   2
  -7   1  22 89.6954 149.164   3
   7   1 -21 47958.4 1227.83  28
  -7   1  21 47386.5 1275.46   4
  -7   1  21 48592.1 1281.07   3
  -7  -1  21 47929.2 1285.27   4
  -7  -1  21 46026.5 1253.89   3
   7   1 -21 46734.3 1267.13  17
   7   1 -21 46849.8 1190.57  16
  -7  -1  21 47172.9 1077.85  26
  -7  -1  21 48506.3 1252.99  11
  -7   1  21 46562.2 1269.92   2
  -7  -1  21 46573.7 1272.86   2
   7   1 -20 89751.2 1913.81  28
   7   1 -20 89935.3 1858.46   5
  -7  -1  20 92560.7 1991.98   4
  -7   1  20 91265.0 1966.41   3
  -7   1  20 91239.5 1976.72   4
  -7  -1  20 90206.2 1959.11   3
   7   1 -20 92118.3 1980.84  17
   7   1 -20 89403.1 1880.73  16
  -7   1  20 88343.1 1897.08  34
  -7   1  20 89377.4 1972.10   2
  -7  -1  20 86288.1 1957.84   2
  -7  -1  20 94035.1 1761.81  26
  -7  -1  20 92021.7 1945.24  11
  -7   1  20 95151.8 1981.86  11
  -7   1  19 1100.24 146.408  26
  -7  -1  19 1032.22 146.195  26
  -7   1  19 938.191 185.786   4
  -7  -1  19 993.066 181.751   4
   7   1 -19 911.624 157.998   5
   7   1 -19 1128.82 176.615  16
  -7   1  19 1075.08 183.256  34
  -7   1  19 1183.33 191.304   3
  -7  -1  19 1071.69 191.411   3
  -7   1  19 900.068 175.234   2
  -7  -1  19 933.191 182.702   2
  -7  -1  19 1077.67 177.387  11
  -7   1  19 1154.31 192.330  11
   7   1 -19 1004.34 172.817  28
  -7   1  18 1001.74 142.622  26
  -7   1  18 831.757 166.997   4
  -7  -1  18 903.823 172.805   4
   7   1 -18 920.587 158.307   5
   7   1 -18 744.732 148.516  16
  -7   1  18 940.559 167.945  34
  -7  -1  18 965.691 170.374   2
  -7   1  18 803.176 167.734   3
  -7  -1  18 939.440 171.721   3
  -7   1  18 852.082 160.688   2
  -7  -1  18 946.656 170.285  11
  -7   1  18 760.177 159.726  11
   7   1 -18 682.001 152.502  28
  -7   1  17 2470.64 210.885  26
  -7   1  17 2661.74 248.209   3
   7   1 -17 2639.54 238.391   5
  -7  -1  17 2651.78 251.580   3
  -7   1  17 2576.04 247.896   4
  -7  -1  17 2357.20 244.112   4
   7   1 -17 2700.87 240.355  16
  -7  -1  17 2603.95 220.526  34
  -7   1  17 2484.84 236.445  34
  -7   1  17 2695.52 252.445   2
  -7  -1  17 2633.78 251.195   2
  -7  -1  17 2396.28 234.411  11
  -7   1  17 2877.28 257.848  11
   7   1 -17 2433.88 237.308  28
  -7   1  16 8036.78 368.152  26
  -7  -1  16 9309.26 393.815  34
  -7   1  16 7398.86 387.698  34
  -7   1  16 8197.56 418.143   2
  -7  -1  16 7118.29 392.112   2
  -7   1  16 7975.20 412.869   3
  -7   1  16 7867.51 413.322   4
  -7  -1  16 7749.57 410.595   4
   7   1 -16 8393.62 406.806  16
   7   1 -16 8666.59 419.318  28
  -7  -1  16 7698.29 392.301  11
  -7   1  16 7452.58 398.156  11
   7   1 -15 8231.17 399.506  28
  -7   1  15 7813.08 361.072  26
  -7  -1  15 8667.49 341.332  27
  -7  -1  15 8040.62 286.328  24
  -7   1  15 7635.59 390.658   4
  -7  -1  15 8314.84 407.644   4
   7   1 -15 7879.65 381.759  16
  -7  -1  15 8139.87 360.421  34
  -7   1  15 7817.87 382.331  34
  -7  -1  15 9248.72 438.029   7
  -7   1  15 8168.88 414.108   7
  -7   1  15 8753.87 414.632   2
  -7  -1  15 7729.26 394.305   2
  -7  -1  15 7493.36 374.611  11
  -7   1  15 8441.88 404.427  11
  -7  -1  14 51814.8 1017.54  24
  -7   1  14 55067.8 1218.79   2
  -7  -1  14 54680.7 1222.03   2
   7   1 -14 50936.7 1160.84  16
  -7  -1  14 53928.6 1123.97  34
  -7   1  14 52466.8 1180.98  34
  -7   1  14 50531.7 1132.39  26
  -7  -1  14 54679.9 1088.34  27
  -7  -1  14 52870.6 1170.74  11
  -7   1  14 53299.2 1198.24  11
   7   1 -14 50758.7 1180.00  28
  -7  -1  13 2883.25 224.938   2
  -7   1  13 2902.72 221.820   2
   7   1 -13 3298.52 233.523  28
  -7   1  13 3137.52 228.886  11
  -7  -1  13 3086.81 200.267  34
  -7   1  13 3006.20 218.438  34
  -7  -1  13 3119.90 192.013  27
  -7  -1  13 3199.80 193.668  23
  -7  -1  13 2756.83 171.097  24
  -7  -1  12 96212.8 1817.73   2
  -7   1  12 98397.6 1818.04   2
  -7  -1  12 98494.8 1706.05  23
  -7  -1  12 95544.5 1682.19  24
  -7   1  11 157034. 2681.87   2
  -7  -1  11 159477. 2694.15   2
  -7  -1  11 159422. 2585.55  23
  -7  -1  11 157379. 2575.67  24
  -7   1  10 10901.9 383.855   2
  -7  -1  10 10638.0 383.672   2
  -7  -1  10 10608.3 340.690  24
  -7  -1  10 10676.3 341.751  23
  -7   1   9 36050.0 788.988   2
  -7  -1   9 36044.9 793.189   2
  -7  -1   9 35454.9 747.143  24
  -7  -1   9 35863.6 749.924  23
   7   1  -9 35005.4 595.140  19
  -7   1   8 183309. 2847.14   2
  -7  -1   8 183731. 2852.52   2
  -7   1   7 44069.5 876.782   2
  -7  -1   7 44164.3 880.475   2
  -7   1   6 89198.5 1527.23   2
  -7  -1   6 88578.9 1529.88   2
  -7   1   5 32429.0 663.317   2
  -7  -1   5 32011.8 664.054   2
  -7  -1   4 1978.66 121.399   2
  -7   1   4 2000.50 121.437   2
  -7   1   4 2238.90 124.046  19
  -7   1   3 80138.8 1341.80  19
   7   1  -3 79100.5 1282.05  21
  -7  -1   3 78222.6 1340.31   8
  -7   1   3 79224.4 1344.67   8
   7  -1  -3 78713.5 1245.23  24
  -7   1   2 156923. 2452.50  19
   7   1  -2 153071. 2372.01  21
  -7  -1   2 154516. 2441.51   8
  -7   1   2 154306. 2444.70   8
   7  -1  -2 155617. 2363.95  24
  -7   1   1 137835. 2148.94  21
   7  -1  -1 138668. 2139.23  24
  -7   1   1 136552. 2202.29   8
  -7  -1   1 139186. 2200.36   8
  -7   1   1 139315. 2214.37  19
  -7   1   0 107797. 1740.09  21
   7  -1   0 108348. 1733.50  24
  -7   1   0 109527. 1782.83   8
  -7  -1   0 111169. 1783.19   8
  -7   1   0 112168. 1806.45  19
  -7   1  -1 27507.3 544.706  21
   7  -1   1 27523.9 546.318  24
  -7  -1  -1 28493.7 581.803   8
  -7   1  -1 27061.6 574.199   8
  -7   1  -1 27749.3 596.039  19
   7  -1   2 80030.3 1328.66  24
  -7   1  -2 79169.2 1360.25   8
  -7  -1  -2 79185.7 1361.49   8
   7  -1   3 21122.5 469.010  24
  -7   1  -3 20758.3 491.407   8
  -7  -1  -3 21306.9 493.659   8
   7  -1   4 103291. 1686.96  24
  -7   1  -4 100582. 1716.51   8
  -7  -1  -4 102313. 1721.11   8
   7  -1   4 102061. 1702.41   9
   7   1   4 100171. 1697.09   9
   7  -1   5 33525.9 678.828  24
   7  -1   5 32704.7 696.090   9
   7   1   5 33338.2 693.797   9
  -7   1  -5 31758.8 706.111   8
  -7  -1  -5 33484.0 717.661   8
   7  -1   6 11864.8 364.712   9
   7   1   6 12026.0 363.092   9
  -7   1  -6 11825.6 374.344   8
  -7  -1  -6 12327.5 383.486   8
   7   1   7 64594.5 1206.15   9
   7  -1   7 62762.3 1205.12   9
  -7   1  -7 61641.9 1217.43   8
  -7  -1  -7 66084.1 1234.38   8
   7  -1   8 124026. 2155.17   9
   7   1   8 127034. 2156.44   9
  -7  -1  -8 127277. 2186.63   8
  -7   1  -8 126425. 2184.71   8
  -7   1  -9 2548.13 189.654   8
  -7  -1  -9 2720.41 196.421   8
   7  -1   9 2563.56 188.801   9
   7   1   9 2872.38 197.242   9
   7  -1   9 2741.29 174.834  24
  -7  -1 -10 73070.3 1465.75   8
  -7   1 -10 71967.7 1454.25   8
   7  -1  10 73493.1 1359.97  24
   7   1  10 74408.1 1435.11   9
   7  -1  10 72899.8 1430.40   9
  -7   1 -11 492.005 105.906   8
  -7  -1 -11 799.029 128.322   8
   7  -1  11 766.862 108.366  24
   7  -1  11 549.968 109.838  14
   7   1  11 648.578 115.997   9
   7  -1  11 669.571 120.311   9
   7  -1  12 54057.1 1215.22   9
   7   1  12 56863.3 1230.58   9
  -7   1 -12 54860.5 1251.50   8
  -7  -1 -12 59476.4 1284.15   8
   7   1  12 54070.3 1070.28  22
   7  -1  12 56428.2 1242.68  14
   7  -1  12 55611.6 1226.59  15
   7   1  12 55418.4 1223.46  15
   7  -1  12 58823.9 1142.39  24
   7  -1  12 53573.5 1124.23  33
  -7  -1 -13 120.559 86.3583   8
  -7   1 -13-16.8162 82.6164   8
   7   1  13 246.696 91.4760   9
   7  -1  13 15.5921 78.1825   9
   7   1  13 77.1285 90.2020  15
   7  -1  13 46.7928 76.6300  15
   7  -1  13-15.9429 76.6772  14
   7   1  13 27.0883 42.4754  22
   7  -1  13 56.9443 59.3480  33
  -7  -1 -14 884.549 156.157   8
  -7   1 -14 1189.15 171.599   8
   7  -1  14 812.685 144.635   9
   7   1  14 837.495 143.101   9
   7  -1  14 1080.83 160.281  15
   7  -1  14 750.022 139.460  14
   7   1  14 902.066 151.309  15
   7  -1  14 811.973 119.828  33
   7  -1  14 1045.89 157.166  22
   7   1  14 794.678 98.9651  22
   7  -1  15 290.992 109.532  22
  -7  -1 -15 224.965 112.432   8
  -7   1 -15 415.780 122.485   8
   7  -1  15 291.898 106.783   9
   7   1  15 343.082 107.232   9
   7   1  15 324.092 121.215  15
   7  -1  15 363.961 121.145  15
   7  -1  15 434.497 131.004  14
   7  -1  15 311.664 84.9232  33
  -7  -1 -16 2423.98 258.604   8
  -7   1 -16 2338.20 252.368   8
   7  -1  16 2516.10 199.030  33
   7  -1  16 2953.38 264.034  14
   7  -1  16 2877.05 269.637  10
   7   1  16 2634.26 253.865  10
   7  -1  16 2654.75 249.664  22
  -7   1 -17 1650.98 217.866   8
  -7  -1 -17 1459.00 221.600   8
   7   1  17 1474.84 208.025  10
   7  -1  17 1758.40 222.010  10
   7  -1  17 2069.84 232.452  14
   7  -1  17 1837.77 167.344  34
   7  -1  17 1837.69 177.251  33
   7  -1  17 1998.54 223.330  22
  -7   1 -18 19840.3 774.507   8
  -7  -1 -18 21277.6 812.238   8
   7  -1  18 20365.4 611.594  33
   7  -1  18 19502.1 583.050  34
   7  -1  18 20272.9 729.251  14
   7  -1  18 21840.3 773.075  10
   7   1  18 21723.0 767.256  10
   7  -1  18 19475.4 715.279  22
   7  -1  19 1213.13 188.818  22
   7  -1  19 1216.16 210.060  10
   7   1  19 1315.16 209.401  10
   7  -1  19 1269.22 194.436  14
   7  -1  19 1319.05 144.269  34
  -7   1 -19 1819.20 239.780   8
  -7  -1 -19 1181.14 210.056   8
   7  -1  20 1734.37 239.106  10
   7   1  20 1630.89 229.685  10
   7   1  20 1333.16 187.916  11
   7  -1  20 1736.62 222.464  14
  -7  -1 -20 1824.89 247.626   8
  -7   1 -20 1694.82 235.507   8
   7  -1  20 1141.23 177.189  22
   7  -1  21 65.6324 120.197  10
   7   1  21 151.993 126.996  10
   7   1  21 288.012 117.019  11
   7  -1  21 242.002 121.373  14
   7  -1  22 4768.00 332.067  14
   7   1  22 4305.02 296.880  11
   7  -1  22 4099.08 332.080  10
   7   1  22 4425.41 338.378  10
   7  -1  23 274.379 122.822  10
   7   1  23 389.450 172.521  10
   7   1  24 528.057 144.752  10
   7  -1  24 690.564 150.927  10
  -7   1 -25 2299.81 235.862  16
   7  -1  25 2021.24 210.491  10
   7   1  25 2025.22 211.584  10
  -7   1 -25 2307.51 232.205  28
  -7   1 -26 3225.20 251.836  16
  -7   1 -26 3576.95 258.738  28
  -7   1 -27 69.9996 74.0313  28
  -7   1 -27 204.298 89.4063  16
   7  -1  27 238.198 81.1484  11
  -7   1 -28 548.820 83.8336  16
   7  -1  28 659.551 85.8355  11
  -7  -3  26 364.281 70.4504  34
  -7  -3  25 856.581 110.205  34
   7   3 -25 743.159 86.9963   6
   7   3 -25 834.096 97.6309  16
  -7  -3  24 1964.25 166.239  34
   7   3 -24 1992.31 162.136   6
   7   3 -24 1995.83 171.641  16
  -7  -3  23 729.985 129.735  34
   7   3 -23 773.649 129.142   6
   7   3 -23 808.627 133.723  16
  -7  -3  22 10060.3 415.170  34
   7   3 -22 10089.3 447.715  16
  -7  -3  22 9563.99 369.197  26
   7   3 -21 1493.47 197.670  16
  -7  -3  21 1227.29 164.945  34
   7   3 -20 11124.2 522.629  16
  -7  -3  20 11653.2 475.568  34
  -7  -3  19 10199.6 454.451  34
   7   3 -19 11763.1 550.283  16
  -7  -3  19 11034.5 443.257  27
  -7  -3  18 4240.03 293.092  34
  -7  -3  18 3973.29 268.956  27
   7   3 -18 4050.30 346.242  16
  -7  -3  17 1242.89 170.898  24
   7   3 -17 1337.24 199.223  21
  -7  -3  17 1692.75 195.770  34
  -7  -3  17 1310.09 170.683  27
   7   3 -17 1780.60 246.693   5
   7   3 -17 1422.88 230.121  16
   7   3 -16 9159.71 498.708  21
  -7  -3  16 10182.9 470.380  24
   7   3 -16 10126.9 542.951   5
   7   3 -16 10289.7 563.395  17
   7   3 -16 10761.0 551.474  16
  -7  -3  16 10102.8 443.552  27
  -7   3  16 8521.61 395.911   1
   7   3 -15 5059.07 386.811   5
   7   3 -15 4854.98 372.505  16
   7   3 -15 5406.69 412.377  17
  -7  -3  15 5092.18 324.132  30
  -7  -3  15 4501.60 305.211  33
  -7  -3  15 4873.46 334.157  24
   7   3 -15 5023.89 367.428  21
  -7   3  15 4783.07 303.513   1
   7   3 -14 4652.39 372.290   5
   7   3 -14 4904.64 384.096  17
   7   3 -14 4617.79 365.977  16
  -7  -3  14 4002.20 287.260  30
  -7  -3  14 4371.72 293.802  33
   7   3 -14 4119.26 331.591  21
  -7  -3  14 4082.33 318.820  24
  -7   3  14 3674.19 274.108   1
   7   3 -13 57415.3 1466.79  17
   7   3 -13 55311.1 1416.40  16
  -7   3  13 57297.8 1367.14  29
  -7  -3  13 57327.0 1281.06  30
  -7  -3  13 55115.0 1238.54  33
   7   3 -13 55011.2 1377.39  21
  -7  -3  13 53854.2 1336.47  24
  -7   3  13 52752.9 1251.00   1
  -7   3  12 7288.14 387.205   1
   7   3 -12 7746.61 457.298  16
   7   3 -12 7838.17 469.231  17
  -7  -3  12 8177.53 399.897  30
  -7  -3  12 7307.95 363.080  33
  -7  -3  12 7765.55 383.292  27
   7   3 -12 7884.22 441.231  21
  -7  -3  12 7700.84 338.442  23
  -7  -3  12 8149.58 446.342  24
  -7  -3  11 4323.87 280.812  27
   7   3 -11 3793.02 298.536  21
  -7  -3  11 4295.92 328.114  24
   7   3 -11 4269.03 342.089   5
   7   3 -11 4012.27 322.465  16
   7   3 -11 4897.28 358.817  17
  -7  -3  11 4187.82 283.294  30
  -7   3  11 4133.02 318.380  29
  -7  -3  11 3910.09 256.916  33
  -7   3  11 4441.15 303.364   1
   7   3 -11 4017.57 257.409  12
  -7  -3  10 113225. 2093.66  27
   7   3 -10 111892. 2207.32  21
  -7  -3  10 112529. 2247.85  24
   7   3 -10 107232. 2261.78   5
   7   3 -10 114117. 2274.16  16
   7   3 -10 115677. 2304.64  17
  -7  -3  10 114661. 2111.73  30
  -7  -3  10 115967. 2065.51  31
  -7   3  10 114254. 2262.85  29
  -7  -3  10 111668. 2047.92  33
  -7   3  10 110829. 2136.50   1
   7   3 -10 107377. 2051.68  12
  -7  -3   9 43697.1 1016.93  27
  -7  -3   9 44042.3 1152.35  24
   7   3  -9 44301.5 1105.13  21
   7   3  -9 42823.0 1153.09   5
   7   3  -9 44409.8 1150.68  16
   7   3  -9 42327.9 1146.18  17
  -7  -3   9 43825.4 1028.93  30
  -7  -3   9 42819.6 984.150  31
  -7   3   9 43835.4 1157.39  29
  -7  -3   9 43321.6 977.851  33
   7   3  -9 41602.7 1002.37  12
  -7   3   9 42039.5 1054.30   1
  -7  -3   8 15733.8 620.901  24
   7   3  -8 14603.1 564.052  21
  -7   3   8 16937.9 583.620   1
   7   3  -8 16247.6 619.861  16
  -7  -3   8 14815.4 513.473  27
  -7  -3   8 16181.3 536.462  30
  -7  -3   8 15490.2 499.457  31
  -7   3   8 14978.3 609.809  29
  -7  -3   8 16050.2 498.371  33
   7   3  -8 15113.1 528.215  12
   7   3  -8 14682.8 596.577   5
  -7  -3   7 1212.40 144.769  27
   7   3  -7 648.886 129.728  21
   7   3  -7 933.922 161.627  16
  -7  -3   7 789.418 124.431  30
  -7   3   7 890.696 164.093  29
  -7  -3   7 778.348 114.932  31
  -7  -3   7 685.727 104.923  33
  -7   3   7 931.782 123.140  12
   7   3  -7 776.002 127.218  12
  -7   3   7 698.947 145.821   1
   7   3  -6 51.8817 71.5185   5
   7   3  -6 93.1033 77.8167  21
   7   3  -6 17.7467 85.3610  16
  -7  -3   6 134.992 78.8122  27
  -7  -3   6 147.596 81.8282  30
  -7  -3   6 53.5348 55.8086  31
  -7   3   6 122.194 96.8848   1
   7   3  -6 220.497 88.5012  12
   7   3  -5 11953.1 457.070  12
   7   3  -5 11617.6 492.448  18
   7   3  -5 11324.8 492.635  16
   7   3  -5 11137.0 461.110  21
  -7  -3   5 12030.3 525.722  24
  -7  -3   5 11341.4 417.765  27
  -7  -3   5 11937.6 424.920  30
  -7  -3   5 11952.7 399.292  31
  -7   3   5 11173.4 465.891   1
   7   3  -5 11016.2 470.785   5
   7   3  -4 67663.9 1419.40  12
   7   3  -4 71808.1 1455.66  21
   7   3  -4 69735.7 1491.69  18
   7   3  -4 69502.1 1498.71  16
  -7  -3   4 69595.6 1536.83  24
   7  -3  -4 70639.8 1269.02  24
  -7  -3   4 68730.7 1355.16  30
  -7   3   4 69229.5 1538.48  29
  -7   3   4 72330.4 1473.81   1
   7   3  -4 66534.9 1450.52   5
   7   3  -3 24819.0 749.726  16
   7  -3  -3 25355.7 611.225  24
  -7  -3   3 24282.0 631.188  30
  -7   3   3 24754.1 773.919  29
   7   3  -3 25188.0 746.578  18
   7   3  -3 24585.1 701.088  12
   7   3  -2 56193.1 1282.37  16
   7  -3  -2 58335.5 1136.45  24
  -7   3   2 54884.6 1300.50  29
   7   3  -2 57597.4 1236.67  12
   7   3  -2 57151.8 1272.85  18
   7   3  -1 172654. 2981.02  18
   7   3  -1 170121. 2998.39  16
   7  -3  -1 168278. 2837.95  24
  -7   3   1 167279. 3024.92  29
  -7   3   1 179418. 2991.73   1
   7   3  -1 169996. 2940.16  12
   7   3   0 5254.32 293.760  12
   7   3   0 4993.24 299.900  18
  -7   3   0 5167.84 322.466  19
   7   3   0 4387.09 293.941  16
  -7   3   0 4871.77 307.494  29
  -7   3   0 4866.56 287.202   6
  -7   3   0 4851.84 305.110   1
   7  -3   0 4822.13 259.176  24
   7  -3   1 11226.2 412.595  24
   7   3   1 10820.2 434.311  12
  -7   3  -1 10919.4 442.856   6
  -7   3  -1 11096.1 481.901  19
   7   3   1 11286.8 450.578  18
  -7   3  -1 11372.0 462.166  21
  -7   3  -1 10371.4 454.065  29
  -7   3  -2 62867.8 1412.10  19
   7   3   2 63458.6 1333.44  18
  -7   3  -2 61984.4 1368.69  29
  -7   3  -2 62469.0 1375.81  21
   7  -3   2 63122.3 1290.41  24
  -7   3  -2 64999.5 1365.26   6
  -7   3  -3 77874.3 1646.00  19
   7   3   3 76156.2 1528.42  18
  -7   3  -3 73641.2 1510.09  16
  -7   3  -3 76619.1 1573.85  29
   7  -3   3 74924.8 1519.97  14
  -7   3  -3 79203.6 1618.65  21
   7  -3   3 76928.9 1513.48  24
  -7   3  -3 77216.4 1577.91   6
  -7   3  -4 275.829 112.149  21
   7   3   4 380.807 104.878  18
  -7   3  -4 349.893 122.599  19
  -7   3  -4 251.339 82.6994  16
   7   3   4 327.473 99.7392  12
   7  -3   4 506.953 110.732  14
   7  -3   4 348.102 104.981  24
   7  -3   4 378.151 91.6703  22
  -7   3  -4 322.433 108.566   6
  -7   3  -5 23538.5 773.718  19
   7   3   5 23405.3 675.424  18
  -7   3  -5 22313.0 698.366  16
   7   3   5 23651.4 685.794  12
   7  -3   5 23011.7 698.703  14
   7  -3   5 22918.7 678.238  22
  -7   3  -5 23929.8 761.066  21
   7  -3   5 24462.9 695.184  24
  -7   3  -5 23236.8 728.436   6
   7   3   6 2530.17 219.613  16
  -7   3  -6 1818.23 199.240  16
   7   3   6 2021.15 190.388  12
   7   3   6 1674.50 177.516  13
   7  -3   6 2071.33 203.057  14
   7   3   6 2000.61 188.992  18
  -7   3  -6 1833.90 220.763  19
   7  -3   6 1530.17 173.833  22
  -7   3  -6 1962.86 220.065  21
   7  -3   6 2147.07 207.130  24
   7  -3   7 18838.5 642.763  22
   7  -3   7 19688.3 634.819  24
  -7   3  -7 20623.8 720.542  21
  -7   3  -7 20092.7 730.102  19
  -7   3  -7 20188.6 690.856  16
   7   3   7 18674.5 595.871  25
   7  -3   7 20395.0 671.354  14
   7   3   7 21801.7 634.066  13
  -7   3  -7 18783.7 634.119  28
  -7   3  -8 29245.3 867.925  28
   7   3   8 29571.7 794.094  25
   7  -3   8 30550.0 878.527  22
  -7   3  -8 31425.4 943.998  21
   7  -3   8 31826.5 859.671  24
  -7   3  -8 32107.5 976.437  19
  -7   3  -8 29255.8 901.069  16
   7  -3   8 33000.8 907.388  14
  -7   3  -8 31582.6 911.456   6
   7   3   8 31260.0 808.425  13
  -7   3  -9 3862.33 298.518  28
   7   3   9 3312.94 241.986  25
   7  -3   9 3069.49 266.341  22
   7  -3   9 4070.87 282.545  24
  -7   3  -9 3428.87 298.265  21
  -7   3  -9 3503.60 315.635  19
  -7   3  -9 3595.10 301.985  16
   7  -3   9 3394.54 277.923  33
   7  -3   9 4299.32 307.506  14
   7   3   9 3220.48 233.927  13
  -7   3  -9 3266.61 277.232   6
  -7   3 -10 82.7545 101.712  28
   7  -3  10 346.875 119.509  31
   7  -3  10 391.725 120.340  24
   7  -3  10 356.175 114.056  22
  -7   3 -10 178.675 109.791  21
  -7   3 -10 335.818 142.361  19
  -7   3 -10 272.983 129.105  16
   7   3  10 248.021 98.2203  25
   7  -3  10 310.846 123.279  14
   7   3  10 223.533 98.1468  13
  -7   3 -10 316.255 131.538   6
  -7   3 -11 1270.56 200.507  28
   7  -3  11 940.619 159.371  31
   7  -3  11 784.562 159.498  22
  -7   3 -11 832.641 177.059  21
  -7   3 -11 873.258 182.557  19
  -7   3 -11 558.993 152.691  16
   7   3  11 754.450 137.560  25
   7  -3  11 1088.39 183.433  14
   7   3  11 859.099 136.759  13
  -7   3 -11 688.284 155.082   6
   7   3  12 61.9911 91.9522  25
  -7   3 -12 95.7108 117.558  21
  -7   3 -12-179.542 120.649  19
  -7   3 -12 179.133 117.607  16
  -7   3 -12 98.6758 94.9208  17
   7  -3  12 150.895 91.7220  22
   7  -3  12 186.875 121.420  14
  -7   3 -12 136.856 123.184  28
   7  -3  12 237.475 104.865  31
  -7   3 -12 246.835 127.162   6
   7   3  13 11354.3 471.352  25
   7  -3  13 9790.74 514.286  22
  -7   3 -13 10480.2 553.170  21
   7  -3  13 10918.2 482.455  24
  -7   3 -13 10045.1 557.424  19
  -7   3 -13 10637.1 580.519  16
  -7   3 -13 11221.5 532.239  17
   7  -3  13 11440.5 542.144  14
  -7   3 -13 10864.2 523.343   6
  -7   3 -13 11007.1 558.119  28
   7  -3  13 11235.6 488.539  31
   7  -3  14 10347.0 469.157  24
   7   3  14 10438.5 451.829  25
  -7   3 -14 9005.18 523.304  21
   7  -3  14 10450.5 535.380  22
  -7   3 -14 10159.2 557.505  19
  -7   3 -14 10507.1 519.640  17
  -7   3 -14 10118.5 570.886  16
   7  -3  14 11478.2 509.970  33
   7  -3  14 11617.1 543.916  14
  -7   3 -14 9715.94 531.695  28
   7  -3  14 10612.7 423.991  27
   7  -3  14 9861.45 456.987  31
  -7   3 -14 10322.8 512.301   6
   7  -3  15 1449.04 156.375  27
   7  -3  15 1275.33 201.044  22
   7  -3  15 1164.83 171.326  24
  -7   3 -15 1405.61 216.003  19
  -7   3 -15 1087.57 195.862  21
  -7   3 -15 1426.09 243.683  16
  -7   3 -15 1338.00 201.704  17
   7  -3  15 1379.42 207.169  14
   7  -3  15 1512.94 201.147  33
   7  -3  15 1535.23 184.419  30
  -7   3 -15 1665.40 234.912  28
   7  -3  15 1434.56 184.607  31
  -7   3 -15 1509.33 213.516   6
  -7   3 -16 19.7334 121.989   6
  -7   3 -16 210.296 144.387  16
  -7   3 -16 84.7931 99.7101  17
   7  -3  16 85.1862 116.976  14
   7  -3  16 17.8662 93.0986  33
   7  -3  16-16.3094 86.5459  24
  -7   3 -16-23.0022 119.861  28
   7  -3  16 47.4117 92.4127  30
  -7   3 -17 730.025 189.216  16
  -7   3 -17 672.952 152.042  17
  -7   3 -17 560.946 148.036   6
  -7   3 -17 1022.57 195.911  28
   7  -3  17 932.545 145.786  30
   7  -3  17 631.512 145.632  33
   7  -3  17 745.215 163.808  14
  -7   3 -18 1202.29 212.087  16
  -7   3 -18 1137.99 175.401   6
  -7   3 -18 1142.22 185.649  28
   7  -3  18 1314.52 153.092  30
   7  -3  18 894.642 153.709  33
   7  -3  18 1129.32 187.105  14
  -7   3 -19 21.6683 110.798  16
  -7   3 -19 92.2970 89.9492   6
  -7   3 -19-39.6185 101.292  28
   7  -3  19-14.6516 90.5731  33
   7  -3  19-37.1887 111.880  14
  -7   3 -20 1309.09 186.318  28
   7  -3  20 1299.22 180.296  14
   7  -3  20 1572.06 171.664  33
   7  -3  20 1605.36 161.476  34
  -7   3 -20 1720.53 216.765  16
  -7   3 -21 652.557 143.768  28
  -7   3 -21 379.552 126.193  16
   7  -3  21 612.424 135.824  14
  -7   3 -22 44.4934 87.9895  16
  -7   3 -22-42.6656 76.8029  28
  -7   3 -23 95.2335 74.5686  28
  -7   3 -23 134.899 73.8062  16
   7  -3  23 106.230 62.0322  11
  -7   3 -24 456.067 88.0949  16
   7   5 -17 1128.00 105.610  16
   7   5 -17 1021.89 102.749   6
   7   5 -16 526.735 90.2453  16
   7   5 -16 600.207 96.6046   6
  -7  -5  16 619.693 84.7912  32
   7   5 -15 98.8354 76.3226  16
  -7  -5  15 178.733 70.1110  27
   7   5 -15 118.008 69.7484   6
  -7  -5  15 134.278 48.3178  34
   7   5 -14 8284.31 361.774  16
  -7  -5  14 8569.04 316.091  27
   7   5 -14 7577.53 340.432   6
  -7  -5  14 7376.31 256.140  34
   7   5 -13 13.9830 89.7984  16
  -7  -5  13 109.263 55.1677  34
  -7  -5  13 209.895 83.8718  27
   7   5 -13 52.6901 75.8967   6
   7   5 -12 4557.64 296.071  16
  -7  -5  12 4684.25 212.649  34
   7   5 -12 4429.73 218.340  12
  -7  -5  12 4772.37 254.507  27
   7   5 -12 3873.80 263.099   6
   7   5 -11 1101.32 129.009  12
   7   5 -11 921.495 144.499   6
   7   5 -11 1076.50 169.068  16
  -7  -5  11 1026.53 138.073  27
   7   5 -10 10674.2 400.388  12
  -7  -5  10 10874.2 410.602  27
   7   5  -9 1122.86 152.010  12
  -7  -5   9 1366.85 156.750  27
   7   5  -8 2957.89 229.195  12
  -7  -5   8 2929.08 215.973  27
   7   5  -7 6568.86 349.609  12
  -7  -5   7 7108.90 337.554  27
   7   5  -6 124.299 111.329  12
  -7  -5   6 354.832 105.623  27
   7   5  -5 8526.96 415.261  12
  -7  -5   5 8592.88 367.610  27
  -7   5   4 14.6984 96.6562  12
   7   5  -4 98.9704 118.131  12
   7   5  -4-18.3924 116.652  16
  -7  -5   4 24.2526 73.9700  27
   7   5  -3 1034.40 170.229  12
  -7   5   3 832.727 152.426  12
   7   5  -3 911.212 177.600  16
   7  -5  -3 634.247 110.067  33
  -7  -5   3 957.022 130.888  27
   7   5  -2 9148.79 441.196  12
  -7   5   2 9091.10 430.502  12
   7   5  -2 9075.19 448.075  16
  -7  -5   2 8036.58 335.280  27
   7   5  -1 3703.33 254.682   1
   7  -5  -1 2733.61 213.156  33
  -7   5   1 3628.66 284.717  12
   7   5  -1 3587.29 284.139  12
   7   5  -1 3204.20 274.850  16
   7   5   0 2354.96 219.523   1
   7  -5   0 1637.85 173.610  33
  -7   5   0 2524.52 253.157  12
   7   5   0 2365.34 234.455  12
   7   5   0 1960.55 221.584  16
   7   5   1 11492.8 485.701  16
  -7   5  -1 11151.4 510.068  12
   7  -5   2 440.299 114.224  33
   7   5   2 445.987 129.619  16
  -7   5  -2 604.799 162.711  12
   7   5   2 893.490 167.124   1
  -7   5  -3 10758.6 506.618  12
   7   5   3 9960.85 455.551   1
   7   5   4 348.572 139.849   1
   7  -5   4 200.486 96.3751  33
  -7   5  -4 99.4612 127.761  12
   7  -5   4 143.571 116.495  31
   7   5   5 178.507 137.538   1
   7  -5   5 301.300 123.224  31
   7  -5   5 199.968 95.0679  33
   7   5   6 952.725 185.154   1
   7  -5   6 860.133 136.954  33
   7  -5   6 838.414 153.871  31
   7   5   7 648.686 164.939   1
   7  -5   7 581.397 119.850  33
  -7   5  -7 816.056 168.729  12
   7  -5   7 841.880 148.064  31
   7   5   8 141.434 129.072   1
   7  -5   8 26.8099 83.9545  33
  -7   5  -8 87.5277 108.219  12
   7  -5   8 168.833 98.7677  30
   7  -5   8-43.1639 91.2583  31
   7   5   9 5154.00 337.661   1
   7  -5   9 4976.55 283.458  33
  -7   5  -9 4739.40 311.896  12
   7  -5   9 4959.43 286.873  30
   7  -5   9 5059.58 285.617  27
   7  -5   9 5337.18 300.285  31
   7   5  10 2669.66 249.033   1
   7  -5  10 2749.45 207.624  33
   7  -5  10 2971.56 217.406  30
   7  -5  10 2983.99 214.983  27
   7  -5  10 3123.86 226.437  31
  -7   5 -10 2648.74 226.671  12
   7  -5  11 63.9862 80.7417  27
   7   5  11 60.1616 114.867   1
   7  -5  11-45.3629 76.2910  33
   7  -5  11-11.9164 75.5789  30
   7  -5  11 58.2275 85.0200  31
  -7   5 -11 105.241 87.5073  12
   7  -5  12 9.31846 69.9343  27
   7   5  12-54.3352 102.848   1
   7  -5  12 145.586 77.3427  33
   7  -5  12 65.0262 71.2725  30
  -7   5 -12 103.086 79.5836  12
   7   5  13 2797.26 210.811   1
   7  -5  13 2968.75 187.550  33
  -7   5 -13 2380.45 172.127  12
   7  -5  13 2934.83 170.812  27
  -7   5 -14 1149.49 111.802  12
   7  -5  14 1010.43 109.535  33
   7  -5  15 47.3047 49.3471  30
   7   5  15 83.4511 68.5080   1
   7  -5  15 89.0688 48.5946  33
   7   5  16 55.9841 50.6841   1
  -8   0  28 8300.14 381.449   3
  -8   0  27 164.968 130.284   3
  -8   0  26 53913.8 1297.07   3
   8   0 -26 51757.0 1168.20  17
  -8   0  25-69.4534 116.806  34
  -8   0  25 124.407 148.492   3
  -8   0  25 126.408 152.352   4
   8   0 -25 49.8908 89.8109  17
  -8   0  24 12368.7 541.168  34
  -8   0  24 11752.5 570.083   3
  -8   0  24 12908.9 591.492   4
  -8   0  24 13156.0 583.422  11
   8   0 -24 11576.1 511.359  17
   8   0 -23-19.2027 92.3535  17
  -8   0  23 22.9774 138.253   3
  -8   0  23-47.8177 104.511   2
  -8   0  23-46.8327 126.457   4
  -8   0  23-78.8888 134.140  34
  -8   0  23 65.3772 134.717  11
  -8   0  22 8252.50 445.940  34
  -8   0  22 6460.35 436.115   2
  -8   0  22 8030.86 461.765  11
   8   0 -22 8013.70 431.782  17
  -8   0  22 7595.07 467.358   3
  -8   0  22 6570.80 441.464   4
  -8   0  22 7141.38 351.978  26
  -8   0  21 19.8084 103.219  34
  -8   0  21-71.2858 130.517   2
  -8   0  21-46.2013 131.046   3
  -8   0  21 21.8792 109.705  11
  -8   0  21-70.4862 145.244   4
  -8   0  21-29.2972 79.1087  26
  -8   0  20 518.173 150.488  34
  -8   0  20 427.525 154.865   3
  -8   0  20 345.485 128.803   2
  -8   0  20 532.156 158.473  11
  -8   0  20 571.637 159.028   4
  -8   0  20 600.892 121.412  26
  -8   0  19 36.3519 89.2944  34
  -8   0  19-65.9598 105.741   2
  -8   0  19 237.179 126.080   3
  -8   0  19 81.5529 124.366  11
  -8   0  19-21.9339 107.756   4
  -8   0  19-28.5761 78.4794  26
  -8   0  18 78041.6 1621.62  34
  -8   0  18 75452.6 1704.42   2
  -8   0  18 76201.8 1695.36   3
  -8   0  18 76738.5 1706.69   4
  -8   0  18 75618.7 1521.77  26
  -8   0  18 74495.8 1661.01  11
  -8   0  17 136.869 98.0393   2
  -8   0  17-18.0531 78.9131  11
  -8   0  17-19.4769 93.6709   4
  -8   0  17-38.6118 74.1443  26
  -8   0  16 74637.3 1657.38   7
  -8   0  16 77228.1 1646.53   2
  -8   0  16 76770.3 1611.70  11
  -8   0  16 75512.2 1481.70  26
  -8   0  15 211.090 117.017   7
  -8   0  15 77.3575 93.0950  11
  -8   0  15 16.8298 96.9563   2
  -8   0  15 33.8202 64.9496  26
  -8   0  14 678557. 10323.9  34
  -8   0  14 671640. 10390.0  11
  -8   0  14 698625. 10447.8   2
  -8   0  14 678852. 10259.7  26
  -8   0  13 11.0748 60.8317  34
  -8   0  13-14.1212 89.5631   2
  -8   0  13 117.211 87.6113  11
  -8   0  12 20916.2 614.229   2
  -8   0  11-58.2534 85.0613   2
  -8   0  10 436466. 6602.25   2
  -8   0  10 424544. 6517.55  23
  -8   0  10 427712. 6321.71  24
  -8   0   9 38.9740 66.9866   2
  -8   0   9 9.54976 28.3738  24
  -8   0   8 509151. 7714.09   2
  -8   0   7 16.5730 53.8622   2
  -8   0   7 121.680 58.5170  23
  -8   0   6 427328. 6528.97   2
  -8   0   6 432840. 6464.09  23
  -8   0   5 7.07190 44.2885   2
  -8   0   5 5.57610 49.3856  23
  -8   0   4 150851. 2390.39  23
  -8   0   4 153496. 2448.49   8
  -8   0   3 6.58974 44.8198   8
  -8   0   3 6.22605 16.3876  19
  -8   0   2 62341.7 1108.50   8
  -8   0   2 61348.3 981.646  19
  -8   0   1 12.7161 45.0851   8
  -8   0   0 136733. 2209.52   8
  -8   0  -1 39.6746 44.9777   8
  -8   0  -2 63619.4 1153.48   8
  -8   0  -3-14.7722 44.4418   8
  -8   0  -4 1483.86 123.490   8
   8   0   5-23.7576 48.3065   9
  -8   0  -5 8.53093 51.3299   8
   8   0   6 52340.3 1038.31   9
  -8   0  -6 53667.7 1058.14   8
   8   0   7-9.46737 61.5291   9
  -8   0  -7 61.2327 63.0885   8
   8   0   8 29060.5 721.991   9
  -8   0  -8 31029.6 748.529   8
   8   0   9 56.9952 76.6840   9
  -8   0  -9 12.2913 71.8733   8
   8   0  10 7173.04 329.590   9
  -8   0 -10 7126.81 342.403   8
  -8   0 -11 29.6062 98.4735   8
   8   0  11-95.5600 119.349  15
   8   0  11-82.0548 108.858   9
  -8   0 -12 50363.8 1168.76   8
   8   0  12 47692.1 1123.03  15
   8   0  12 48632.5 1094.55  25
   8   0  12 48578.3 1136.38   9
  -8   0 -13-17.7234 109.567   8
   8   0  13-48.9323 107.263   9
   8   0  13-64.8032 118.280  15
  -8   0 -14 3378.87 282.136   8
   8   0  14 3282.94 263.876   9
   8   0  14 3547.47 247.681  14
   8   0  14 3173.28 263.528  15
   8   0  15 15.3204 66.9681  22
  -8   0 -15 20.9130 106.936   8
   8   0  15-37.9991 112.719   9
   8   0  15 15.3928 70.7374  14
   8   0  15-75.3924 113.407  15
   8   0  16-32.0249 71.8125  22
  -8   0 -16 90.0847 108.313   8
   8   0  16-20.3320 109.800   9
   8   0  16 178.696 92.1555  14
   8   0  16 20.1553 108.846  15
   8   0  17-16.3792 67.7237  22
   8   0  17-21.5194 123.968  10
   8   0  17 118.815 86.7928  14
  -8   0 -17-48.0394 107.722   8
  -8   0 -18 24307.2 882.764   8
   8   0  18 23753.7 749.473  14
   8   0  18 22941.1 723.104  22
   8   0  18 25909.0 864.575  10
  -8   0 -19 26.1673 104.964   8
   8   0  19 115.677 139.204  10
   8   0  19 16.5839 68.5703  22
   8   0  19-17.7045 83.2758  14
   8   0  20 70.0714 121.709  10
  -8   0 -20 53.2573 96.2818   8
   8   0  20-70.2194 99.5853  14
   8   0  21-92.2459 130.826  10
  -8   0 -21-79.7247 96.0908   8
   8   0  21-17.0018 93.3890  14
   8   0  22 177.804 142.737  10
   8   0  23 20.8749 127.335  10
   8   0  24 9731.56 442.044  11
   8   0  24 8659.59 450.798  10
   8   0  25 28.4242 83.1059  11
   8   0  25 66.8343 107.290  10
   8   0  26 169.545 100.217  10
  -8   0 -27 10.3029 60.2449  28
  -8   0 -28 4785.69 227.486  16
  -8  -2  28-7.42776 48.8444  34
   8   2 -27 2069.26 179.232  17
   8   2 -26 1061.25 155.791  17
   8   2 -25 1674.32 202.404  17
   8   2 -25 1307.62 149.676  16
  -8  -2  25 1848.08 175.174   3
  -8  -2  24 32621.0 869.830  34
   8   2 -24 32050.2 847.819  16
   8   2 -24 32768.4 956.552  17
  -8  -2  24 34315.6 874.001   3
  -8   2  23 3117.56 257.248   3
  -8  -2  23 2986.29 251.705   3
  -8  -2  23 3222.18 259.361  34
   8   2 -23 2925.47 249.931  16
   8   2 -23 3009.45 285.812  17
  -8  -2  23 2625.10 230.534  11
  -8  -2  23 2612.59 203.318  26
  -8  -2  22 2542.64 241.599   3
  -8   2  22 3385.47 276.810   3
   8   2 -22 3016.62 264.194  16
   8   2 -22 2995.36 303.599  17
  -8  -2  22 3440.56 274.388  34
  -8  -2  22 3363.65 267.482  11
  -8  -2  22 2783.85 221.254  26
   8   2 -21 466.621 139.646   5
  -8   2  21 300.790 125.240   4
  -8  -2  21 423.690 139.435   4
  -8   2  21 640.358 145.236   3
   8   2 -21 655.507 151.859  16
   8   2 -21 482.964 164.385  17
  -8  -2  21 474.740 142.420  34
  -8  -2  21 300.890 114.917   3
  -8  -2  21 636.245 130.900  26
  -8  -2  21 481.036 136.238  11
  -8   2  20 12118.5 534.567   3
  -8  -2  20 13133.2 556.726   3
  -8   2  20 12078.2 537.665   4
  -8  -2  20 12808.6 555.830   4
   8   2 -20 12054.2 558.336   5
   8   2 -20 11822.9 548.238  16
   8   2 -20 12072.5 602.687  17
  -8  -2  20 12942.8 524.760  34
  -8   2  20 10718.5 512.583   2
   8   2 -20 12698.2 590.991  28
  -8  -2  20 12061.1 515.495  11
  -8   2  19 633.090 147.881   4
  -8  -2  19 471.907 135.298   4
   8   2 -19 510.559 152.716   5
   8   2 -19 467.927 141.595  16
   8   2 -19 199.741 156.463  17
  -8  -2  19 318.102 127.988  34
  -8  -2  19 443.625 134.126   3
  -8   2  19 324.265 121.108   3
  -8   2  19 311.266 110.502   2
  -8  -2  19 359.111 116.794   2
  -8  -2  19 357.717 128.214  11
   8   2 -19 343.470 145.337  28
   8   2 -18 60753.4 1518.37  28
   8   2 -18 61974.8 1511.74   5
  -8   2  18 62369.0 1430.68   4
  -8   2  18 61044.9 1410.42   3
  -8  -2  18 64442.2 1456.82   4
  -8  -2  18 63655.0 1439.39   3
   8   2 -18 59557.0 1463.73  16
   8   2 -18 60860.4 1552.06  17
  -8  -2  18 61890.7 1372.22  34
  -8   2  18 57322.7 1397.16   2
  -8  -2  18 59575.8 1420.61   2
  -8  -2  18 63022.4 1325.31  27
  -8  -2  18 61381.8 1388.08  11
   8   2 -17 3693.68 324.450  28
   8   2 -17 3914.26 329.103   5
  -8   2  17 3170.88 270.718   4
  -8   2  17 3553.09 279.453   3
  -8  -2  17 3734.56 293.147   4
  -8  -2  17 4063.27 301.679   3
   8   2 -17 3367.06 301.162  16
   8   2 -17 3791.94 339.133  17
  -8  -2  17 4350.37 291.498  34
  -8   2  17 3691.08 287.098   2
  -8  -2  17 3898.89 293.696   2
  -8  -2  17 3647.29 273.910  11
  -8  -2  17 3984.50 267.098  27
  -8  -2  16 8074.70 370.803  27
  -8  -2  16 7449.97 355.571  24
   8   2 -16 7906.68 457.679   5
  -8  -2  16 8001.95 412.666   3
  -8   2  16 6941.53 382.777   3
  -8   2  16 6856.39 381.763   4
  -8  -2  16 7492.04 400.708   4
   8   2 -16 6946.62 444.365  17
   8   2 -16 7367.82 426.920  16
  -8  -2  16 7321.80 369.990  34
  -8   2  16 7517.15 393.894   2
  -8  -2  16 7607.16 401.454   2
   8   2 -16 7477.87 446.509  28
  -8   2  16 7512.75 374.693  29
  -8  -2  16 7163.73 371.779  11
  -8  -2  15 34285.3 850.507  27
  -8  -2  15 33802.9 858.974  24
  -8  -2  15 32706.4 794.549  23
   8   2 -15 34870.0 1017.22   5
  -8   2  15 31589.5 878.569   3
  -8  -2  15 32138.7 896.341   4
  -8   2  15 31630.5 885.464   4
   8   2 -15 34692.4 977.965  16
   8   2 -15 34494.3 1027.28  17
  -8  -2  15 34167.4 864.549  34
  -8   2  15 33058.5 895.854   2
  -8  -2  15 32228.9 895.418   2
  -8  -2  15 32342.1 858.579  11
   8   2 -15 34112.4 999.928  28
  -8   2  15 31894.3 875.276  29
  -8  -2  14 86677.3 1622.69  23
  -8  -2  14 86553.1 1709.80  24
  -8   2  14 84741.1 1718.93   2
  -8  -2  14 87466.1 1743.22   2
   8   2 -14 90392.1 1842.33  16
   8   2 -14 91341.7 1911.28  17
   8   2 -14 90181.3 1875.37  28
  -8   2  14 87110.0 1745.03  29
  -8   2  14 83235.1 1710.31   3
   8   2 -14 89794.6 1891.43   5
  -8   2  14 85794.6 1729.34   4
  -8  -2  14 86988.2 1671.16  27
  -8   2  13 15237.2 527.374   2
  -8  -2  13 15145.9 533.914   2
   8   2 -13 15987.0 595.354  16
   8   2 -13 15548.7 620.845  17
   8   2 -13 15773.5 610.266  28
  -8   2  13 14264.6 535.647  29
  -8  -2  13 16061.0 525.877  33
  -8  -2  13 15480.8 482.651  23
  -8  -2  13 14832.5 527.871  24
   8   2 -13 15964.4 624.728   5
  -8   2  13 14613.4 516.300   3
  -8   2  13 13893.8 514.287   4
   8   2 -12 2369.95 224.819  16
   8   2 -12 2459.93 239.479  17
  -8   2  12 2274.02 197.142   2
  -8  -2  12 2807.13 216.701   2
  -8   2  12 2746.98 224.485  29
   8   2 -12 2893.61 252.432  28
  -8  -2  12 3167.70 215.301  33
  -8  -2  12 2736.23 195.026  23
  -8  -2  12 2694.99 217.722  24
  -8  -2  11 7689.05 329.883  33
   8   2 -11 8244.99 395.003  16
   8   2 -11 7585.56 403.044  17
  -8  -2  11 7957.63 344.923  30
   8   2 -11 7659.31 395.565  28
  -8   2  11 7515.84 369.841  29
  -8  -2  11 8146.59 349.488   2
  -8   2  11 7676.14 337.558   2
  -8  -2  11 8071.39 374.033  24
  -8  -2  11 7781.21 333.480  23
  -8  -2  10 33684.3 800.780  33
   8   2 -10 34743.2 898.923  16
   8   2 -10 36193.4 948.909  17
  -8  -2  10 35754.2 889.860  24
  -8  -2  10 35355.6 817.381  27
  -8   2  10 34702.0 812.723   2
  -8  -2  10 35248.9 824.254   2
  -8   2  10 36229.1 905.374  29
  -8  -2  10 34997.9 823.624  30
   8   2 -10 35340.9 931.728  28
   8   2  -9 563.051 119.694  17
  -8  -2   9 409.548 116.416  24
  -8  -2   9 524.817 93.0766  27
  -8   2   9 675.442 96.8780   2
  -8  -2   9 478.242 86.3209   2
  -8   2   9 602.647 108.905  29
  -8  -2   9 499.945 91.4608  30
   8   2  -9 455.285 107.886  28
  -8  -2   8 5544.88 301.964  24
  -8   2   8 5571.28 246.946   2
  -8  -2   8 5621.52 251.427   2
   8   2  -8 5578.91 311.942  17
  -8   2   7 106960. 1844.86   2
  -8  -2   7 108231. 1852.78   2
   8   2  -7 110598. 1922.36  21
  -8   2   6 94230.7 1640.84   2
  -8  -2   6 97376.6 1654.31   2
   8   2  -6 98164.0 1725.27  21
   8  -2  -5 114910. 1785.50  24
  -8   2   5 111254. 1873.95   2
  -8  -2   5 112502. 1882.40   2
   8   2  -5 114354. 1956.24  21
  -8   2   4 220604. 3413.47   2
  -8  -2   4 217377. 3417.21   2
   8   2  -4 222094. 3494.00  21
   8  -2  -4 219262. 3353.46  24
  -8  -2   3 163752. 2623.20   2
  -8   2   3 164593. 2617.40   2
   8   2  -3 168849. 2696.77  21
   8  -2  -3 165815. 2595.00  24
  -8   2   3 168639. 2783.06  19
  -8   2   2 191271. 3008.73   2
  -8  -2   2 191275. 3016.39   2
  -8   2   2 197454. 3187.71  19
   8   2  -2 195309. 3087.13  21
   8  -2  -2 194508. 3018.46  24
  -8   2   1 4211.87 213.029  21
  -8   2   1 4002.12 173.997   8
  -8  -2   1 3514.50 164.036   8
   8  -2  -1 3584.07 175.726  24
  -8   2   0 37326.1 745.024   8
  -8  -2   0 37699.7 742.326   8
   8  -2   0 38971.7 774.068  24
  -8   2   0 38704.7 823.467  21
  -8  -2  -1 80156.0 1376.34   8
  -8   2  -1 78548.7 1374.49   8
   8   2   1 79356.4 1351.21   9
   8  -2   1 81416.5 1369.34   9
   8  -2   1 81115.2 1412.42  24
  -8   2  -1 78337.8 1458.17  21
   8  -2   2 18686.7 457.793   9
  -8  -2  -2 19548.7 475.108   8
   8   2   2 19100.0 450.759   9
   8  -2   2 19372.2 499.904  24
  -8   2  -2 19210.5 533.221  21
  -8   2  -3 16420.5 532.948  19
  -8  -2  -3 16783.9 441.693   8
   8  -2   3 16859.5 429.334   9
  -8   2  -3 16928.7 441.888   8
   8   2   3 16377.9 418.257   9
   8  -2   3 17029.9 466.864  24
  -8   2  -3 16842.6 504.659  21
  -8   2  -4 93447.7 1796.52  19
   8  -2   4 95512.5 1635.57   9
   8   2   4 95765.0 1623.17   9
  -8   2  -4 95248.5 1655.69   8
  -8  -2  -4 94266.9 1655.64   8
  -8   2  -4 95766.8 1745.00  21
   8  -2   4 94925.5 1686.94  24
  -8   2  -5 14597.4 527.098  19
   8  -2   5 16263.2 477.166  24
   8   2   5 16381.0 438.301   9
  -8  -2  -5 16604.6 465.303   8
   8  -2   5 15987.3 443.789   9
  -8   2  -5 15855.6 454.608   8
  -8   2  -6 446.112 111.836  19
  -8  -2  -6 562.070 90.8085   8
   8  -2   6 486.396 100.887  24
   8  -2   6 368.216 74.2163   9
   8   2   6 367.960 70.6691   9
  -8   2  -7 6690.12 353.909  19
  -8   2  -7 6647.40 296.789   8
  -8  -2  -7 7243.96 311.996   8
   8  -2   7 7027.52 311.925  24
   8   2   7 6717.42 298.001  13
   8  -2   7 6621.33 285.802   9
   8   2   7 6858.53 285.224   9
   8  -2   7 6342.24 326.477  14
  -8   2  -8 10707.4 405.504   8
  -8  -2  -8 11366.8 421.948   8
   8  -2   8 10153.7 401.138  24
   8   2   8 10798.6 395.046  13
   8  -2   8 12111.6 411.545   9
   8   2   8 12080.6 403.884   9
   8  -2   8 10779.3 447.051  14
  -8   2  -9 3400.75 242.319   6
   8   2   9 3491.03 216.394   9
   8  -2   9 3145.61 213.536   9
  -8  -2  -9 3314.82 228.494   8
  -8   2  -9 3305.68 226.764   8
   8   2   9 3278.39 216.567  13
   8  -2   9 3366.67 250.960  14
   8   2   9 3256.61 229.114  25
   8   2  10 2225.90 196.172  25
  -8   2 -10 2020.12 197.474   6
   8  -2  10 1905.03 173.712   9
   8   2  10 2087.41 181.298   9
  -8   2 -10 1871.15 182.132   8
  -8  -2 -10 1870.01 183.747   8
   8  -2  10 2002.49 176.817  31
   8  -2  10 2139.65 207.772  14
   8   2  10 1971.58 178.403  15
   8  -2  10 2041.45 189.757  33
   8   2  10 1902.16 172.970  13
   8   2  11 667.823 128.309  25
   8  -2  11 624.827 134.255  24
   8  -2  11 629.691 114.233   9
   8   2  11 550.256 105.409   9
  -8  -2 -11 590.562 119.013   8
  -8   2 -11 414.249 100.078   8
   8  -2  11 526.575 108.097  31
   8  -2  11 597.808 127.435  14
   8   2  11 664.599 113.974  15
   8  -2  11 583.474 124.918  33
  -8   2 -11 795.994 139.441   6
  -8   2 -12 3124.21 250.014   6
   8  -2  12 3382.72 247.762   9
   8   2  12 3476.06 246.914   9
  -8   2 -12 3805.32 268.790   8
  -8  -2 -12 3670.21 273.059   8
   8  -2  12 3436.58 234.807  31
   8   2  12 3551.18 255.522  15
   8  -2  12 3292.21 247.918  15
   8  -2  12 3496.86 285.015  14
   8  -2  12 3893.01 270.042  33
   8  -2  12 3612.72 251.359  24
   8   2  12 3559.57 264.971  25
   8   2  13 18767.6 637.618  25
   8  -2  13 17374.2 591.187  24
   8  -2  13 19176.7 708.006  22
  -8   2 -13 18961.8 648.954   6
  -8  -2 -13 18112.4 654.669   8
  -8   2 -13 17944.2 640.062   8
   8  -2  13 17699.3 574.741  31
   8  -2  13 18436.6 678.710  14
   8  -2  13 19102.5 629.243  33
   8  -2  13 18017.5 632.481  10
   8   2  13 17078.0 606.166  10
   8   2  14 9165.63 443.942  25
   8  -2  14 8596.25 400.064  24
   8  -2  14 8617.69 472.960  22
  -8   2 -14 8503.05 425.933   6
  -8  -2 -14 8261.25 441.664   8
  -8   2 -14 8344.57 433.578   8
   8  -2  14 8922.16 392.120  31
   8  -2  14 9129.96 473.192  14
   8  -2  14 9533.72 434.055  33
   8  -2  14 8781.15 435.431  10
   8   2  14 8714.34 426.009  10
   8   2  15 9063.71 447.658  25
   8  -2  15 9117.89 416.074  24
   8  -2  15 9114.14 492.152  22
   8  -2  15 8497.48 379.724  30
  -8  -2 -15 8412.95 455.648   8
  -8   2 -15 9508.88 471.666   8
   8  -2  15 8968.23 424.899  33
   8  -2  15 9219.93 484.407  14
   8   2  15 8357.86 426.512  10
   8  -2  15 8844.93 449.906  10
  -8   2 -15 10036.2 458.916   6
   8  -2  16 173.547 134.112  14
   8  -2  16 38.4902 110.877  10
   8   2  16 74.1759 105.207  10
  -8  -2 -16 64.0648 85.6739   8
  -8   2 -16 104.158 93.4369   8
   8  -2  16 180.437 98.7093  33
  -8   2 -16 122.601 106.847   6
   8  -2  16 119.535 72.9676  30
   8  -2  17 3748.68 239.316  30
  -8   2 -17 3374.89 267.640   6
  -8   2 -17 3583.14 306.401   8
  -8  -2 -17 3579.77 306.914   8
   8  -2  17 3843.71 329.303  14
   8  -2  17 3325.58 259.334  33
   8  -2  17 3513.24 286.523  10
   8   2  17 3611.80 291.597  10
   8  -2  18 1248.06 193.948  22
  -8   2 -18 1530.74 180.853   6
  -8   2 -18 1353.08 222.667  16
   8  -2  18 976.056 151.698  33
  -8   2 -18 1457.36 201.929   8
   8  -2  18 1296.83 193.919  10
   8   2  18 1022.81 179.112  10
   8  -2  18 1374.73 211.813  14
   8  -2  19 3682.61 298.001  10
   8   2  19 3252.43 278.348  10
  -8   2 -19 3298.90 328.839  16
   8  -2  19 3656.54 238.003  34
   8  -2  19 3128.47 243.834  33
   8  -2  20 3116.65 272.353  10
   8   2  20 3447.27 275.719  10
  -8   2 -20 3400.05 320.918  16
   8  -2  20 3399.10 244.233  33
  -8   2 -21 6577.99 422.923  16
   8  -2  21 6093.14 353.974  10
  -8   2 -22 609.264 160.593  16
   8  -2  22 582.909 121.430  10
  -8   2 -23 2690.31 254.476  16
  -8   2 -23 2846.33 242.702  17
  -8   2 -24 653.219 127.723  17
  -8   2 -25 235.653 92.8670  28
   8  -2  25 225.657 89.8412  11
  -8   2 -25 91.8902 73.7965  17
  -8   2 -26 320.632 79.8440  28
   8  -2  26 215.425 70.8340  11
  -8  -4  22 47.6673 47.8078  34
   8   4 -22 125.958 57.7355  18
   8   4 -22 58.8820 59.6524   6
   8   4 -22 14.6345 42.7935  16
   8   4 -21 1327.08 132.195  16
   8   4 -21 1115.36 132.403  18
  -8  -4  21 1534.30 130.154  34
  -8  -4  21 1395.37 120.527  26
   8   4 -21 1500.61 154.393   6
  -8  -4  20 167.693 72.4032  34
   8   4 -20 127.571 84.8906  18
   8   4 -20 167.195 85.5576  16
   8   4 -20 168.110 93.5413   6
  -8  -4  19 869.986 117.659  34
   8   4 -19 888.763 151.232  18
   8   4 -19 701.798 133.328  16
   8   4 -19 846.820 147.221   6
  -8  -4  18 3490.94 221.519  34
   8   4 -18 3146.64 257.877  18
   8   4 -18 3124.05 252.387  16
  -8  -4  17 2211.09 186.169  34
   8   4 -17 2143.33 232.035  18
   8   4 -17 2042.24 221.037  16
  -8  -4  16 744.956 129.134  34
   8   4 -16 1002.91 177.720  16
   8   4 -16 998.976 176.274  18
  -8  -4  15 13.0988 76.5954  34
  -8  -4  15 28.1438 98.7820  27
   8   4 -15 82.7217 115.469  16
   8   4 -15 42.3825 112.451  18
   8   4 -14 4639.21 353.640  16
  -8  -4  14 4255.09 286.507  27
  -8  -4  14 4556.83 276.070  34
   8   4 -14 4350.23 343.552  18
  -8   4  14 4681.40 303.115   1
   8   4 -13 8726.40 485.604  16
  -8   4  13 8809.30 426.286   1
  -8  -4  13 8315.11 406.884  30
  -8  -4  13 8809.88 410.349  27
   8   4 -13 9786.47 513.440  18
   8   4 -12 8112.28 472.314  18
   8   4 -12 8485.28 487.751  16
  -8  -4  12 8289.30 404.502  27
  -8  -4  12 8570.90 418.751  30
   8   4 -12 8502.06 374.500  12
  -8   4  12 8579.65 434.832   1
  -8  -4  11 5253.94 322.084  27
   8   4 -11 4626.44 365.639  18
   8   4 -11 4385.59 359.229  16
  -8  -4  11 4322.80 356.005  24
  -8  -4  11 4553.53 305.514  30
   8   4 -11 4466.22 283.608  12
  -8   4  11 4506.05 330.227   1
  -8  -4  10 2587.75 231.831  27
   8   4 -10 2618.31 274.210  18
   8   4 -10 2261.79 269.091  16
  -8  -4  10 2202.87 267.758  24
  -8  -4  10 2211.19 221.786  30
  -8   4  10 2303.86 249.980   1
   8   4 -10 2300.84 220.364  12
   8   4  -9 17122.1 689.240  18
   8   4  -9 17283.8 698.869  16
  -8   4   9 17363.8 661.210   1
  -8  -4   9 16044.1 581.255  30
   8   4  -9 16652.7 600.537  12
  -8  -4   9 16921.6 595.205  27
   8   4  -8 2675.54 276.392  18
   8   4  -8 2526.31 274.581  16
  -8  -4   8 2556.27 231.227  27
  -8  -4   8 2677.15 230.915  30
  -8   4   8 2300.06 202.462  12
   8   4  -8 2685.76 244.008  12
  -8   4   8 3044.06 287.209   1
  -8  -4   7 25283.0 748.864  27
   8   4  -7 24647.6 842.052  18
   8   4  -7 26498.1 881.105  16
  -8  -4   7 24542.8 879.532  24
  -8  -4   7 26219.7 747.153  30
  -8   4   7 24427.4 721.699  12
   8   4  -7 25427.5 788.423  12
  -8   4   7 26406.0 840.862   1
  -8  -4   6 225.997 102.479  27
   8   4  -6-42.0196 113.465  18
   8   4  -6 111.384 143.047  16
  -8  -4   6 23.6238 118.457  24
  -8  -4   6 157.793 90.9866  30
   8   4  -6 106.106 107.879  12
  -8   4   6-31.6074 102.714  12
  -8   4   6 140.316 159.555   1
   8   4  -5 184.361 118.044  18
   8   4  -5 218.894 148.910  16
  -8  -4   5 116.369 119.046  24
  -8  -4   5 410.503 106.333  30
   8   4  -5 215.488 122.172  12
  -8   4   5 16.7637 130.252  12
  -8  -4   5 279.387 112.343  27
   8   4  -4 21904.8 758.505  18
   8   4  -4 22535.6 794.007  16
  -8  -4   4 20313.6 778.989  24
  -8  -4   4 21648.8 635.001  30
  -8  -4   4 21900.3 658.390  27
  -8   4   4 20698.9 706.012  12
   8   4  -4 23396.1 750.333  12
  -8  -4   3 14785.7 652.619  24
   8   4  -3 17409.2 683.806  16
   8   4  -3 16847.3 641.301  18
   8   4  -3 17051.1 590.146   1
   8   4  -3 17249.4 641.173  12
  -8  -4   3 16349.4 549.896  27
  -8  -4   2 9744.05 511.753  24
   8   4  -2 10664.8 494.139  18
   8   4  -2 10130.7 457.553   1
   8   4  -2 10464.2 488.791  12
  -8  -4   2 10174.4 412.873  27
  -8  -4   1 656.878 157.290  24
   8   4  -1 985.150 171.086  18
   8   4  -1 921.800 165.920   1
   8   4  -1 1163.97 189.058  12
  -8  -4   1 717.569 123.660  27
   8   4   0 1643.33 200.189  18
   8   4   0 1495.49 204.911   1
   8   4   0 1924.80 217.408  12
  -8  -4   0 1233.55 197.820  24
   8   4   1 3271.78 265.461  18
   8   4   1 2962.86 270.140   1
  -8  -4  -1 3495.23 299.742  24
   8  -4   1 3880.16 260.678  24
   8   4   1 4021.81 301.204  12
  -8  -4  -2 1923.36 228.462  24
   8  -4   2 2194.60 213.878  24
   8   4   2 2333.75 220.549  18
   8   4   3 133.244 132.283  16
   8   4   3 485.079 119.192  18
   8  -4   3 140.897 98.0878  24
  -8  -4  -3 124.842 97.9141  24
   8   4   4 20069.2 650.051  18
   8   4   4 18639.8 633.136  13
   8   4   4 20243.4 690.174  12
   8  -4   4 18949.1 637.312  24
   8   4   4 20744.1 714.239  16
  -8   4  -4 19536.0 643.345  16
  -8  -4  -5 7465.91 422.677  24
   8  -4   5 8791.76 418.149  24
  -8   4  -5 7189.87 386.652  16
  -8   4  -5 8221.11 488.667  19
   8   4   5 7584.91 382.221  13
  -8   4  -5 7864.42 451.115   6
   8  -4   6 100.707 96.7015  24
  -8   4  -6 52.6026 80.5906  16
  -8   4  -6 74.4437 108.478  19
   8  -4   6 353.993 153.456  33
   8   4   6 15.2089 92.7835  13
  -8   4  -6 256.754 145.532   6
   8  -4   7 6563.34 370.082  24
  -8   4  -7 6411.28 373.439  16
  -8   4  -7 6770.55 430.679  21
  -8   4  -7 7242.63 461.809  19
   8  -4   7 7295.47 433.237  33
   8   4   7 6376.78 338.687  13
  -8   4  -7 7578.87 445.912   6
  -8   4  -8 6830.43 455.704  19
   8  -4   8 7129.42 428.666  33
  -8   4  -8 6271.09 377.449  16
   8   4   8 6912.87 350.703  13
  -8   4  -8 6742.23 428.235  21
   8  -4   8 6092.65 360.833  24
   8  -4   9 14481.9 608.586  33
   8  -4   9 12113.7 498.549  14
  -8   4  -9 12915.4 552.747  16
   8   4   9 13757.5 498.024  13
   8  -4   9 13335.5 537.002  24
   8  -4  10 3135.09 250.690  14
   8  -4  10 3688.29 312.410  33
  -8   4 -10 3941.04 307.608  16
  -8   4 -11 713.299 152.818  16
  -8   4 -11 890.846 200.813   6
   8  -4  11 389.644 116.526  14
   8  -4  11 587.265 162.063  33
   8  -4  11 387.789 134.842  31
  -8   4 -12 59.1616 102.760  16
  -8   4 -12 20.6139 124.032   6
   8  -4  12-16.0586 83.6780  14
   8  -4  12-16.7496 99.3712  31
   8  -4  12-18.7740 120.551  33
   8  -4  13 1811.44 213.284  33
  -8   4 -13 1680.66 221.818   6
  -8   4 -13 1354.68 190.347  16
   8  -4  13 1328.87 158.981  27
   8  -4  13 1279.56 171.308  14
   8  -4  13 1546.51 201.341  30
   8  -4  13 1489.48 185.255  31
  -8   4 -14 1447.27 197.285  16
   8  -4  14 1427.09 154.325  27
   8  -4  14 1480.59 173.079  14
   8  -4  14 1518.04 187.596  30
   8  -4  14 1791.22 191.694  31
   8  -4  14 1555.50 202.414  33
  -8   4 -15 86.6427 86.8940  16
   8  -4  15 84.4554 73.3551  14
   8  -4  15 56.7496 87.7106  30
   8  -4  16 454.555 105.150  14
   8  -4  16 322.393 98.0696  30
   8  -4  17-11.6759 65.1924  14
   8  -4  17 52.2912 64.6510  30
   8   4  18 698.357 128.781   1
   8  -4  18 868.342 122.541  33
   8  -4  18 784.472 102.953  34
   8   4  19 745.356 111.935   1
   8  -4  19 930.694 110.264  33
   9   1 -28 502.756 98.0359  17
  -9  -1  28 504.356 100.914  34
  -9  -1  27 62.5832 89.6405  34
   9   1 -27-52.7206 83.5956  17
  -9  -1  27 139.351 101.736   3
  -9   1  27 85.1197 94.3703   3
  -9  -1  26 5971.50 329.093  34
   9   1 -26 6087.43 343.394  17
  -9   1  26 6200.93 359.946   3
  -9  -1  26 5691.22 340.229   3
  -9  -1  25 3837.19 276.662  34
   9   1 -25 3160.71 267.977  17
  -9  -1  25 4024.62 305.549   3
  -9   1  25 3467.67 286.754   3
  -9  -1  24 405.171 149.426   3
  -9   1  24 531.378 147.932   3
  -9  -1  24 363.867 138.636  11
  -9   1  24 495.181 156.343   4
  -9  -1  24 582.560 161.741   4
   9   1 -24 334.709 132.603  17
   9   1 -23 104.586 116.795  17
  -9  -1  23 66.2351 125.250   4
  -9   1  23-87.5186 138.772   4
  -9   1  23 129.670 122.602   3
  -9  -1  23 64.3964 117.906   3
  -9  -1  23 95.0769 93.3835  26
  -9  -1  23 121.481 120.123  11
  -9  -1  22 13959.5 503.815  26
  -9   1  22 13383.5 606.666   4
  -9   1  22 12659.1 593.578   3
  -9  -1  22 13947.0 622.144   4
  -9  -1  22 13021.2 597.332   3
   9   1 -22 14216.5 553.816   5
   9   1 -22 13131.3 588.640  17
  -9   1  22 12332.6 594.901   2
  -9  -1  22 12316.5 592.944   2
  -9  -1  22 13962.4 598.009  11
   9   1 -22 12742.6 548.069  28
  -9  -1  21 1990.61 199.050  26
  -9   1  21 1659.95 177.214  26
   9   1 -21 1651.35 204.696   5
  -9   1  21 1840.99 243.728   4
  -9  -1  21 1905.99 257.797   4
  -9   1  21 1997.89 253.074   3
   9   1 -21 1731.73 195.178  16
   9   1 -21 1871.89 245.362  17
  -9  -1  21 1890.19 225.443  34
  -9  -1  21 1835.53 240.086   3
  -9   1  21 1822.56 234.011   2
  -9  -1  21 1841.85 234.133   2
  -9  -1  21 2029.47 236.068  11
   9   1 -21 1693.53 213.696  28
  -9  -1  20 58598.6 1269.14  26
  -9   1  20 53749.8 1252.45  26
   9   1 -20 56258.7 1353.66   5
  -9   1  20 59009.2 1447.96   4
  -9  -1  20 58426.6 1448.13   4
  -9   1  20 58020.6 1430.48   3
  -9  -1  20 56882.2 1422.73   3
   9   1 -20 54775.3 1289.32  16
   9   1 -20 55115.2 1397.16  17
  -9  -1  20 58360.5 1336.45  34
  -9   1  20 56762.7 1434.18   2
  -9  -1  20 56360.6 1436.78   2
  -9  -1  20 58328.7 1398.72  11
   9   1 -20 55372.3 1352.77  28
  -9   1  19 2171.02 211.743  26
  -9  -1  19 2641.24 220.638  26
   9   1 -19 2042.65 227.508   5
  -9  -1  19 2284.09 262.388   3
  -9   1  19 2858.77 279.727   4
  -9  -1  19 2604.22 271.358   4
  -9   1  19 2712.77 274.335   3
   9   1 -19 2419.05 227.504  16
   9   1 -19 1930.81 235.148  17
  -9  -1  19 2403.49 236.590  34
  -9   1  19 2092.36 235.481  34
  -9   1  19 2149.60 249.212   2
  -9  -1  19 2263.11 254.959   2
  -9  -1  19 2235.46 244.200  11
   9   1 -19 2388.23 244.353  28
  -9  -1  18 78131.7 1536.39  26
  -9   1  18 72765.3 1555.38  26
   9   1 -18 74966.6 1641.13   5
  -9   1  18 76736.8 1680.87   3
  -9   1  18 78494.0 1699.10   4
  -9  -1  18 75368.8 1689.50   4
   9   1 -18 70498.0 1550.71  16
   9   1 -18 73248.5 1665.54  17
  -9  -1  18 75812.8 1574.62  34
  -9   1  18 73335.2 1635.03  34
  -9   1  18 71447.8 1661.03   2
  -9  -1  18 71446.4 1670.82   2
  -9  -1  18 75754.2 1644.22  11
   9   1 -18 72880.9 1617.19  28
  -9   1  17 8658.11 411.318  26
  -9  -1  17 9120.61 414.499  34
  -9   1  17 8071.89 428.539  34
  -9   1  17 9105.37 464.441   2
  -9  -1  17 8833.47 463.555   2
  -9   1  17 9061.17 468.381   4
  -9  -1  17 9289.78 472.720   4
   9   1 -17 8352.94 407.598  16
   9   1 -17 8218.46 444.069  17
  -9  -1  17 8696.61 434.172  11
   9   1 -17 8011.65 421.164  28
   9   1 -16 17202.1 621.089  28
  -9   1  16 17387.2 647.498   2
  -9  -1  16 17906.0 659.213   2
   9   1 -16 16868.5 588.578  16
   9   1 -16 18207.9 658.921  17
  -9  -1  16 17625.4 580.738  34
  -9   1  16 16933.7 622.500  34
  -9  -1  16 17919.0 671.825   7
  -9   1  16 18116.6 671.821   7
  -9   1  16 18872.1 617.781  26
  -9  -1  16 18427.6 633.908  11
   9   1 -15 11774.9 489.051  28
  -9   1  15 11767.4 505.309   2
  -9  -1  15 12622.3 521.297   2
   9   1 -15 10853.2 444.424  16
   9   1 -15 12468.2 517.702  17
  -9  -1  15 11818.5 444.431  34
  -9   1  15 11319.3 481.639  34
  -9   1  15 11547.7 511.973   7
  -9  -1  15 11726.1 515.054   7
  -9  -1  15 11702.7 477.183  11
  -9   1  15 10730.6 451.896  26
  -9   1  14 2727.17 218.555  26
  -9  -1  14 2677.36 164.918  24
  -9  -1  14 2965.90 206.340  23
  -9   1  14 2953.43 240.037   2
  -9  -1  14 2696.44 230.497   2
   9   1 -14 2623.70 206.798  16
   9   1 -14 2656.73 229.122  17
  -9  -1  14 2879.92 205.437  34
  -9   1  14 2739.10 238.471   7
  -9  -1  14 3049.53 249.736   7
   9   1 -14 2513.03 215.297  28
  -9  -1  14 2370.45 203.505  11
  -9  -1  13 7998.84 327.931  23
  -9  -1  13 7532.16 292.089  24
  -9   1  13 7299.58 366.133   2
  -9  -1  13 7844.45 379.500   2
   9   1 -13 7416.59 372.011  17
   9   1 -13 7635.94 362.297  28
  -9  -1  13 7658.29 348.679  11
  -9  -1  13 7780.21 319.856  27
  -9   1  13 7232.05 351.840  26
  -9  -1  13 7574.20 323.237  34
   9   1 -12 152668. 2706.61  17
  -9  -1  12 156511. 2595.05  34
  -9   1  12 155062. 2699.35   2
  -9  -1  12 155018. 2711.43   2
  -9  -1  12 157349. 2594.38  23
  -9  -1  12 151519. 2541.25  24
  -9  -1  12 155321. 2581.50  27
  -9   1  11 1785.85 174.176   2
  -9  -1  11 1618.64 165.982   2
  -9   1  10 7923.98 335.898   2
  -9  -1  10 7837.22 337.981   2
  -9  -1  10 7783.99 297.722  24
  -9  -1  10 8393.06 314.966  23
  -9   1   9 82452.1 1523.77   2
  -9  -1   9 80433.1 1522.61   2
  -9  -1   9 81596.7 1481.51  23
  -9   1   8 319950. 4983.12   2
  -9  -1   8 318605. 4986.56   2
  -9   1   7 94930.9 1675.68   2
  -9  -1   7 94367.5 1679.31   2
  -9   1   6 7469.41 286.512   2
  -9  -1   6 7381.61 288.349   2
  -9  -1   5 32154.9 699.850   2
  -9   1   5 31728.6 694.682   2
   9   1  -4 28437.7 537.421  21
  -9  -1   4 28384.7 639.735   8
  -9   1   4 28604.0 642.136   8
  -9   1   4 29200.5 610.383  19
   9   1  -3 10197.0 242.486  21
  -9  -1   3 10544.1 331.345   8
  -9   1   3 10668.9 331.573   8
  -9   1   3 10592.6 312.261  19
  -9  -1   2 5279.52 220.788   8
  -9   1   2 5004.37 218.785   8
  -9   1   2 5379.01 211.437  19
  -9   1   1 213095. 3351.56   8
  -9  -1   1 211952. 3346.92   8
  -9   1   1 213563. 3334.15  19
  -9   1   0 70465.8 1173.83  21
   9  -1   0 71014.0 1198.40  24
  -9  -1   0 70739.0 1272.66   8
  -9   1   0 71349.1 1276.17   8
  -9   1   0 70959.3 1266.97  19
  -9   1  -1 34288.7 653.193  21
  -9   1  -1 35030.4 738.060  19
   9  -1   1 35081.6 680.137  24
  -9   1  -1 34907.4 735.103   8
  -9  -1  -1 34973.0 734.989   8
   9  -1   2 7129.03 240.990  24
  -9   1  -2 7174.25 272.593   8
  -9  -1  -2 7342.44 273.864   8
   9  -1   3 49072.9 915.137  24
  -9   1  -3 48821.6 969.911   8
  -9  -1  -3 48117.6 968.510   8
   9  -1   4 88292.8 1483.80  24
   9  -1   4 83847.6 1514.97   9
   9   1   4 87277.9 1518.33   9
  -9   1  -4 83016.4 1533.36   8
  -9  -1  -4 86202.4 1541.23   8
  -9   1  -5 398.152 85.5736   8
  -9  -1  -5 389.871 81.9021   8
   9  -1   5 310.347 73.1205  24
   9   1   5 220.034 70.2014   9
   9  -1   5 284.933 74.3097   9
  -9   1  -6 8052.93 328.539   8
  -9  -1  -6 7906.30 321.223   8
   9  -1   6 7768.77 311.100   9
   9   1   6 7767.65 306.270   9
   9  -1   6 7736.25 288.145  24
  -9  -1  -7 32069.7 778.737   8
  -9   1  -7 32359.2 784.367   8
   9  -1   7 32042.7 765.071   9
   9   1   7 33088.6 767.769   9
  -9   1  -8 44893.7 1003.47   8
  -9  -1  -8 44868.3 1003.55   8
   9  -1   8 43778.6 980.414   9
   9   1   8 44855.7 979.832   9
  -9   1  -9 15197.6 518.591   8
  -9  -1  -9 15286.4 523.363   8
   9   1   9 14893.8 497.083   9
   9  -1   9 14974.0 500.304   9
   9  -1   9 16347.8 475.523  24
   9   1  10 19680.6 603.524  15
   9  -1  10 18666.1 602.721  14
   9  -1  10 18424.4 590.083  15
  -9  -1 -10 20458.8 636.099   8
  -9   1 -10 20509.3 635.118   8
   9  -1  10 19838.1 610.638   9
   9   1  10 21038.3 622.997   9
   9  -1  11 189.842 90.3363  15
   9   1  11 231.577 90.7043  15
   9  -1  11 241.864 97.1235  14
   9   1  11 145.192 86.2041   9
   9  -1  11 337.505 106.168   9
  -9  -1 -11 224.441 95.1702   8
  -9   1 -11 300.894 100.497   8
   9   1  12 2410.49 219.991  15
   9  -1  12 2605.90 223.605  15
   9  -1  12 2490.89 222.448  14
   9  -1  12 2465.45 182.455  33
   9  -1  12 2807.26 231.917   9
   9   1  12 2336.52 214.363   9
  -9  -1 -12 2413.36 229.563   8
  -9   1 -12 2693.54 237.471   8
  -9   1 -13 2334.44 233.402   8
  -9  -1 -13 2807.57 255.678   8
   9   1  13 2531.56 175.009  22
   9  -1  13 2446.87 230.808  14
   9  -1  13 2675.79 240.802  15
   9   1  13 2314.21 222.539  15
   9  -1  13 2347.31 224.983   9
   9   1  13 2440.27 225.168   9
   9  -1  13 2595.18 192.706  33
   9  -1  14 12821.2 532.683  14
   9   1  14 11535.5 507.901  15
   9  -1  14 12020.4 519.660  15
   9  -1  14 11878.5 431.011  33
   9  -1  14 11357.5 507.333   9
   9   1  14 11177.4 503.751   9
  -9  -1 -14 11318.3 531.192   8
  -9   1 -14 12629.0 552.816   8
  -9  -1 -15 1600.96 216.457   8
  -9   1 -15 1362.41 197.882   8
   9  -1  15 1657.84 206.159  22
   9   1  15 1731.79 215.852  15
   9  -1  15 1551.28 198.794  14
   9  -1  15 1164.50 188.812  15
   9  -1  15 1162.42 140.704  33
   9   1  15 1418.16 192.964   9
   9  -1  15 1450.68 193.707   9
   9  -1  16-41.3916 103.771   9
   9   1  16-82.0730 114.563   9
  -9   1 -16 45.1346 93.3100   8
  -9  -1 -16 46.6892 104.695   8
   9  -1  16 60.8873 95.4641  22
   9  -1  16 40.9969 116.284  15
   9   1  16 81.3115 117.104  15
   9  -1  16 19.9411 101.967  14
   9  -1  16 62.8243 63.0019  33
  -9   1 -17 5674.10 402.360   8
  -9  -1 -17 5939.65 422.851   8
   9  -1  17 5493.89 368.325  22
   9  -1  17 5652.97 371.423  14
   9  -1  17 6091.38 401.210  10
   9   1  17 6103.34 397.926  10
   9  -1  17 5211.91 284.088  33
   9  -1  18 972.947 188.837  10
   9   1  18 1337.80 216.079  10
  -9  -1 -18 1323.24 223.040   8
  -9   1 -18 953.129 185.722   8
   9  -1  18 1001.76 170.777  22
   9  -1  18 1331.58 203.990  14
   9  -1  18 1039.41 131.709  33
  -9   1 -19 5322.15 394.498   8
  -9  -1 -19 5273.08 403.847   8
   9  -1  19 5844.32 379.080  14
   9  -1  19 5949.18 385.536  22
   9  -1  19 5018.18 373.377  10
   9   1  19 5488.38 387.512  10
   9   1  20 328.155 117.534  11
   9  -1  20 343.064 129.639  14
   9   1  20 240.607 133.482  10
   9  -1  20 88.1352 134.460  10
  -9   1 -20 272.978 126.955   8
  -9  -1 -20 311.663 140.311   8
   9  -1  21 250.386 120.630  14
   9  -1  21-21.2546 150.724  10
   9   1  21 105.543 133.888  10
   9  -1  22 607.263 144.691  14
   9  -1  22 779.889 175.060  10
   9   1  22 536.413 152.004  10
   9  -1  23 208.967 105.739  14
   9  -1  23 182.588 112.904  10
   9   1  23 163.309 113.669  10
   9  -1  24 209.458 116.532  10
   9   1  24 96.0882 105.332  10
   9  -1  25 2784.10 223.253  11
   9   1  25 2659.89 220.360  10
   9  -1  25 2935.63 233.206  10
  -9   1 -25 3030.82 249.391  28
  -9   1 -26 1242.66 153.912  28
  -9   1 -26 999.717 146.551  16
   9  -1  26 1258.78 140.996  11
  -9   1 -27 38.4232 57.7978  28
   9  -1  27 32.9073 51.5220  11
  -9   1 -27 19.6288 62.2471  16
  -9   1 -27-9.53607 59.7211  17
  -9  -3  26 12.9396 41.5452  34
   9   3 -26 39.1154 45.7459  18
  -9  -3  25 33.7683 56.7930  34
   9   3 -25-21.0594 68.4346  18
   9   3 -25 61.3646 45.8702   6
  -9  -3  24 362.874 88.8081  34
   9   3 -24 351.154 88.9670   6
   9   3 -24 241.699 67.3216  16
  -9  -3  23 8007.01 338.526  34
   9   3 -23 7074.63 323.748  16
  -9  -3  23 7271.07 296.657  26
  -9  -3  22 1842.99 177.874  34
   9   3 -22 1483.43 168.847  16
  -9  -3  22 1784.03 166.751  26
  -9  -3  21 54.8875 96.3254  34
   9   3 -21 16.3199 86.6018  16
   9   3 -21 20.3746 113.762  17
  -9  -3  21 62.3934 78.1509  26
  -9  -3  20-14.5184 90.9236  34
   9   3 -20-18.2552 96.8699  16
   9   3 -20-44.2879 131.375  17
  -9  -3  19 15.0837 93.2450  34
   9   3 -19 111.441 113.969   5
   9   3 -19-19.8915 109.258  16
  -9  -3  18 10261.0 443.577  34
   9   3 -18 9796.89 528.824   5
  -9  -3  18 10367.3 437.867  27
   9   3 -18 9820.24 502.975  16
  -9  -3  17 6167.44 340.782  34
   9   3 -17 5034.96 388.286   5
  -9  -3  17 5168.90 312.300  27
   9   3 -17 5207.24 377.631  16
   9   3 -16 741.384 150.607  21
   9   3 -16 696.208 177.554  16
  -9  -3  16 649.310 136.326  34
  -9  -3  16 562.486 133.374  24
   9   3 -16 396.459 153.429   5
   9   3 -15 5724.85 413.484   5
   9   3 -15 5268.44 378.879  16
  -9   3  15 5278.29 354.983  29
  -9  -3  15 5218.81 314.001  34
  -9  -3  15 4666.41 333.026  24
   9   3 -15 4740.88 344.002  21
  -9   3  15 4540.47 281.957   1
   9   3 -14 20883.3 817.491   5
   9   3 -14 22393.7 807.100  16
  -9  -3  14 22568.1 697.373  27
  -9   3  14 21999.9 770.155  29
  -9  -3  14 23097.5 717.534  30
  -9   3  14 22327.4 674.272   1
  -9  -3  14 20458.5 735.222  24
   9   3 -14 21227.8 749.364  21
  -9  -3  13 588.257 157.777  24
  -9  -3  13 571.240 114.533  23
   9   3 -13 451.055 123.085  21
   9   3 -13 619.944 158.771  16
  -9  -3  13 582.798 140.829  30
  -9   3  13 529.765 142.783  29
  -9  -3  13 629.302 132.657  27
  -9   3  13 549.931 130.239   1
   9   3 -12 2251.66 230.887  21
  -9  -3  12 1921.85 189.026  23
  -9  -3  12 2265.27 250.164  24
   9   3 -12 1892.78 242.333   5
   9   3 -12 1748.48 234.731  16
  -9  -3  12 1763.04 198.411  30
  -9   3  12 1912.97 233.743  29
  -9  -3  12 1899.93 186.794  33
  -9  -3  12 1622.96 188.383  27
  -9   3  12 1711.68 199.865   1
   9   3 -11 13056.7 539.643  21
  -9  -3  11 12689.7 572.058  24
   9   3 -11 12243.7 586.881   5
   9   3 -11 13070.0 579.396  16
   9   3 -11 12983.6 606.581  17
  -9  -3  11 13158.7 504.152  30
  -9   3  11 12747.7 582.945  29
  -9  -3  11 12415.1 461.922  33
  -9   3  11 12279.9 499.202   1
  -9  -3  11 12835.9 494.427  27
  -9   3  10 316.987 120.088   1
  -9  -3  10 313.189 104.035  27
  -9  -3  10 293.185 132.902  24
   9   3 -10 451.624 119.510  21
   9   3 -10 264.713 124.297  16
  -9   3  10 345.144 133.432  29
  -9  -3  10 308.063 104.127  30
  -9  -3  10 212.112 83.1285  33
   9   3 -10 396.163 143.113   5
   9   3 -10 413.039 100.371  12
  -9  -3   9 21833.8 645.402  27
  -9  -3   9 21353.1 760.565  24
   9   3  -9 20254.2 670.712  21
   9   3  -9 20649.1 750.891   5
   9   3  -9 21502.1 741.388  16
  -9  -3   9 21036.8 640.153  30
  -9   3   9 21004.7 761.040  29
  -9  -3   9 20322.4 587.276  33
   9   3  -9 20392.1 619.709  12
  -9   3   9 20299.3 665.028   1
  -9  -3   8 30869.4 942.491  24
   9   3  -8 29888.5 833.035  21
   9   3  -8 28451.7 895.723   5
   9   3  -8 28862.2 884.590  16
  -9  -3   8 29904.1 784.886  27
  -9  -3   8 31008.6 797.010  30
  -9   3   8 29980.7 938.940  29
   9   3  -8 30364.0 793.722  12
  -9   3   8 30088.4 838.109   1
  -9  -3   7 3777.30 308.530  24
   9   3  -7 4136.78 272.769  21
   9   3  -7 4087.29 305.726   5
   9   3  -7 3837.52 291.782  16
  -9  -3   7 3551.12 238.153  27
  -9  -3   7 4009.16 248.919  30
   9   3  -7 3763.10 250.345  12
  -9   3   7 4260.22 286.342   1
  -9   3   6 41127.1 1027.99   1
   9   3  -6 42164.6 1007.74  21
   9   3  -6 41196.5 1087.87  18
   9   3  -6 41934.3 1079.83  16
  -9  -3   6 41502.4 953.878  27
  -9  -3   6 43059.2 963.923  30
   9   3  -6 41479.5 987.785  12
   9   3  -6 39981.9 1064.89   5
  -9   3   5 215.918 111.559   1
  -9  -3   5 59.0432 116.792  24
   9   3  -5 72.7581 89.3998  18
   9   3  -5 239.922 88.4234  21
   9   3  -5 175.113 102.429  16
  -9  -3   5 223.065 84.1194  27
  -9   3   5 59.4347 97.3653  29
  -9  -3   5 172.297 71.0556  30
   9   3  -5 247.938 85.1904  12
   9   3  -5 307.234 105.547   5
   9   3  -4 2923.05 240.031   5
   9   3  -4 3570.29 274.311  18
   9   3  -4 3532.23 270.058  16
  -9  -3   4 3235.13 210.326  27
  -9  -3   4 3363.76 211.179  30
  -9   3   4 3441.56 284.908  29
   9   3  -4 3113.12 232.127  12
  -9   3   4 3911.43 275.775   1
  -9   3   3 13357.4 511.094   1
  -9  -3   3 12168.1 407.604  30
  -9   3   3 11695.9 520.764  29
   9   3  -3 12387.1 515.190  18
   9   3  -3 13003.8 517.286  16
   9  -3  -3 12875.1 388.411  24
  -9  -3   3 12627.1 426.206  27
   9   3  -3 12474.5 473.867  12
   9   3  -3 13008.8 492.566   5
   9  -3  -2 148.681 66.5812  24
   9   3  -2 98.3669 85.4533  16
   9   3  -2 66.9730 78.7812  18
  -9  -3   2 194.008 72.4352  27
  -9   3   2 271.035 110.239  29
   9   3  -2 125.181 82.5443  12
   9   3  -1 2516.32 229.082  18
   9   3  -1 2721.09 217.905  12
  -9  -3   1 2776.16 180.584  27
  -9   3   1 2089.91 216.218  29
   9   3  -1 3086.91 248.230  16
   9  -3  -1 2644.80 187.702  24
  -9   3   0 27903.5 849.589  19
   9   3   0 30612.4 840.800  18
   9   3   0 29370.4 826.555  16
   9   3   0 30161.9 799.250  12
  -9   3   0 28759.2 842.729  29
   9  -3   0 30256.5 733.967  24
   9   3   1 188.574 99.6739  18
  -9   3  -1 147.019 99.2506  19
   9   3   1 15.8692 95.4903  16
   9   3   1 196.731 98.6495  12
   9  -3   1 14.3273 64.2646  14
  -9   3  -1 66.9526 76.9288  29
   9  -3   1 92.6312 75.2604  24
   9  -3   2 37790.3 871.229  24
  -9   3  -2 34961.5 923.570  21
  -9   3  -2 35873.1 994.690  19
   9   3   2 35397.1 923.411  18
   9   3   2 36115.1 934.928  16
   9   3   2 36586.2 914.078  12
   9  -3   2 33419.8 896.382  14
  -9   3  -2 35553.0 944.778  29
  -9   3  -2 36207.9 946.694   6
  -9   3  -3 7142.09 406.563  19
   9   3   3 7240.95 366.446  18
   9   3   3 6906.76 363.829  16
  -9   3  -3 6898.53 365.165  29
   9  -3   3 7433.08 371.804  14
   9  -3   3 7649.86 348.171  24
  -9   3  -3 7163.04 372.730  21
  -9   3  -3 7644.82 388.869   6
  -9   3  -4 48275.0 1244.88  19
   9   3   4 48039.1 1129.02  18
   9   3   4 50291.7 1158.56  16
  -9   3  -4 47127.7 1138.20  29
   9  -3   4 47946.2 1157.03  14
  -9   3  -4 49113.0 1183.62  21
   9  -3   4 50389.1 1106.81  24
  -9   3  -4 49361.3 1186.04   6
  -9   3  -5 30.4980 63.0577  16
   9   3   5 129.605 87.8469  13
   9   3   5 46.9980 90.2528  16
   9  -3   5 68.4834 78.6844  14
   9  -3   5 98.2974 87.9475  24
   9   3   5 181.086 96.9033  18
  -9   3  -5 72.1934 80.9477  21
  -9   3  -5 20.7561 95.3891  19
  -9   3  -6 65.6032 69.7816  16
   9   3   6 14.5657 81.3293  13
   9  -3   6 71.5048 78.1426  14
   9  -3   6-14.5329 88.6514  24
  -9   3  -6 21.5836 94.3477  19
  -9   3  -6 37.7378 92.7008  21
   9   3   6 106.837 87.9254  18
  -9   3  -7 7400.40 439.826  19
  -9   3  -7 7222.51 391.038  16
   9   3   7 7668.74 371.619  13
   9  -3   7 8057.00 421.410  14
  -9   3  -7 8116.87 431.278   6
  -9   3  -7 7426.87 419.994  21
   9  -3   7 7973.29 383.323  24
  -9   3  -8 2931.36 253.171  28
  -9   3  -8 2642.98 260.494  21
   9  -3   8 3385.53 271.622  22
   9  -3   8 2558.76 233.936  24
  -9   3  -8 3341.05 306.071  19
  -9   3  -8 3176.55 270.538  16
   9   3   8 3162.12 243.442  25
   9  -3   8 3338.49 282.262  14
   9   3   8 3008.72 238.558  13
  -9   3  -8 3712.31 298.329   6
  -9   3  -9 1724.65 208.211  28
   9  -3   9 1710.81 198.098  24
   9  -3   9 1525.38 199.375  22
  -9   3  -9 1954.59 231.923  21
  -9   3  -9 1729.36 235.730  19
  -9   3  -9 1904.08 224.042  16
   9   3   9 1634.06 190.214  25
   9  -3   9 1816.65 223.265  14
   9   3   9 1918.63 194.255  13
  -9   3  -9 2249.13 247.459   6
   9  -3  10 14104.7 542.441  31
  -9   3 -10 13285.9 583.152  28
   9   3  10 13566.9 525.286  25
   9  -3  10 12687.0 570.431  22
   9  -3  10 13930.4 539.368  24
  -9   3 -10 12779.0 583.420  21
  -9   3 -10 12812.6 627.453  19
  -9   3 -10 12209.8 569.500  16
   9  -3  10 14609.0 604.852  14
  -9   3 -10 13091.6 573.246   6
   9   3  10 13824.6 519.087  13
   9  -3  11 2238.86 221.486  31
  -9   3 -11 1870.06 234.366  28
   9  -3  11 1860.50 210.726  24
   9   3  11 2310.74 224.076  25
   9  -3  11 2208.78 242.693  22
  -9   3 -11 1877.16 233.223  21
  -9   3 -11 2535.29 283.881  19
  -9   3 -11 1791.71 236.816  16
   9  -3  11 2459.69 250.082  33
   9  -3  11 1866.64 235.635  14
  -9   3 -11 1934.78 230.867   6
   9   3  11 2013.85 206.511  13
   9   3  12 369.640 118.090  25
   9  -3  12 358.253 129.121  22
  -9   3 -12 480.134 151.430  19
  -9   3 -12 440.982 131.793  21
  -9   3 -12 408.319 146.629  16
   9  -3  12 477.625 143.491  33
   9  -3  12 393.727 147.264  14
  -9   3 -12 372.572 133.038   6
  -9   3 -12 386.860 144.449  28
   9  -3  12 386.166 127.253  31
   9   3  13 1625.52 198.405  25
   9  -3  13 2304.13 258.772  22
  -9   3 -13 1982.04 250.213  21
  -9   3 -13 2199.24 274.817  19
  -9   3 -13 2126.96 263.242  16
   9  -3  13 2460.73 244.436  33
   9  -3  13 2363.48 265.878  14
  -9   3 -13 2373.36 257.975   6
  -9   3 -13 2426.60 266.160  28
   9  -3  13 2440.00 225.916  31
  -9   3 -14 253.871 130.939  28
   9  -3  14 159.855 105.138  31
   9   3  14 168.451 118.265  25
   9  -3  14 99.7683 78.1271  27
   9  -3  14 92.6922 95.8354  22
   9  -3  14 354.870 111.142  24
  -9   3 -14 101.559 113.428   6
  -9   3 -14 214.041 111.882  21
  -9   3 -14 79.4795 106.290  19
   9  -3  14 22.0736 115.039  14
  -9   3 -14 100.020 117.632  16
   9  -3  14 129.752 120.483  33
   9  -3  15 5414.50 346.654  33
   9  -3  15 4928.96 360.486  14
   9  -3  15 5772.27 337.895  24
  -9   3 -15 4980.85 388.023  16
  -9   3 -15 6219.56 383.009   6
   9  -3  15 5135.95 316.042  30
  -9   3 -15 4672.46 358.715  28
   9  -3  15 5716.25 327.075  31
   9  -3  16 989.765 171.760  33
   9  -3  16 1253.11 196.917  14
  -9   3 -16 1226.84 206.634  16
  -9   3 -16 767.064 157.658   6
   9  -3  16 882.998 140.777  30
  -9   3 -16 1273.23 208.201  28
  -9   3 -17 2029.43 260.853  16
   9  -3  17 1711.16 198.562  33
  -9   3 -17 1401.18 202.620  28
   9  -3  17 1660.73 172.530  30
   9  -3  17 1721.76 223.843  14
  -9   3 -18 84.7068 108.285  16
   9  -3  18-76.1952 125.263  14
   9  -3  18 58.5985 94.0679  33
  -9   3 -18 19.5913 100.178  28
  -9   3 -19 2910.37 266.258  16
   9  -3  19 2968.68 256.934  14
  -9   3 -19 2723.09 247.596  28
   9  -3  19 2999.11 221.455  33
   9  -3  20 15.8401 89.8580  14
  -9   3 -20 64.9585 87.7002  28
  -9   3 -20 68.5278 94.1005  16
   9  -3  20-11.3528 72.8988  33
   9  -3  21 124.959 94.4373  14
  -9   3 -21-14.2106 84.3121  28
  -9   3 -21 103.772 86.6891  16
  -9   3 -22 1521.73 157.505  28
  -9   3 -22 1271.44 148.885  16
   9  -3  23 295.894 70.9807  11
  -9   3 -23 237.499 71.3676  28
  -9   3 -23 164.282 62.8906  16
  -9  -5  17 131.840 45.7979  26
   9   5 -17 126.176 45.2197   6
   9   5 -16 5116.97 228.721   6
   9   5 -16 5321.96 231.712  16
   9   5 -15 407.077 87.1889   6
   9   5 -15 361.013 83.2428  16
  -9  -5  15 386.386 78.7040  32
  -9  -5  14 500.671 88.0695  27
   9   5 -14 280.543 85.3949   6
   9   5 -14 420.361 98.7672  16
  -9  -5  13 171.013 72.8020  27
   9   5 -13 111.880 92.4765  16
  -9  -5  12 6925.93 292.768  27
   9   5 -12 7030.53 344.073  16
  -9  -5  11 377.977 90.0856  27
   9   5 -11 455.977 126.164  16
  -9  -5  10 414.770 98.4775  27
   9   5 -10 309.949 123.473  16
  -9  -5   9-10.9228 76.6749  27
   9   5  -9-32.4364 111.500  16
   9   5  -9 34.7138 79.5520  12
  -9  -5   8 1117.91 137.359  27
   9   5  -8 1201.06 177.781  16
   9   5  -8 1064.25 146.324  12
  -9  -5   7 1362.72 149.161  27
   9   5  -7 1578.91 202.438  16
   9   5  -7 1265.08 164.349  12
  -9  -5   6 5686.74 277.540  27
   9   5  -6 5420.29 345.851  16
   9   5  -6 6447.80 337.393  12
   9   5  -5 2984.25 241.621  12
  -9  -5   5 2934.28 199.229  27
   9   5  -4 4673.09 299.035  12
  -9  -5   4 3932.01 223.842  27
   9   5  -3 3306.78 262.516  12
  -9  -5   3 3190.82 195.083  27
   9   5  -2 32.1025 109.171  12
  -9   5   2-31.2444 110.777  12
   9  -5  -2 13.1615 73.4867  33
   9   5  -1 1675.37 167.705   1
   9   5  -1 1212.38 158.586  13
  -9   5   1 1501.90 193.867  12
   9   5   0 1335.85 185.003  16
   9  -5   0 939.816 141.079  33
   9   5   0 1606.52 170.918   1
   9   5   0 1044.86 148.740  13
  -9   5   0 1358.06 188.873  12
   9   5   1 779.171 155.621  16
  -9   5  -1 614.478 151.976  12
   9  -5   1 618.484 123.308  33
   9   5   1 825.063 143.669   1
   9  -5   2 2134.53 198.024  33
   9   5   2 2203.85 211.383   1
  -9   5  -3 2776.83 263.196  12
   9  -5   3 2114.68 197.541  33
   9   5   3 2599.73 231.396   1
   9   5   4 15.9397 102.352   1
   9  -5   4 28.3253 77.7914  33
   9  -5   4-15.3103 99.5022  31
  -9   5  -4 95.6208 116.656  12
   9   5   5 1779.87 205.531   1
   9  -5   5 1754.28 186.942  33
   9  -5   5 1734.45 188.894  31
  -9   5  -5 1974.78 229.986  12
   9  -5   6-14.6512 95.2184  31
   9  -5   6 27.4248 91.2145  33
   9   5   6 66.6733 109.610   1
   9  -5   7 267.102 106.498  31
   9  -5   7 254.063 97.6914  33
   9   5   7 233.259 131.613   1
   9   5   8 757.962 163.324   1
   9  -5   8 1039.03 140.414  33
  -9   5  -8 833.995 155.730  12
   9  -5   8 1140.95 148.266  30
   9  -5   8 918.657 148.114  31
   9  -5   9 112.271 84.8571  30
   9  -5   9 161.279 93.9385  31
   9   5   9 31.7716 109.224   1
   9  -5   9 85.0258 81.7234  33
   9  -5   9 80.3931 78.9699  27
  -9   5  -9 107.508 99.8233  12
   9  -5  10 827.977 125.791  30
   9   5  10 629.338 145.240   1
   9  -5  10 635.878 116.536  33
   9  -5  10 652.126 112.227  27
  -9   5 -10 623.073 127.635  12
   9  -5  11 96.3246 77.3971  30
   9   5  11-27.4326 101.079   1
   9  -5  11 41.7425 74.7365  33
  -9   5 -11 12.1820 80.1092  12
   9  -5  11 18.0340 61.3301  27
   9   5  12 258.319 106.913   1
   9  -5  12 291.513 78.4470  33
  -9   5 -12 313.552 86.5339  12
   9   5  13 2537.70 188.293   1
  -9   5 -13 2175.62 158.634  12
   9  -5  13 2533.87 163.397  33
   9   5  14 96.7802 74.3568   1
  -9   5 -14 93.6375 48.8492  12
   9  -5  14 141.522 56.9619  30
   9  -5  14 62.7933 49.4936  33
 -10   0  28 184.066 108.756   3
 -10   0  27 15.7861 109.678   3
 -10   0  26 1655.27 214.695   3
 -10   0  26 1459.56 206.716   4
 -10   0  25 155.754 118.984  34
 -10   0  25 60.6219 131.333   3
 -10   0  25 20.5571 128.746   4
 -10   0  24 15452.1 604.941  34
 -10   0  24 14795.0 637.039   3
 -10   0  24 15491.2 655.111   4
  10   0 -24 14202.5 541.115  17
 -10   0  23-40.0543 133.219  34
 -10   0  23-69.6811 129.687   4
 -10   0  23 68.4663 129.465   3
  10   0 -23 52.2744 89.0997  17
  10   0 -22 2617.52 242.053  17
 -10   0  22 2990.65 308.088   4
 -10   0  22 2427.86 279.582   3
 -10   0  22 2764.18 269.610  34
 -10   0  22 2741.35 231.849  26
 -10   0  22 2198.72 258.078   2
 -10   0  21-93.5406 124.092   3
 -10   0  21-24.0685 99.5175   2
 -10   0  21-44.0042 120.851  11
 -10   0  21 23.7568 128.295   4
 -10   0  21-48.1760 93.9019  26
  10   0 -21 18.4016 84.5655  17
 -10   0  20 5150.01 380.489   2
 -10   0  20 5771.84 389.958  11
 -10   0  20 6569.20 428.405   3
 -10   0  20 5629.81 404.727   4
 -10   0  20 5720.50 331.572  26
  10   0 -20 5568.52 348.447  17
 -10   0  19-45.5273 118.617   2
  10   0 -19 17.6617 84.9413  17
 -10   0  19 83.5676 104.754  11
 -10   0  19-45.2030 139.717   4
 -10   0  19-15.7840 94.9709  26
 -10   0  18 2288.15 248.311   2
 -10   0  18 357.722 129.361  11
 -10   0  18 248.612 128.416   7
 -10   0  18 2115.79 245.055   4
 -10   0  18 348.032 113.786  26
 -10   0  17-14.3815 76.3152  26
  10   0 -17 143.620 76.7473  17
 -10   0  17 21.3788 111.401   7
 -10   0  17 20.7610 108.182   2
 -10   0  17-50.6380 92.7132  34
 -10   0  17 37.5033 95.8852  11
 -10   0  16 1932.22 198.972  34
 -10   0  16 1727.40 219.312   7
  10   0 -16 1539.44 170.756  17
 -10   0  16 1649.28 201.404  11
 -10   0  16 1639.24 207.103   2
 -10   0  16 1885.80 178.917  26
 -10   0  15 57.8475 90.5701  34
 -10   0  15 18.7694 94.1126   7
  10   0 -15 152.926 75.0787  17
 -10   0  15-16.2931 73.0719  11
 -10   0  15-108.079 112.810   2
 -10   0  15 226.849 86.6445  26
 -10   0  14 27876.1 824.280   7
 -10   0  14 27234.9 778.332  11
 -10   0  14 27798.4 805.796   2
 -10   0  14 27835.9 718.383  26
 -10   0  14 28258.9 756.234  34
 -10   0  13 13.9483 75.3297  11
 -10   0  13 194.938 72.2867  34
 -10   0  13 10.9102 54.7105  26
 -10   0  13 30.5948 98.2302   2
 -10   0  12 97266.2 1849.47   2
 -10   0  11-38.6964 86.7733   2
 -10   0  10 499.025 51.3702  24
 -10   0  10 446.014 101.388   2
 -10   0   9 8.75569 77.0558  23
 -10   0   9 168.902 76.5935   2
 -10   0   8 6935.82 275.499  23
 -10   0   8 6962.29 300.640   2
 -10   0   7 37.5344 63.4335  23
 -10   0   7 19.6836 62.4217   2
 -10   0   6 45538.9 887.710  23
 -10   0   6 46291.2 944.759   2
 -10   0   5 9.05079 51.3443   8
 -10   0   5 39.9829 57.4867  23
 -10   0   4 357612. 5422.56   8
 -10   0   4 348063. 5341.96  23
 -10   0   3 21.9197 20.7486  19
 -10   0   3 8.39029 53.8770   8
 -10   0   3 114.326 57.5633  23
 -10   0   2 29154.2 660.569   8
 -10   0   2 28858.5 528.000  19
 -10   0   1-41.3561 60.3881   8
 -10   0   0 213544. 3394.66   8
 -10   0  -1 68.5270 57.6321   8
 -10   0  -2 310.116 72.3258   8
 -10   0  -3 261.222 71.3515   8
 -10   0  -4 113407. 1974.62   8
 -10   0  -5 31.4643 69.7670   8
  10   0   5 19.3116 58.9006   9
 -10   0  -6 21475.4 594.433   8
  10   0   6 20515.2 564.609   9
 -10   0  -7-36.3068 73.8227   8
  10   0   7 67.1257 72.7084   9
 -10   0  -8 14653.6 502.821   8
  10   0   8 15384.7 501.381   9
 -10   0  -9-28.4238 91.2575   8
  10   0   9 144.946 95.2881   9
  10   0  10 40383.4 996.068  15
 -10   0 -10 43141.0 1041.04   8
  10   0  10 43667.6 1015.16   9
 -10   0 -11 16.7488 85.6433   8
  10   0  11-61.6803 113.633   9
  10   0  11-153.122 134.743  15
  10   0  11 63.5816 71.0012  14
  10   0  11 81.2890 82.6426  25
 -10   0 -12 707.751 145.897   8
  10   0  12 798.536 150.446   9
  10   0  12 495.079 130.652  15
  10   0  12 899.256 128.525  14
  10   0  12 454.956 115.336  25
 -10   0 -13 19.6149 81.1034   8
  10   0  13-36.0673 82.8745   9
  10   0  13-35.5423 87.3068  15
  10   0  13 72.5693 68.2690  14
  10   0  13 126.314 93.6749  25
 -10   0 -14 26018.1 845.910   8
  10   0  14 25067.4 808.565   9
  10   0  14 24626.1 731.224  14
  10   0  14 24260.7 796.538  15
 -10   0 -15-45.2173 106.344   8
  10   0  15-20.4421 106.520   9
  10   0  15-16.1396 82.5289  14
  10   0  15-40.5214 120.202  15
  10   0  16 360.221 104.733  22
 -10   0 -16 287.790 131.806   8
  10   0  16 281.746 113.024   9
  10   0  16 335.392 109.081  14
  10   0  16 277.799 126.859  15
  10   0  17-52.1716 85.4366  22
 -10   0 -17-50.4221 115.858   8
  10   0  17 181.066 115.733   9
  10   0  17-17.2416 79.2345  14
  10   0  17-89.2784 118.437  15
 -10   0 -18 5353.98 405.913   8
  10   0  18 5679.49 340.664  14
  10   0  18 5045.95 381.015  10
  10   0  18 4713.69 311.919  22
  10   0  19 137.838 100.765  14
 -10   0 -19 133.177 110.144   8
  10   0  19 70.2566 144.781  10
  10   0  20 149.783 95.9123  14
 -10   0 -20 239.740 113.366   8
  10   0  20 185.475 145.220  10
  10   0  21-22.4356 138.693  10
  10   0  22 1586.53 230.611  10
  10   0  23-38.8327 130.617  10
  10   0  24 458.514 116.073  11
  10   0  24 569.638 150.088  10
  10   0  25-14.7862 93.7798  10
  10   0  26 2803.03 209.609  10
 -10   0 -27 30.0865 64.3983  16
 -10  -2  27 431.129 91.8217  34
  10   2 -26 1729.19 180.906  17
 -10  -2  26 1904.74 171.556  34
  10   2 -25 5199.71 320.434  17
 -10  -2  25 5254.17 277.184   3
 -10  -2  25 5745.46 306.838  34
  10   2 -24 399.991 131.656  17
 -10  -2  24 496.567 127.865  34
 -10  -2  24 510.344 122.484   3
 -10  -2  23 16.1421 87.1811   3
 -10  -2  23 125.699 80.7223  26
 -10  -2  23 172.719 113.552  34
  10   2 -23 69.2214 80.9617  16
  10   2 -23 60.6645 111.076  17
  10   2 -22 241.169 128.235  17
  10   2 -22 236.870 97.6640  16
 -10  -2  22 424.527 114.114  26
 -10  -2  22 300.130 118.802   3
 -10  -2  22 312.436 122.332  34
  10   2 -22 132.361 108.969   5
 -10   2  22 34.7382 93.8460   3
 -10   2  22 297.080 116.283   4
 -10  -2  22 53.7892 96.8722   4
 -10   2  21 1205.23 183.241   4
 -10  -2  21 1272.52 187.646   4
  10   2 -21 1320.87 200.556   5
  10   2 -21 1370.72 223.115  17
  10   2 -21 1058.48 162.561  16
 -10  -2  21 1501.56 178.334  26
 -10  -2  21 1386.65 192.639   3
 -10   2  21 1579.52 195.040   3
 -10  -2  21 1447.35 187.445  34
 -10  -2  21 1496.12 188.744  11
 -10   2  20 10475.5 487.302   3
 -10  -2  20 10548.4 498.412   4
 -10   2  20 9151.62 468.008   4
 -10  -2  20 10079.4 489.367   3
  10   2 -20 9751.84 510.732   5
  10   2 -20 9548.17 462.477  16
  10   2 -20 9331.62 531.657  17
 -10  -2  20 10428.2 444.417  26
 -10   2  20 9422.09 473.026   2
 -10  -2  20 9821.60 455.846  34
 -10  -2  20 10351.5 463.279  11
  10   2 -19 11186.1 515.862  16
  10   2 -19 11669.1 585.359  17
 -10  -2  19 11737.2 497.069  11
 -10   2  19 10610.3 503.887   2
 -10  -2  19 11580.4 490.605  34
  10   2 -19 11489.6 564.248   5
 -10   2  19 11477.7 514.452   3
 -10   2  19 11394.3 517.648   4
 -10  -2  19 11510.8 527.389   4
 -10  -2  19 10933.9 513.745   3
  10   2 -18 880.326 165.497  16
  10   2 -18 515.360 175.933  17
 -10  -2  18 507.921 126.169  11
 -10   2  18 544.222 135.943   3
 -10  -2  18 468.570 131.582   3
 -10   2  18 657.459 142.722   2
 -10  -2  18 535.022 135.012   2
 -10  -2  18 663.449 108.374  32
 -10  -2  18 457.303 119.504  34
 -10   2  18 439.353 132.958   4
 -10  -2  18 547.857 147.051   4
  10   2 -18 442.688 156.941   5
 -10   2  17 391.660 128.280   4
 -10  -2  17 171.972 108.465   4
  10   2 -17 257.060 144.514   5
  10   2 -17 273.855 109.287  16
  10   2 -17 386.901 155.320  17
 -10  -2  17 327.618 109.033  11
 -10  -2  17 249.947 107.421   2
 -10   2  17 54.7300 89.7088   3
 -10  -2  17 286.480 119.670   3
 -10   2  17 206.340 104.806   2
 -10  -2  17 441.471 124.558  34
 -10   2  17 372.966 100.318  29
 -10   2  16 3407.80 268.374  29
 -10  -2  16 3373.24 239.863  24
 -10  -2  16 3840.97 248.553  23
  10   2 -16 3094.26 300.089   5
 -10   2  16 3556.63 278.124   3
 -10   2  16 3522.43 279.288   4
 -10  -2  16 3591.34 285.383   4
  10   2 -16 3598.40 294.627  16
  10   2 -16 3130.58 309.349  17
 -10  -2  16 4069.93 268.502  27
 -10   2  16 3304.90 272.669   2
 -10  -2  16 4014.38 297.629   2
 -10  -2  16 3574.19 258.046  11
 -10  -2  16 3425.68 252.873  34
 -10  -2  15 3840.84 249.045  23
 -10  -2  15 3738.07 262.906  24
 -10   2  15 3219.04 259.574   2
 -10  -2  15 3652.20 282.861   2
  10   2 -15 3610.88 284.527  16
  10   2 -15 3993.24 334.726  17
 -10  -2  15 4012.78 264.202  34
 -10   2  15 3260.17 258.463   3
  10   2 -15 4236.29 338.579   5
 -10   2  15 3223.66 267.775   4
 -10  -2  15 3480.16 279.273   4
 -10   2  15 3927.44 285.633  29
 -10  -2  14 6448.60 316.608  23
 -10  -2  14 5856.23 323.470  24
 -10   2  14 5452.85 325.764   2
 -10  -2  14 4975.20 318.961   2
  10   2 -14 5705.73 354.313  16
  10   2 -14 5875.46 391.584  17
 -10  -2  14 6118.29 314.960  34
 -10   2  14 5586.53 340.515   7
 -10  -2  14 5518.42 340.346   7
 -10   2  14 5997.75 336.994   3
 -10  -2  13 17043.8 539.083  23
 -10  -2  13 16540.6 570.491  24
 -10   2  13 16748.4 593.650   7
  10   2 -13 15754.0 591.289  16
  10   2 -13 16098.7 647.824  17
 -10   2  13 16055.1 596.499  29
 -10   2  13 15727.7 563.485   2
 -10  -2  13 16150.7 577.650   2
 -10  -2  13 15188.0 518.070  27
 -10  -2  12 15109.4 541.798  24
 -10  -2  12 15346.9 508.684  23
 -10  -2  12 14977.6 485.512  34
  10   2 -12 15285.1 560.617  16
  10   2 -12 15451.0 613.428  17
 -10  -2  12 14646.2 492.733  27
 -10   2  12 15052.1 525.731   2
 -10  -2  12 14409.9 523.071   2
 -10   2  12 13435.8 516.328   7
 -10   2  12 14648.8 563.074  29
  10   2 -11 1495.97 172.715  16
  10   2 -11 1796.55 208.092  17
 -10  -2  11 1644.53 178.240  24
 -10  -2  11 1525.45 169.235  23
 -10  -2  11 1805.80 174.280   2
 -10   2  11 1680.28 164.109   2
 -10   2  11 1315.54 170.683  29
 -10  -2  11 1332.62 149.548  30
 -10  -2  11 1753.83 160.921  27
  10   2 -10 62778.1 1350.61  16
  10   2 -10 63766.5 1426.70  17
 -10  -2  10 64100.3 1366.35  24
 -10   2  10 63202.0 1286.91   2
 -10  -2  10 63097.3 1293.21   2
 -10  -2  10 63284.9 1281.85  30
 -10  -2  10 62177.9 1253.98  27
  10   2  -9 3551.65 243.598  16
  10   2  -9 3570.37 267.490  17
 -10  -2   9 3415.81 248.997  24
  10   2  -9 3014.82 203.438  21
 -10   2   9 3200.23 209.242   2
 -10  -2   9 3365.70 217.580   2
 -10  -2   9 3737.05 222.820  30
 -10  -2   9 3370.14 206.780  27
  10   2  -8 1636.32 165.388  16
  10   2  -8 1845.33 189.612  17
  10   2  -8 1540.90 143.240  21
 -10   2   8 1502.58 141.663   2
 -10  -2   8 1552.91 144.496   2
 -10  -2   8 1990.84 159.653  30
 -10  -2   8 1661.51 145.205  27
 -10   2   7 3572.66 204.877   2
 -10  -2   7 3616.54 206.039   2
  10   2  -7 4187.33 220.558  21
 -10  -2   7 3859.53 210.900  27
  10   2  -7 3807.47 261.890  17
 -10   2   6 25559.5 626.287   2
 -10  -2   6 26597.0 639.213   2
  10   2  -6 26408.5 631.534  21
 -10   2   5 96.3186 54.1435   2
 -10  -2   5 71.8266 50.1456   2
  10   2  -5 93.1443 57.6059  21
  10  -2  -4 64507.3 1096.92  24
 -10  -2   4 63564.1 1198.03   2
 -10   2   4 63445.5 1189.32   2
  10   2  -4 63336.2 1179.03  21
  10  -2  -3 40827.0 762.571  24
 -10  -2   3 38717.4 822.149   2
 -10   2   3 39673.5 820.142   2
 -10   2   3 40186.6 915.020  19
  10  -2  -2 52977.7 967.699  24
 -10   2   2 53743.2 1122.43  19
 -10  -2   2 51850.9 1015.14   2
 -10   2   2 52344.8 1009.46   2
  10  -2  -1 21510.1 502.753  24
 -10  -2   1 20775.0 526.065   8
 -10   2   1 20282.3 524.229   8
 -10   2   1 22292.9 619.778  19
 -10   2   0 45663.6 932.376  21
  10  -2   0 46927.2 894.743  24
 -10  -2   0 43742.3 908.194   8
 -10   2   0 43826.7 908.272   8
 -10   2   0 46800.4 1031.16  19
 -10   2  -1 17804.2 497.555  21
  10  -2   1 18427.0 476.925  24
 -10   2  -1 17330.9 479.264   8
 -10  -2  -1 18080.6 488.442   8
 -10   2  -1 18235.8 567.309  19
  10   2   2 69049.7 1267.23   9
  10  -2   2 70201.4 1286.45   9
 -10  -2  -2 70813.8 1308.72   8
 -10   2  -2 69475.4 1300.39   8
 -10   2  -2 68928.2 1319.49  21
  10  -2   2 68363.1 1280.77  24
  10   2   3 20000.2 514.586   9
 -10  -2  -3 20071.0 542.979   8
 -10   2  -3 20368.7 542.870   8
  10  -2   3 19996.9 526.249   9
 -10   2  -3 19168.3 549.655  21
  10  -2   3 20140.0 530.808  24
  10  -2   4 4045.57 223.407  24
 -10   2  -4 4317.82 241.844  21
  10  -2   4 4045.19 217.014   9
  10   2   4 3870.59 206.536   9
 -10   2  -4 4092.55 225.364   8
 -10  -2  -4 3983.79 223.995   8
  10   2   4 4068.10 238.632  16
  10   2   4 3929.14 238.764  18
  10   2   5 4603.46 260.736  18
 -10   2  -5 4890.79 267.022  21
  10  -2   5 4667.80 248.611  24
  10   2   5 5375.20 275.931  16
  10  -2   5 5100.16 250.305   9
  10   2   5 5018.50 241.351   9
 -10   2  -5 5132.90 260.601   8
 -10  -2  -5 4882.37 256.877   8
  10  -2   5 4971.43 290.312  14
 -10   2  -6 12451.6 509.187  19
  10   2   6 13909.0 473.979  18
  10  -2   6 13624.6 508.747  14
  10  -2   6 13639.2 446.622   9
 -10   2  -6 12879.9 450.928   8
  10   2   6 13102.6 428.982   9
 -10  -2  -6 13398.3 461.369   8
  10  -2   6 13715.8 451.388  24
  10  -2   7 8325.96 349.967  24
 -10   2  -7 7696.37 401.258  19
 -10   2  -7 8197.35 380.790   6
  10  -2   7 8090.38 389.847  14
  10   2   7 7588.86 336.203  13
  10  -2   7 8169.64 345.350   9
  10   2   7 7719.78 328.111   9
 -10   2  -7 7742.48 348.423   8
 -10  -2  -7 7862.50 353.207   8
 -10   2  -8 4649.33 274.659   8
  10  -2   8 4168.66 251.919   9
  10   2   8 3476.27 226.227   9
 -10   2  -8 4653.00 311.907  19
 -10  -2  -8 4274.57 267.598   8
  10  -2   8 3933.88 248.052  24
  10   2   8 4209.18 250.823  13
  10  -2   8 3567.73 266.505  14
 -10   2  -8 4374.96 281.699   6
  10   2   9 340.505 102.938  25
  10  -2   9 478.635 115.374  24
 -10   2  -9 235.660 95.9197   6
  10  -2   9 389.472 98.7173   9
  10   2   9 372.994 94.5480   9
 -10  -2  -9 201.172 86.4982   8
 -10   2  -9 269.380 97.3459   8
  10   2   9 186.671 72.1206  15
  10  -2   9 173.106 119.079  14
  10   2   9 285.682 95.7789  13
  10   2  10 4242.23 282.319  25
 -10   2 -10 4064.30 283.113   6
  10   2  10 3906.68 258.135   9
  10  -2  10 4623.40 284.682   9
 -10  -2 -10 4694.70 301.844   8
 -10   2 -10 4057.76 276.700   8
  10  -2  10 4241.50 254.338  31
  10  -2  10 4242.83 308.609  14
  10   2  10 4421.37 274.438  15
  10  -2  10 4323.61 276.423  15
  10  -2  10 4604.77 287.306  33
  10   2  10 4144.71 264.194  13
 -10   2 -11 19805.4 652.211   6
  10  -2  11 17565.9 603.215   9
  10   2  11 17999.8 600.694   9
 -10   2 -11 17813.1 627.823   8
 -10  -2 -11 17075.2 628.721   8
  10  -2  11 18263.8 570.340  31
  10   2  11 18659.0 612.836  15
  10  -2  11 18082.8 662.627  14
  10  -2  11 17018.9 596.402  15
  10  -2  11 17075.5 598.914  33
  10   2  11 19088.9 632.860  25
 -10   2 -12 3378.94 267.734   6
  10   2  12 3677.03 266.565   9
  10  -2  12 3435.20 267.334   9
 -10   2 -12 3651.15 279.375   8
 -10  -2 -12 3436.45 278.057   8
  10  -2  12 3405.73 239.405  31
  10  -2  12 3936.11 307.532  14
  10   2  12 3416.86 259.836  15
  10  -2  12 3335.28 261.110  15
  10  -2  12 3730.63 272.886  33
  10   2  12 3666.11 283.545  25
  10  -2  12 3570.88 260.364  24
 -10   2 -13 1422.41 188.755   6
  10  -2  13 1574.09 189.683   9
  10   2  13 1633.29 194.272   9
 -10   2 -13 1872.48 212.555   8
 -10  -2 -13 1642.81 208.257   8
  10  -2  13 1539.25 172.633  31
  10  -2  13 1956.44 233.675  14
  10   2  13 1693.05 199.255  15
  10  -2  13 1752.46 204.611  15
  10  -2  13 1656.25 190.041  33
  10   2  13 1799.80 217.932  25
  10   2  14 74.6610 113.859  25
  10  -2  14 91.7320 100.248  22
  10   2  14 71.9249 103.589  10
  10  -2  14 18.7086 118.660  10
 -10   2 -14-40.5066 116.677   8
 -10  -2 -14 125.723 102.945   8
  10  -2  14 106.179 80.9648  31
  10  -2  14 43.0092 114.115  14
 -10   2 -14 53.0881 98.8084   6
  10  -2  14 114.315 98.2635  33
  10  -2  15 1912.21 244.957  22
 -10   2 -15 2319.96 227.785   6
 -10   2 -15 2083.09 236.019   8
 -10  -2 -15 1733.56 219.460   8
  10  -2  15 2222.96 238.599  10
  10   2  15 2175.28 237.823  10
  10  -2  15 2170.95 252.601  14
  10  -2  15 2204.85 216.639  33
  10   2  15 2223.09 240.461  25
  10   2  16 871.048 167.143  10
  10  -2  16 590.623 147.001  10
 -10  -2 -16 1039.85 177.976   8
 -10   2 -16 1014.96 181.657   8
  10  -2  16 1065.81 158.463  33
  10  -2  16 952.130 191.462  14
  10  -2  16 894.469 125.268  30
 -10   2 -17 851.633 164.550   8
  10  -2  17 1123.71 185.004  10
  10   2  17 1042.87 180.004  10
  10  -2  17 1121.38 162.983  33
 -10   2 -18 6366.03 434.000  16
  10   2  18 7415.67 406.977  10
  10  -2  18 6749.95 396.822  10
  10  -2  18 6930.25 351.230  33
  10  -2  19 1178.82 148.430  33
  10   2  19 820.132 159.530  10
  10  -2  19 834.526 162.731  10
 -10   2 -19 998.194 199.390  16
  10  -2  20 329.259 124.183  10
 -10   2 -20 263.160 144.276  16
  10  -2  21 234.648 102.942  10
 -10   2 -21 324.319 133.350  16
 -10   2 -22 3191.62 272.640  16
 -10   2 -22 2888.95 267.214  28
  10  -2  22 3170.85 234.292  10
  10  -2  22 3291.94 258.493  14
  10  -2  23 2245.22 200.421  14
 -10   2 -23 1847.03 203.356  28
 -10   2 -23 2352.30 223.024  16
 -10   2 -24 357.083 102.004  16
  10  -2  25 9.41650 56.6586  11
 -10   2 -25 20.5111 61.7071  16
  10   4 -22 1869.85 136.369  18
 -10  -4  22 2223.75 125.408  26
  10   4 -22 2222.61 144.515   6
  10   4 -21 1287.72 132.573  18
 -10  -4  21 1576.65 119.610  34
  10   4 -21 1347.43 117.330  16
 -10  -4  21 1400.12 117.232  26
  10   4 -21 1284.31 133.977   6
  10   4 -20 96.0728 79.0246  18
 -10  -4  20 247.764 70.8221  34
  10   4 -20 192.546 73.3411  16
 -10  -4  20 235.276 77.2311  26
  10   4 -20 227.957 94.7813   6
 -10  -4  19-18.4633 61.4084  34
  10   4 -19-56.1258 88.9927  18
  10   4 -19 85.8316 77.7680  16
 -10  -4  18 4487.59 229.262  32
 -10  -4  18 4545.53 238.043  34
  10   4 -18 3891.33 279.055  18
  10   4 -18 4216.53 273.056  16
 -10  -4  17 172.476 77.2414  34
  10   4 -17 111.971 94.9336  16
  10   4 -17 282.588 120.152  18
 -10  -4  16 2090.03 177.697  34
 -10  -4  16 1951.98 186.458  27
  10   4 -16 2276.43 232.793  16
  10   4 -16 2338.18 244.310  18
 -10  -4  15 399.601 100.177  34
 -10  -4  15 454.206 122.187  27
  10   4 -15 284.724 129.233  16
  10   4 -15 469.553 146.321  18
 -10  -4  14 5712.50 289.402  34
 -10  -4  14 5983.24 321.852  27
  10   4 -14 5540.51 370.939  16
  10   4 -14 5132.92 368.100  18
 -10  -4  13 157.808 85.2374  34
 -10  -4  13 230.848 105.353  27
  10   4 -13 20.8082 114.310  16
  10   4 -13 176.078 137.853  18
 -10  -4  12 10485.4 403.346  34
 -10  -4  12 10964.7 451.668  27
  10   4 -12 10415.3 519.552  16
  10   4 -12 10549.9 538.307  18
  10   4 -11 240.469 125.946  16
 -10  -4  11 283.624 116.929  27
 -10  -4  11 108.100 78.0788  34
  10   4 -11 203.234 126.094  18
  10   4 -11-13.1438 83.3801  12
  10   4 -10 440.302 157.706  16
 -10  -4  10 380.800 143.251  24
 -10  -4  10 179.700 104.109  27
  10   4 -10 225.309 131.800  18
  10   4 -10 212.115 100.343  12
  10   4  -9 528.787 148.349  16
 -10  -4   9 456.487 146.687  24
 -10  -4   9 432.416 125.261  27
  10   4  -9 271.265 109.159  12
  10   4  -9 651.409 168.683  18
 -10  -4   8 30757.3 833.302  27
  10   4  -8 30248.0 841.509  12
  10   4  -8 32118.8 973.554  16
  10   4  -8 30092.6 955.634  18
  10   4  -7 829.485 179.473  18
  10   4  -7 699.563 164.379  16
 -10  -4   7 793.615 183.956  24
 -10  -4   7 809.586 143.888  27
  10   4  -7 572.858 143.459  12
 -10  -4   7 644.365 124.490  30
  10   4  -6 2001.21 242.282  18
  10   4  -6 1911.41 239.640  16
 -10  -4   6 1417.02 228.301  24
 -10  -4   6 1440.98 167.305  27
  10   4  -6 1752.72 206.111  12
 -10   4   6 1270.69 167.658  12
 -10  -4   6 1407.02 161.108  30
  10   4  -5 258.543 146.548  16
  10   4  -5 168.902 121.636  18
 -10  -4   5 118.163 129.816  24
  10   4  -5 34.5055 112.138  12
 -10   4   5 114.369 92.6996  12
 -10  -4   5 95.7968 77.6513  27
  10   4  -4 381.989 146.019  16
  10   4  -4 685.137 158.673  18
 -10  -4   4 163.450 128.391  24
  10   4  -4 439.553 136.703  12
 -10  -4   4 449.398 105.374  27
  10   4  -3 1219.43 202.971  16
  10   4  -3 1215.57 191.373  18
 -10  -4   3 1014.32 190.019  24
  10   4  -3 1047.31 177.964  12
 -10  -4   3 1402.66 159.726  27
 -10  -4   2 4192.80 245.784  27
  10   4  -2 4572.75 344.034  16
  10   4  -2 3868.98 306.469  18
 -10  -4   2 3647.99 322.144  24
  10   4  -2 4059.65 304.136  12
  10   4  -2 3794.11 278.711   1
  10   4  -1-61.3538 124.751  16
  10   4  -1-19.2043 103.710  18
 -10  -4   1-45.2610 103.998  24
  10   4  -1-36.1546 108.770  12
  10   4  -1 100.311 111.210   1
  10   4   0 15349.3 613.861  16
  10   4   0 14061.6 570.448  18
 -10  -4   0 11836.2 574.018  24
  10   4   0 14911.9 587.761  12
  10   4   0 12597.2 531.967   1
  10   4   1 18.1676 103.063  18
 -10  -4  -1-22.2817 99.9297  24
  10   4   1 109.515 115.766  12
  10   4   1 137.555 130.717  16
  10   4   2 4374.88 307.231  18
 -10  -4  -2 3699.75 314.190  24
  10  -4   2 4283.28 274.146  24
  10   4   2 4587.97 326.972  12
  10   4   2 4808.83 339.628  16
  10  -4   3 563.117 120.042  24
 -10  -4  -3 416.420 133.898  24
  10   4   3 483.884 131.053  18
  10   4   3 595.993 149.055  13
 -10  -4  -4 1425.40 202.161  24
  10  -4   4 1581.45 189.349  24
  10   4   4 1756.63 204.708  13
 -10   4  -5-25.1335 90.8757  19
  10  -4   5 189.196 97.4641  24
 -10  -4  -5-42.2617 94.7663  24
  10   4   5 32.5888 102.045  13
  10   4   5-14.4962 79.6227  25
  10   4   6 3352.92 259.618  13
  10   4   6 3245.56 239.488  25
  10  -4   6 3496.16 265.074  24
 -10   4  -6 3428.28 329.776  19
  10  -4   7 371.774 114.725  14
  10  -4   7 359.868 118.391  24
  10  -4   7 295.943 155.853  33
  10   4   7 309.830 114.266  13
  10  -4   8 229.731 102.801  14
  10  -4   8 41.9589 126.261  33
  10  -4   8 281.219 138.184  31
  10   4   8 195.581 111.922  13
  10  -4   9 5911.93 348.456  14
  10  -4   9 7290.56 425.512  33
  10  -4   9 6694.71 385.272  31
  10   4   9 6514.27 341.899  13
  10  -4  10 2410.92 231.197  14
  10  -4  10 3092.12 267.580  31
  10  -4  10 2985.20 286.700  33
  10  -4  11 302.012 124.227  33
  10  -4  11 397.503 129.819  31
  10  -4  11 341.883 108.410  14
  10  -4  12 849.513 146.582  31
  10  -4  12 745.159 144.436  14
  10  -4  13 760.461 147.629  30
  10  -4  13 798.224 143.244  31
  10  -4  13 470.565 114.292  14
  10  -4  14 90.8357 80.2185  31
  10  -4  14-57.1385 91.7242  30
  10  -4  14 42.9269 75.9296  14
  10  -4  15 299.893 97.9984  30
  10  -4  15 397.084 100.339  14
  10  -4  16 1244.36 144.929  14
  10  -4  16 1003.90 137.707  33
  10  -4  16 1168.77 133.750  30
  10  -4  17 1658.99 149.203  14
  10  -4  17 1853.85 168.199  33
  10  -4  18 716.831 102.330  33
  10   4  18 507.875 109.784   1
  10  -4  18 564.198 88.3867  14
  10   4  19 954.279 108.746   1
 -11  -1  28-20.5813 66.8796   3
  11   1 -27 141.393 76.3688  17
 -11   1  27 78.9829 91.4751   3
 -11  -1  27 130.754 97.2583   3
  11   1 -26 287.610 101.898  17
 -11   1  26 219.226 111.076   3
 -11  -1  26 93.6328 103.848   3
  11   1 -25 5582.60 333.744  17
 -11   1  25 5737.49 358.788   3
 -11  -1  25 6210.99 369.734   3
 -11   1  25 6271.29 373.399   4
 -11  -1  25 6367.29 376.612   4
 -11   1  24 453.173 150.574   3
 -11  -1  24 275.539 141.052   3
 -11   1  24 380.133 141.972   4
 -11  -1  24 382.759 141.516   4
 -11  -1  24 429.939 135.902  34
  11   1 -24 323.444 122.334  17
  11   1 -23 19.4359 97.4538  17
 -11   1  23-42.8670 109.598   4
 -11  -1  23-21.5911 120.553   4
  11   1 -23 48.5395 70.7256   5
 -11  -1  23 63.3150 113.974   3
 -11   1  23 84.2886 128.538   3
 -11  -1  23-14.3674 89.9777  26
 -11  -1  23 108.421 125.547  34
  11   1 -22 5159.05 358.176  17
  11   1 -22 4581.24 316.131   5
 -11   1  22 5231.98 373.294   3
 -11   1  22 4333.98 348.793   4
 -11  -1  22 4908.33 373.220   4
 -11  -1  22 4738.31 362.936   3
 -11  -1  22 5233.48 310.845  26
 -11  -1  22 5667.51 356.993  34
 -11  -1  21 5780.11 359.697  34
 -11   1  21 4865.28 367.785   2
 -11  -1  21 5046.95 373.738   2
  11   1 -21 5048.76 359.772  17
  11   1 -21 5488.78 357.395   5
 -11   1  21 5666.15 393.254   4
 -11  -1  21 5139.72 381.435   4
 -11   1  21 4926.79 369.246   3
 -11  -1  21 5311.83 385.183   3
 -11  -1  21 5610.76 327.363  26
 -11   1  21 4913.15 311.774  26
 -11  -1  21 4777.18 344.981  11
 -11  -1  20 6941.76 395.204  34
 -11   1  20 6079.61 411.852   2
 -11  -1  20 6366.50 414.040   2
  11   1 -20 7260.55 422.516  17
 -11   1  20 6220.46 410.734   3
  11   1 -20 6849.35 408.088   5
 -11  -1  20 6684.97 424.593   3
 -11   1  20 6214.20 415.580   4
 -11  -1  20 7095.47 447.791   4
 -11  -1  20 7462.16 376.084  26
 -11   1  20 5750.25 349.260  26
 -11  -1  20 6151.95 393.525  11
 -11  -1  19 3303.49 270.950  34
 -11   1  19 2459.11 271.508   2
 -11  -1  19 2322.73 266.275   2
  11   1 -19 3185.08 286.200  17
  11   1 -19 2312.41 247.249   5
 -11   1  19 2897.87 290.560   3
 -11   1  19 2348.09 271.965   4
 -11  -1  19 2053.72 259.050   4
 -11  -1  19 3161.82 248.604  26
 -11   1  19 3290.08 263.050  26
 -11  -1  19 2561.09 256.043  11
 -11  -1  18 674.077 144.119  34
 -11   1  18 852.283 174.541   2
 -11  -1  18 1151.38 191.552   2
 -11  -1  18 743.549 167.640   4
 -11   1  18 1126.46 196.044   4
  11   1 -18 1206.28 186.222  17
 -11  -1  18 1308.79 188.676  11
 -11   1  18 1138.35 177.163  26
 -11  -1  18 1021.16 156.533  26
 -11   1  17 3937.64 318.751   2
 -11  -1  17 3934.28 319.002   2
  11   1 -17 3316.72 281.151  17
 -11  -1  17 3453.44 264.781  34
 -11   1  17 3834.04 317.685   7
 -11  -1  17 3151.71 296.448   7
 -11   1  17 3224.53 263.670  26
 -11  -1  17 3751.37 260.170  26
 -11  -1  17 3318.14 275.595  11
  11   1 -16 13420.5 543.757  28
 -11  -1  16 13882.2 590.654   2
 -11   1  16 13942.1 587.169   2
  11   1 -16 15306.9 597.187  17
 -11  -1  16 15275.5 539.697  34
 -11  -1  16 15020.9 620.658   7
 -11   1  16 13408.3 588.829   7
 -11  -1  16 15018.2 523.777  26
 -11   1  16 13683.9 545.855  26
 -11  -1  16 14087.0 555.934  11
  11   1 -15 10465.2 462.246  28
 -11   1  15 9871.74 476.036   2
 -11  -1  15 11392.0 509.155   2
  11   1 -15 10824.3 486.006  17
 -11  -1  15 10317.2 360.208  32
 -11  -1  15 10329.8 424.592  34
 -11  -1  15 10633.9 500.203   7
 -11   1  15 10097.3 488.424   7
 -11  -1  15 11365.4 470.126  11
 -11   1  15 10295.3 456.524  26
 -11   1  14 34460.8 908.405  26
 -11  -1  14 34642.0 850.399  23
 -11   1  14 34263.2 940.926   2
 -11  -1  14 34049.3 940.269   2
  11   1 -14 33731.5 923.319  17
 -11  -1  14 33082.0 759.117  32
 -11  -1  14 34600.3 845.164  34
 -11   1  14 32992.8 907.277  34
 -11   1  14 35651.1 972.920   7
 -11  -1  14 33625.0 951.524   7
  11   1 -14 32821.7 895.913  28
 -11  -1  14 36295.4 905.940  11
 -11   1  13 239.962 97.4721  26
 -11  -1  13 24.3635 81.0352  23
 -11  -1  13 82.1631 51.7928  24
 -11   1  13-16.1803 76.1091   2
 -11  -1  13 16.3443 78.6084   2
  11   1 -13 63.7364 73.2282  17
 -11  -1  13 11.7544 63.4815  34
 -11   1  13 30.4223 80.7196  34
 -11   1  13 68.4531 80.4975   7
 -11  -1  13 85.8893 86.1340   7
 -11  -1  13 73.4263 54.4568  32
 -11  -1  13-13.9087 65.4248  11
 -11  -1  12 25705.6 656.523  34
 -11   1  12 24815.2 721.315  34
  11   1 -12 24864.9 734.654  17
 -11  -1  12 26150.8 701.703  11
 -11   1  12 25176.9 733.441   2
 -11  -1  12 25381.4 740.763   2
 -11   1  12 24592.9 719.209  26
 -11  -1  12 25486.4 628.657  24
 -11  -1  12 26010.1 675.545  23
 -11   1  11 26463.4 739.353   2
 -11  -1  11 27109.6 751.746   2
 -11   1  11 24588.0 708.604  34
 -11  -1  11 26597.3 654.575  24
 -11  -1  11 28118.9 694.179  23
 -11   1  11 27253.9 740.676  26
 -11  -1  11 27611.2 667.981  27
 -11  -1  10 233.926 86.6989  23
 -11   1  10 337.464 101.720   2
 -11  -1  10 183.362 89.1510   2
 -11  -1   9 5442.96 270.331  23
 -11   1   9 5403.56 285.086   2
 -11  -1   9 5461.49 288.107   2
 -11   1   8 28634.5 720.184   2
 -11  -1   8 27493.7 713.539   2
 -11   1   7 96978.8 1755.26   2
 -11  -1   7 96162.6 1757.82   2
  11   1  -6 36065.6 661.537  21
 -11   1   6 36255.2 818.550   2
 -11  -1   6 36000.8 821.035   2
  11   1  -5 4249.96 140.647  21
 -11  -1   5 4187.71 227.457   2
 -11   1   5 4749.81 236.429   2
 -11   1   4 77425.7 1370.75  19
 -11  -1   4 77632.7 1447.82   8
 -11   1   4 79972.4 1455.79   8
 -11   1   3 32524.3 682.180  19
 -11  -1   3 30560.9 721.220   8
 -11   1   3 31240.1 725.765   8
 -11   1   2 14272.8 399.284  19
 -11   1   2 13970.1 427.171   8
 -11  -1   2 13615.2 423.646   8
 -11   1   1 9993.87 327.155  19
 -11   1   1 9614.90 345.336   8
 -11  -1   1 10253.6 353.230   8
 -11   1   0 46120.4 915.011  19
 -11  -1   0 46202.2 947.291   8
 -11   1   0 44804.8 939.830   8
 -11   1   0 44058.6 780.335  21
 -11   1  -1 3212.25 188.317  19
 -11   1  -1 3109.31 133.179  21
 -11   1  -1 3074.39 192.867   8
 -11  -1  -1 3313.47 200.138   8
 -11   1  -2 77157.9 1311.78  21
 -11   1  -2 79168.1 1465.31   8
 -11  -1  -2 80459.5 1468.25   8
 -11  -1  -3 32336.4 763.481   8
 -11   1  -3 32258.0 761.436   8
 -11   1  -4 116097. 2064.82   8
 -11  -1  -4 118878. 2075.44   8
  11  -1   5 60875.5 1230.75   9
  11   1   5 62802.6 1233.75   9
 -11  -1  -5 63917.2 1270.70   8
 -11   1  -5 60797.2 1255.88   8
  11  -1   6 830.398 120.653   9
  11   1   6 889.677 120.436   9
 -11   1  -6 1103.87 139.251   8
  11   1   7 4618.09 262.094   9
  11  -1   7 4741.14 266.426   9
 -11  -1  -7 4393.04 269.478   8
 -11   1  -7 4612.68 275.875   8
  11  -1   8 19768.8 620.935  14
 -11   1  -8 19982.0 634.745   8
 -11  -1  -8 20546.4 643.508   8
  11  -1   8 19644.4 612.728   9
  11   1   8 19657.2 609.499   9
 -11  -1  -9 102525. 1951.21   8
 -11   1  -9 99389.6 1936.00   8
  11   1   9 99313.6 1869.99  25
  11  -1   9 100463. 1901.59   9
  11   1   9 101425. 1901.55   9
  11   1   9 98584.5 1892.56  15
  11  -1   9 99840.6 1913.00  14
  11  -1   9 98705.9 1893.61  15
 -11  -1 -10 27108.1 793.325   8
 -11   1 -10 25890.8 782.736   8
  11  -1  10 26850.0 771.241  14
  11   1  10 26606.4 762.228  15
  11  -1  10 25645.9 751.681  15
  11   1  10 26239.5 734.748  25
  11  -1  10 26357.6 759.129   9
  11   1  10 26290.0 756.998   9
 -11   1 -11 160.725 93.0719   8
 -11  -1 -11 162.473 104.011   8
  11  -1  11 89.5086 58.3271  33
  11   1  11 178.022 91.8237  15
  11  -1  11 32.5928 76.6719  15
  11  -1  11 249.891 101.635  14
  11   1  11 75.1821 90.4893  25
  11   1  11 146.903 83.4817   9
  11  -1  11 98.8477 85.8633   9
 -11   1 -12 1608.84 195.957   8
 -11  -1 -12 1904.19 219.614   8
  11  -1  12 1920.67 168.245  33
  11  -1  12 1847.73 202.747  15
  11   1  12 1765.58 197.581  15
  11  -1  12 2218.31 218.008  14
  11   1  12 1862.88 201.128  25
  11  -1  12 1906.95 207.599   9
  11   1  12 2300.18 220.971   9
 -11  -1 -13 1561.24 201.735   8
 -11   1 -13 1818.51 220.157   8
  11  -1  13 1820.34 165.455  33
  11  -1  13 1521.41 194.030  14
  11  -1  13 1671.91 203.855  15
  11   1  13 1309.73 184.776  15
  11   1  13 2236.46 225.226  25
  11  -1  13 1829.50 212.050   9
  11   1  13 1645.37 199.072   9
 -11  -1 -14 36363.3 1066.35   8
 -11   1 -14 35205.2 1041.45   8
  11  -1  14 35062.2 846.726  33
  11  -1  14 36553.0 1018.19  15
  11  -1  14 36320.1 1008.46  14
  11   1  14 35869.9 1010.70  15
  11   1  14 35540.0 978.581  25
  11  -1  14 35561.1 1007.51   9
  11   1  14 36271.4 1012.84   9
 -11  -1 -15 117.368 112.898   8
 -11   1 -15 182.647 114.481   8
  11  -1  15 95.6891 65.7075  33
  11  -1  15 20.9423 102.890   9
  11   1  15 166.161 106.211   9
  11  -1  15-61.8704 137.190  15
  11   1  15 20.4830 121.525  15
  11  -1  15 40.2448 110.531  14
  11   1  15 75.4068 113.434  25
 -11   1 -16 2259.65 265.858   8
 -11  -1 -16 2407.11 278.772   8
  11  -1  16 2472.22 258.044  22
  11  -1  16 2243.83 256.314   9
  11   1  16 2529.33 266.131   9
  11  -1  16 2660.19 266.411  14
  11  -1  16 2443.73 269.132  15
  11   1  16 2619.13 274.111  15
 -11  -1 -17 2084.06 267.657   8
 -11   1 -17 2132.90 259.466   8
  11  -1  17 1915.03 233.194  22
  11  -1  17 2269.46 246.974  14
  11  -1  17 1947.75 243.526   9
  11  -1  17 1906.35 249.216  10
  11   1  17 1715.51 243.330  10
  11  -1  18 1296.49 224.916  10
  11   1  18 1131.66 207.174  10
  11  -1  18 1513.25 210.751  14
 -11  -1 -18 1814.18 247.246   8
 -11   1 -18 1295.71 214.285   8
  11  -1  18 910.072 169.462  22
 -11   1 -19-49.8328 122.409   8
 -11  -1 -19-25.9839 116.531   8
  11  -1  19 22.1048 119.374  10
  11   1  19 109.735 124.500  10
  11  -1  19-20.1479 98.9825  14
  11  -1  20 7938.95 431.908  14
  11  -1  20 8487.82 468.314  10
  11   1  20 7516.58 446.402  10
  11  -1  21 786.255 168.238  10
  11   1  21 540.337 163.350  10
  11  -1  21 748.452 153.017  14
  11  -1  22 55.4981 109.761  10
  11   1  22 165.415 120.870  10
  11  -1  22 80.2800 95.2661  14
  11  -1  23 12721.8 479.315  14
  11  -1  23 12844.3 515.729  10
  11   1  23 13104.7 517.531  10
 -11   1 -24 3191.66 254.399  16
  11  -1  24 2848.48 233.775  10
  11   1  24 2899.79 233.561  10
 -11   1 -25 66.4385 90.3764  16
  11  -1  25-11.4929 68.1858  11
  11  -1  25-103.376 93.5787  10
  11   1  25-57.0042 100.325  10
 -11   1 -25 13.8157 83.1288  28
  11  -1  26 225.900 71.3444  11
 -11   1 -26 190.600 80.8928  28
 -11   1 -26 48.3790 55.7731  17
 -11  -3  25 15.0244 52.7334  34
  11   3 -25-12.6414 40.0883   6
  11   3 -25 27.8718 57.4325  18
  11   3 -24 47.2691 73.0519  18
 -11  -3  24-18.4487 67.3437  34
  11   3 -23 192.545 65.7625  16
 -11  -3  23 241.475 76.8741  26
 -11  -3  23 276.927 87.4910  34
  11   3 -22 181.894 74.8845  16
 -11  -3  22 347.879 96.9956  26
 -11  -3  22 499.872 110.124  34
  11   3 -21 905.738 140.490  16
 -11  -3  21 1041.14 144.046  26
 -11  -3  21 1226.34 157.684  34
 -11  -3  20 150.769 95.2539  34
  11   3 -20 157.580 96.1484  16
 -11  -3  19 142.749 91.6752  34
  11   3 -19 151.814 137.560   5
  11   3 -19 52.5391 94.5895  16
 -11  -3  18 3167.86 238.599  34
  11   3 -18 2876.23 294.357   5
  11   3 -18 3101.57 267.220  16
 -11  -3  17 1421.09 176.077  34
  11   3 -17 1041.07 178.363  16
  11   3 -17 1678.49 238.824   5
  11   3 -16 1182.45 214.558   5
  11   3 -16 995.677 177.255  16
 -11  -3  16 978.928 161.694  27
 -11  -3  16 1122.82 155.531  34
 -11  -3  16 1148.92 171.873  24
 -11   3  16 1375.30 196.711  29
  11   3 -15 4865.33 385.705   5
  11   3 -15 5646.94 377.267  16
 -11  -3  15 5410.83 321.141  27
 -11  -3  15 5795.25 317.923  34
 -11  -3  15 4747.12 332.361  24
 -11   3  15 5574.11 370.985  29
  11   3 -14 595.911 159.990  16
 -11  -3  14 709.721 142.118  27
 -11  -3  14 581.638 120.243  34
 -11  -3  14 692.856 161.551  24
 -11  -3  14 608.354 120.445  23
 -11   3  14 789.272 167.706  29
  11   3 -13 3383.30 294.110  16
 -11  -3  13 3875.34 279.301  27
 -11  -3  13 3770.29 252.075  34
 -11  -3  13 3616.27 255.241  23
 -11  -3  13 3489.00 298.082  24
 -11   3  13 4018.91 334.750  29
  11   3 -12 8013.22 481.081   5
  11   3 -12 8172.82 452.056  16
 -11  -3  12 8027.97 384.946  27
 -11  -3  12 6861.96 336.949  34
 -11  -3  12 8010.04 385.889  23
 -11  -3  12 7995.70 449.678  24
  11   3 -11 5106.69 354.105  16
 -11  -3  11 5169.86 365.437  24
 -11  -3  11 5126.73 304.370  27
  11   3 -11 5357.66 385.582   5
 -11   3  11 5255.82 389.162  29
  11   3 -10 2365.90 246.092  16
 -11  -3  10 2565.61 267.382  24
  11   3 -10 2106.40 200.987  21
 -11  -3  10 2433.53 213.386  27
 -11   3  10 2405.41 265.028  29
  11   3 -10 2137.99 260.960   5
  11   3  -9 15901.2 670.783   5
  11   3  -9 17134.2 652.411  16
 -11  -3   9 17630.9 697.809  24
  11   3  -9 16472.7 568.746  21
 -11  -3   9 17172.9 564.938  27
  11   3  -9 17680.8 554.755  12
 -11  -3   9 16301.6 559.850  30
  11   3  -8 1680.39 215.543   5
  11   3  -8 2632.27 250.586  16
  11   3  -8 2088.36 194.867  21
 -11  -3   8 2245.51 259.313  24
 -11  -3   8 1926.39 184.800  27
  11   3  -8 2754.57 208.345  12
 -11  -3   8 1974.74 187.558  30
 -11   3   8 1963.97 247.162  29
 -11  -3   7 1916.61 179.890  30
  11   3  -7 1618.15 167.756  21
  11   3  -7 1899.49 227.876  18
  11   3  -7 1806.89 209.799  16
 -11  -3   7 2025.87 245.756  24
 -11  -3   7 2127.09 186.227  27
  11   3  -7 1829.04 179.479  12
  11   3  -7 1968.13 228.216   5
  11   3  -6 789.118 148.637   5
  11   3  -6 580.260 126.435  16
 -11  -3   6 903.848 126.557  27
  11   3  -6 506.074 117.676  12
 -11  -3   6 767.623 118.945  30
 -11   3   6 622.079 156.322  29
  11   3  -5 1670.20 194.907   5
  11   3  -5 1691.92 198.622  16
  11   3  -5 1701.66 209.236  18
 -11  -3   5 1583.88 156.659  27
  11   3  -5 1541.01 173.197  12
 -11  -3   5 1562.73 154.184  30
 -11   3   5 1445.94 207.746  29
  11   3  -4 14642.3 565.350   5
  11   3  -4 15820.1 593.352  16
  11   3  -4 16458.0 621.543  18
 -11  -3   4 15469.0 487.588  27
  11   3  -4 16179.4 545.575  12
 -11  -3   4 16012.4 490.971  30
 -11   3   4 16241.2 653.275  29
  11   3  -3 10899.7 462.612   5
  11   3  -3 10856.9 498.632  18
 -11  -3   3 11302.1 396.626  27
  11   3  -3 12061.9 463.702  12
  11   3  -3 12099.4 502.422  16
 -11   3   3 11710.4 537.664  29
  11   3  -2 12495.9 531.944  18
  11   3  -2 13794.2 538.380  16
  11  -3  -2 13702.1 419.574  24
 -11   3   2 12292.2 546.203  29
  11   3  -2 13309.0 497.082  12
 -11   3   1 56.9488 87.2391  19
  11   3  -1 53.0913 92.2190  18
  11   3  -1 33.2522 91.3246  16
  11   3  -1 144.549 86.9773  12
  11  -3  -1 45.8027 66.7416  14
 -11   3   1-18.7047 81.7650  29
  11  -3  -1 60.6472 64.1124  24
  11   3   0 10208.3 470.996  18
  11   3   0 11247.3 474.769  16
  11   3   0 11459.1 457.110  12
  11  -3   0 9830.74 440.029  14
 -11   3   0 9802.86 471.441  29
  11  -3   0 11426.3 399.686  24
  11   3   1 4341.67 302.199  18
  11   3   1 3750.63 278.178  16
  11   3   1 4876.03 298.188  12
  11  -3   1 4049.92 281.430  14
 -11   3  -1 3861.16 288.597  29
  11  -3   1 3988.68 238.137  24
  11   3   2 2775.02 241.014  18
  11   3   2 2720.97 234.073  16
  11   3   2 3228.50 246.805  12
  11  -3   2 2543.22 232.575  14
  11  -3   2 3192.36 218.064  24
 -11   3  -2 2892.16 244.101  29
  11   3   3 24344.3 733.056  16
  11  -3   3 22765.6 734.388  14
  11   3   3 23000.0 725.162  18
 -11   3  -3 22204.1 718.249  29
  11  -3   3 23895.7 668.448  24
 -11   3  -3 23402.8 717.842  21
  11   3   4 1278.12 176.445  16
  11  -3   4 1447.87 186.520  14
 -11   3  -4 1272.74 170.593  21
  11   3   4 1239.91 174.052  18
 -11   3  -4 1248.48 191.521  19
  11  -3   4 1140.52 156.912  24
 -11   3  -4 1244.54 166.048  29
  11  -3   5 1028.35 174.683  14
  11   3   5 1332.95 182.198  16
  11  -3   5 1206.98 163.729  24
  11   3   5 827.682 153.438  13
  11   3   5 1357.80 176.426  18
 -11   3  -5 913.383 151.307  21
 -11   3  -5 999.361 174.639  19
 -11   3  -6 34403.0 1046.24  19
  11  -3   6 34250.3 885.317  24
 -11   3  -6 34128.7 955.315  21
  11  -3   6 32502.8 962.828  14
  11   3   6 33107.7 889.320  13
 -11   3  -6 34717.6 985.705   6
  11  -3   7 8779.52 413.355  24
 -11   3  -7 9616.32 520.902  19
 -11   3  -7 8464.63 414.175  16
 -11   3  -7 9518.48 464.597  21
  11  -3   7 9282.76 475.617  14
  11   3   7 8819.05 421.136  13
 -11   3  -7 9479.18 481.868   6
  11   3   8 1669.00 196.022  25
  11  -3   8 1492.86 186.239  24
 -11   3  -8 1874.19 218.792  21
 -11   3  -8 1855.62 242.588  19
 -11   3  -8 1854.48 202.888  16
  11  -3   8 1830.66 231.697  14
 -11   3  -8 2207.00 239.983   6
  11   3   8 1966.45 206.590  13
  11   3   9 12570.8 516.224  25
  11  -3   9 12696.7 514.617  24
  11  -3   9 11132.7 532.219  22
 -11   3  -9 12715.4 561.787  21
 -11   3  -9 12191.0 607.708  19
 -11   3  -9 11953.0 527.147  16
  11  -3   9 12364.9 545.213  33
  11  -3   9 12900.9 575.420  14
 -11   3  -9 12716.1 568.088   6
  11   3   9 12797.7 506.679  13
  11  -3  10 3243.46 259.283  31
 -11   3 -10 2846.49 266.665  28
  11  -3  10 2751.36 250.046  24
  11   3  10 3037.36 257.882  25
 -11   3 -10 2815.10 273.554  21
  11  -3  10 2540.06 258.419  22
 -11   3 -10 3186.82 313.656  19
 -11   3 -10 2940.45 267.045  16
  11  -3  10 3000.20 271.678  33
  11  -3  10 3271.47 298.022  14
 -11   3 -10 2777.61 274.410   6
  11   3  10 3225.08 261.040  13
  11   3  11 1520.25 199.517  25
  11  -3  11 1417.49 192.823  24
  11  -3  11 1370.28 202.786  22
 -11   3 -11 1598.40 211.257  21
 -11   3 -11 1639.36 241.202  19
 -11   3 -11 1480.50 204.030  16
  11  -3  11 1472.36 202.266  33
  11  -3  11 1908.76 239.422  14
 -11   3 -11 1765.02 222.540   6
 -11   3 -11 1590.53 211.775  28
  11  -3  11 1768.23 201.549  31
  11  -3  12 4514.69 350.800  22
 -11   3 -12 4709.38 351.349  21
 -11   3 -12 4754.33 388.728  19
 -11   3 -12 4941.19 353.005  16
  11  -3  12 5301.75 346.743  33
  11  -3  12 5267.61 380.884  14
  11  -3  12 4902.68 320.722  24
  11   3  12 4426.50 312.334  25
 -11   3 -12 4227.69 339.225  28
  11  -3  12 4633.39 303.802  31
  11  -3  13 24840.5 865.606  22
 -11   3 -13 24136.4 838.678  21
 -11   3 -13 24431.1 915.178  19
 -11   3 -13 24637.3 847.485  16
  11   3  13 25112.4 783.950  25
  11  -3  13 28098.2 904.904  14
  11  -3  13 26715.5 814.714  33
 -11   3 -13 24046.9 837.650  28
  11  -3  13 25956.1 755.376  31
 -11   3 -14 2027.40 239.915  16
  11   3  14 1876.18 214.775  25
  11  -3  14 2319.32 233.847  33
  11  -3  14 2258.91 260.742  14
 -11   3 -14 2081.07 246.831  28
  11  -3  14 1995.30 197.264  31
 -11   3 -15 14419.2 621.934  16
  11  -3  15 16527.4 662.846  14
  11  -3  15 15245.9 573.592  33
  11  -3  15 14667.6 528.314  30
 -11   3 -15 14416.6 617.283  28
 -11   3 -16 62.3239 112.206  16
  11  -3  16 205.371 131.886  14
  11  -3  16 157.552 108.333  33
 -11   3 -16 120.496 104.664  28
 -11   3 -17 16234.2 631.505  16
  11  -3  17 17629.3 658.478  14
  11  -3  17 16625.6 563.423  33
 -11   3 -17 15079.3 606.244  28
 -11   3 -18 2047.93 219.115  16
  11  -3  18 1530.33 201.870  14
  11  -3  18 1805.13 175.006  33
 -11   3 -18 1557.93 194.148  28
  11  -3  19 4391.11 296.419  14
 -11   3 -19 4515.60 298.499  16
  11  -3  19 4449.58 245.372  33
  11  -3  20 861.770 144.325  14
  11  -3  21 144.581 84.6025  14
 -11  -5  16 571.987 70.3238  32
 -11  -5  16 592.537 70.0775  26
  11   5 -15 298.467 71.3013  16
 -11  -5  15 295.293 64.9542  32
  11   5 -14 321.586 86.0698  16
  11   5 -13 1419.92 147.451  16
 -11  -5  13 1624.54 138.531  32
 -11  -5  12 85.0807 77.0223  32
  11   5 -12 46.8255 80.4869  16
 -11  -5  11 69.9726 65.6398  27
  11   5 -11-12.7480 90.3971  16
 -11  -5  11 40.5004 73.9213  32
  11   5 -10 436.506 117.802  16
 -11  -5  10 353.287 80.4182  27
  11   5  -9-28.5429 91.6445  16
 -11  -5   9 129.402 74.1588  27
  11   5  -8 862.822 143.594  16
 -11  -5   8 807.972 109.273  27
  11   5  -7 578.704 136.107  16
 -11  -5   7 751.196 106.018  27
  11   5  -6 789.040 152.534  16
 -11  -5   6 906.369 112.714  27
 -11  -5   5 261.351 70.8064  27
  11   5  -5 218.677 121.373  16
 -11  -5   5 144.597 92.7083  32
 -11  -5   4 939.768 129.112  32
  11   5  -4 1333.84 180.097  16
  11   5  -3 6477.95 357.507  16
 -11  -5   3 6156.95 283.082  32
  11   5  -2 4526.69 276.401  13
 -11  -5   2 4540.13 236.339  32
  11   5  -1 516.260 117.476  13
 -11   5   1 507.044 119.872  12
 -11  -5   1 609.662 95.4419  32
  11  -5  -1 399.944 102.959  33
  11  -5   0 271.180 102.722  33
  11   5   0 284.123 100.385  13
 -11   5   0 188.492 112.551  12
  11  -5   1 479.764 114.357  33
  11   5   1 379.038 98.6130   1
  11   5   1 610.086 120.572  13
 -11   5  -1 295.008 115.220  12
  11  -5   2 2129.95 195.925  33
  11   5   2 2749.17 209.576   1
 -11   5  -2 2781.45 253.234  12
  11   5   2 2610.61 200.208  13
  11   5   3 1884.50 185.397   1
 -11   5  -3 1545.56 195.727  12
  11   5   4 13.6314 95.6941   1
 -11   5  -4 52.5263 105.354  12
  11  -5   4 162.973 97.2668  33
  11  -5   4 56.6675 90.9736  31
  11   5   5 679.164 143.852   1
 -11   5  -5 1164.15 184.828  12
  11  -5   5 886.604 140.865  31
  11  -5   5 848.748 133.582  33
  11   5   6 4060.68 274.764   1
  11  -5   6 4272.01 268.018  31
  11  -5   6 4376.34 264.882  33
  11   5   7 406.670 124.502   1
  11  -5   7 198.351 87.1095  33
  11   5   8 14.3501 107.691   1
  11  -5   8 58.7674 72.6604  33
  11  -5   9-21.9543 76.2667  33
  11   5   9 13.7722 104.271   1
  11  -5   9 9.64083 66.2808  27
 -11   5  -9-27.6503 93.0035  12
  11  -5   9-44.2488 72.7444  30
  11  -5  10 191.780 81.6372  33
  11   5  10 115.173 95.1978   1
  11  -5  10 125.409 66.5841  27
  11  -5  10 232.478 80.1330  31
 -11   5 -10 98.6999 80.2118  12
  11   5  11 696.761 123.492   1
 -11   5 -11 558.943 103.686  12
  11  -5  11 445.332 87.7683  33
  11   5  12 1263.65 143.584   1
 -11   5 -12 1500.77 136.245  12
  11  -5  12 1313.20 120.172  30
  11  -5  12 1243.68 119.332  33
  11   5  13 1668.24 139.989   1
 -11   5 -13 1421.63 116.981  12
  11  -5  13 1391.67 113.061  33
  11  -5  13 1515.21 111.205  30
  11   5  14 406.835 71.4222   1
 -12   0  29 9.14301 57.2591   3
 -12   0  28 108.605 84.7233   3
 -12   0  27-73.8217 108.806   3
 -12   0  26 87.5166 111.050   4
 -12   0  26 396.146 148.609   3
 -12   0  25 39.4015 120.173   4
 -12   0  25-38.7105 128.750   3
 -12   0  24 3210.96 298.247   3
 -12   0  24 3461.12 316.127   4
 -12   0  23-15.4542 75.9235  26
 -12   0  23-22.7984 148.167   4
 -12   0  23-22.4243 134.925   3
 -12   0  22 3754.20 273.602  26
 -12   0  22 3036.24 293.996   2
 -12   0  22 3563.90 328.119   4
 -12   0  22 2927.18 307.592   3
 -12   0  21-34.5913 84.9702  26
 -12   0  21 72.8743 97.4398   2
 -12   0  21 47.0943 127.163   3
 -12   0  21-47.8861 166.350   4
 -12   0  21-103.849 128.395  34
 -12   0  20 16519.3 604.734  26
 -12   0  20 15157.7 672.596   2
 -12   0  20 16060.3 684.494   3
 -12   0  20 16219.6 690.045   4
 -12   0  20 16337.5 648.925  34
 -12   0  19 34.4290 88.0243  26
 -12   0  19 99.7404 120.026  34
 -12   0  19-47.3436 106.162   2
 -12   0  19-46.6328 128.069   4
 -12   0  18 70.7396 108.371   7
 -12   0  18 114.679 100.268   2
 -12   0  18 66.4733 94.2838  26
 -12   0  18 171.600 109.848  34
 -12   0  17-22.5623 108.510   7
 -12   0  17 108.979 102.520   2
 -12   0  17-15.8989 88.7707  26
 -12   0  17-35.9884 105.219  34
 -12   0  16 52237.3 1334.09   7
 -12   0  16 51764.0 1315.81   2
 -12   0  16 53329.7 1200.82  26
 -12   0  16 53045.0 1238.95  34
 -12   0  15 60.5363 103.182   7
 -12   0  15 58.0389 93.0431   2
 -12   0  15-28.2988 80.2667  26
 -12   0  15-15.6907 81.7609  34
 -12   0  14 14992.6 594.259   7
 -12   0  14 14151.7 569.169   2
 -12   0  14 15958.3 528.742  26
 -12   0  14 15642.9 540.476  34
 -12   0  13-17.7075 97.2621   7
 -12   0  13 16.7896 93.7448   2
 -12   0  13 37.0929 64.4294  26
 -12   0  13 80.5227 74.9338  34
 -12   0  12 71306.5 1477.58   2
 -12   0  12 68444.4 1361.03  26
 -12   0  12 69051.5 1386.40  34
 -12   0  11-14.6947 96.6315   2
 -12   0  10 20232.7 572.247  23
 -12   0  10 20676.1 624.128   2
 -12   0   9-20.0789 77.3336  23
 -12   0   9-52.2317 80.7228   2
 -12   0   8 132081. 2232.10  23
 -12   0   8 132084. 2320.84   2
 -12   0   7 8.73590 70.0855  23
 -12   0   7 58.1399 71.8830   2
 -12   0   6 19608.7 505.915  23
 -12   0   6 19438.3 555.681   2
 -12   0   5 121.130 75.7119   8
 -12   0   5 23.3387 65.2786  23
 -12   0   4 91436.7 1697.77   8
 -12   0   4 95095.8 1614.72  23
 -12   0   3-3.36179 22.3634  19
 -12   0   3 78.7338 69.9606  23
 -12   0   2 190278. 2897.94  19
 -12   0   2 196075. 3116.28   8
 -12   0   1-93.7696 84.8925   8
 -12   0   0 999999. 14903.5   8
 -12   0  -1 32.2613 84.2276   8
 -12   0  -2 797444. 11979.3   8
 -12   0  -3 354.461 103.961   8
 -12   0  -4 550967. 8428.16   8
 -12   0  -5 76.2415 88.2893   8
  12   0   5 58.3233 76.7117   9
 -12   0  -6 250754. 4128.40   8
  12   0   6 254437. 4095.54   9
 -12   0  -7-28.7607 97.8147   8
  12   0   7-118.733 87.7642   9
 -12   0  -8 138946. 2500.88   8
  12   0   8 138889. 2468.26   9
  12   0   8 135949. 2460.06  15
  12   0   9 30.1749 82.8702  15
  12   0   9-30.3618 97.4791   9
 -12   0  -9 98.7381 90.3891   8
  12   0   9-12.7741 68.9844  25
  12   0  10 73557.3 1569.89  15
  12   0  10 73307.5 1486.14  14
  12   0  10 76579.1 1584.88   9
 -12   0 -10 78886.6 1630.63   8
  12   0  10 73307.7 1503.26  25
  12   0  11 17.1729 82.5904  15
  12   0  11 42.0678 73.0689  14
  12   0  11 17.3972 81.8301   9
 -12   0 -11-56.8469 87.0798   8
  12   0  11 29.7470 77.5027  25
  12   0  12-18.3088 82.1125  15
  12   0  12 44.4915 66.5138  14
  12   0  12 148.686 103.774   9
 -12   0 -12 40.5989 99.7286   8
  12   0  12 47.8666 90.5146  25
  12   0  13-15.5910 74.9831  14
  12   0  13-19.4773 106.982  15
  12   0  13-19.8068 95.2580   9
 -12   0 -13-21.7017 94.8625   8
  12   0  13-16.9921 81.7213  25
  12   0  14 2535.53 262.905  15
 -12   0 -14 2466.72 268.606   8
  12   0  14 2247.91 246.235   9
  12   0  15-21.6427 108.520  15
  12   0  15 33.5563 77.1065  14
  12   0  15 109.927 114.563   9
 -12   0 -15 72.8538 100.412   8
  12   0  16 2603.54 279.027  15
  12   0  16 3334.11 264.714  14
 -12   0 -16 3374.77 324.754   8
  12   0  16 2721.81 280.495   9
  12   0  16 2911.20 253.228  22
  12   0  17-161.173 188.998  15
  12   0  17 51.4327 95.7266  14
 -12   0 -17-157.167 164.047   8
  12   0  17-18.0705 72.4892  22
  12   0  18 42723.8 1202.03   9
  12   0  18 42643.1 1060.87  14
 -12   0 -18 42526.8 1256.63   8
  12   0  18 43953.3 1212.54  10
  12   0  18 39321.4 1043.73  22
  12   0  19-23.2163 135.754  10
 -12   0 -19-53.3950 119.731   8
  12   0  19 48.6958 97.6659  14
  12   0  20 28872.6 941.960  10
  12   0  21 403.910 153.840  10
  12   0  22 6018.78 380.448  10
  12   0  23-17.4697 117.521  10
  12   0  24 845.278 154.111  10
  12   0  25-49.8844 84.8245  10
  12   0  26 2004.38 161.436  10
  12   2 -27 1301.14 117.837  18
 -12  -2  27 1330.84 125.886  34
 -12  -2  26 3173.13 206.652  34
 -12  -2  26 2987.09 173.777   3
 -12  -2  25 397.645 110.172  34
 -12  -2  25 315.440 89.4276   3
 -12  -2  24 41.6558 84.6990  34
 -12  -2  24 13.3558 80.3606   3
 -12  -2  24 11.2730 73.2633  26
  12   2 -24-16.3620 97.0719  17
  12   2 -23 351.299 135.046  17
  12   2 -23 281.768 110.328   5
 -12  -2  23 185.923 97.1156   4
 -12  -2  23 376.861 120.056  34
 -12  -2  23 308.731 109.536   3
 -12  -2  23 254.274 95.4954  26
  12   2 -22 20.3242 109.758  17
  12   2 -22 131.790 105.122   5
 -12  -2  22-68.7899 106.312   4
 -12  -2  22 95.6239 95.8942  34
 -12  -2  22-17.1164 98.6042   3
 -12  -2  22 111.213 89.2658  26
  12   2 -21 458.236 148.591  17
 -12   2  21 288.341 124.109   4
 -12  -2  21 720.955 158.557   4
  12   2 -21 518.152 145.673   5
 -12  -2  21 512.245 135.831  34
 -12  -2  21 626.383 145.654   3
 -12   2  21 651.493 140.341   3
 -12  -2  21 399.455 112.248  26
  12   2 -20 777.911 139.072  16
  12   2 -20 664.263 170.675  17
 -12   2  20 603.436 144.401   4
 -12  -2  20 599.111 154.187   4
  12   2 -20 866.035 177.063   5
 -12  -2  20 617.949 146.387  34
 -12   2  20 754.075 146.770   3
 -12  -2  20 869.061 165.804   3
 -12  -2  20 801.894 142.962  26
  12   2 -19 2618.80 232.365  16
  12   2 -19 3045.99 302.940  17
 -12  -2  19 2498.63 258.368   3
  12   2 -19 3278.90 306.518   5
 -12   2  19 3060.26 267.746   3
 -12   2  19 2391.44 249.942   4
 -12  -2  19 2665.31 260.285   4
 -12  -2  19 2950.71 250.416  34
 -12  -2  19 2700.86 232.778  26
 -12   2  19 2012.47 230.601   2
  12   2 -18 34.4392 86.3672  16
  12   2 -18 191.173 137.679  17
 -12  -2  18 120.965 88.1524   2
 -12   2  18 263.181 111.548   3
 -12  -2  18 79.8122 107.775   3
 -12   2  18 59.0443 88.2921   2
 -12  -2  18 130.574 94.0501  34
 -12   2  18 135.646 104.669   4
 -12  -2  18 297.653 119.416   4
  12   2 -18 23.8695 109.713   5
 -12   2  18 247.265 89.0466  29
 -12  -2  18 284.858 84.7677  32
  12   2 -17-23.8256 124.150  17
  12   2 -17 70.0000 85.9737  16
 -12   2  17 19.3305 86.6923   2
 -12  -2  17-59.5392 99.5116   2
 -12   2  17 37.0692 98.3523   3
 -12  -2  17-15.8347 96.5903  34
  12   2 -17 24.0639 113.188   5
 -12   2  17-19.1653 116.906   4
 -12  -2  17-19.6235 102.254   4
 -12  -2  17-11.9869 71.1152  32
 -12   2  17 53.2732 75.5519  29
 -12  -2  16 14.8509 85.5527  23
 -12   2  16 18.8944 82.5914   2
 -12  -2  16-38.7034 95.0713   2
 -12   2  16-18.0129 92.1076   3
  12   2 -16 23.4583 110.340  17
  12   2 -16 17.5003 74.4573  16
 -12  -2  16 106.362 88.8493  34
 -12  -2  16-24.6257 75.1079  32
  12   2 -16 95.5336 124.452   5
 -12   2  16 18.7135 95.6899   4
 -12  -2  16 76.6427 90.1253   4
 -12   2  16 129.715 81.0017  29
 -12  -2  15 936.742 143.423  34
 -12  -2  15 728.801 154.195   7
 -12   2  15 534.785 133.081   7
  12   2 -15 725.668 137.894  16
 -12   2  15 776.935 147.542  29
 -12   2  15 567.372 133.999   2
 -12  -2  15 693.594 145.963   2
 -12  -2  15 587.079 124.429  23
 -12  -2  15 571.588 121.617  24
 -12  -2  14 7071.88 354.082  23
 -12  -2  14 7422.51 371.446  24
 -12  -2  14 7993.84 363.289  34
 -12   2  14 7891.00 415.353   7
 -12  -2  14 7332.69 403.986   7
  12   2 -14 6841.65 376.375  16
  12   2 -14 7363.76 442.315  17
 -12   2  14 7484.75 411.636  29
 -12   2  14 7877.86 405.085   2
 -12  -2  14 7258.64 398.573   2
 -12  -2  14 7545.48 361.200  27
 -12  -2  13 11350.4 447.715  23
 -12  -2  13 10434.7 445.661  24
 -12  -2  13 10230.2 407.162  34
 -12  -2  13 10219.2 466.285   7
 -12   2  13 9347.09 452.196   7
  12   2 -13 9799.93 445.179  16
  12   2 -13 10920.7 528.286  17
 -12   2  13 10075.0 481.863  29
 -12  -2  13 9875.98 408.499  27
 -12   2  13 10416.2 460.002   2
 -12  -2  13 10313.5 464.777   2
 -12   2  12 29951.1 832.204   2
 -12  -2  12 31163.6 851.813   2
  12   2 -12 28467.3 821.741  16
  12   2 -12 31197.2 937.218  17
 -12  -2  12 30393.2 781.603  27
 -12   2  12 30229.5 855.290   7
 -12  -2  12 30340.5 760.074  34
 -12  -2  12 29888.2 838.442  24
 -12  -2  12 30198.4 806.141  23
 -12   2  11 5542.61 310.077   2
 -12  -2  11 5165.84 309.908   2
  12   2 -11 5015.82 303.441  16
  12   2 -11 5569.11 359.313  17
 -12  -2  11 5497.63 285.837  27
 -12   2  11 5239.71 317.382   7
 -12  -2  11 5019.89 313.505  24
 -12  -2  11 5873.33 323.390  23
 -12  -2  11 5050.30 262.049  34
  12   2 -10 1952.34 188.935  16
  12   2 -10 2125.36 221.668  17
 -12  -2  10 2307.05 222.678  24
  12   2 -10 1806.94 157.180  21
 -12   2  10 2329.28 197.272   2
 -12  -2  10 1906.10 181.594   2
 -12  -2  10 2137.98 165.141  34
 -12  -2  10 2168.83 178.543  27
  12   2  -9 3941.99 256.684  16
  12   2  -9 3824.37 286.847  17
  12   2  -9 3492.47 206.273  21
 -12   2   9 3664.34 238.193   2
 -12  -2   9 3581.36 238.573   2
 -12  -2   9 3881.32 209.627  34
 -12  -2   9 3877.78 229.053  27
 -12  -2   8 95026.3 1695.85  27
 -12   2   8 93813.4 1743.28   2
 -12  -2   8 93212.6 1748.13   2
  12   2  -8 92219.3 1657.50  21
  12   2  -8 91756.6 1772.92  16
 -12  -2   7 35164.2 797.328  27
 -12   2   7 36485.9 844.529   2
 -12  -2   7 34601.3 838.983   2
  12   2  -7 35127.7 761.103  21
  12   2  -7 34811.3 858.712  16
  12   2  -6 17890.3 551.602  16
 -12  -2   6 17259.9 485.925  27
  12   2  -6 17309.5 462.344  21
  12   2  -6 17140.8 589.349  18
 -12   2   6 17295.3 521.378   2
 -12  -2   6 18902.1 541.128   2
  12   2  -5 24579.6 719.219  18
 -12   2   5 24652.3 642.316   2
 -12  -2   5 25144.0 651.243   2
 -12   2   4 46445.2 1037.36  19
  12   2  -4 45132.5 1062.28  18
 -12   2   4 45095.0 968.322   2
 -12  -2   4 46163.6 979.555   2
  12   2  -3 39345.0 967.182  18
 -12   2   3 40040.8 941.194  19
 -12  -2   3 40772.8 887.596   2
 -12   2   3 40095.6 878.192   2
  12   2  -2 9947.14 414.234  18
 -12   2   2 9542.95 394.173  19
 -12  -2   2 9615.05 363.107   8
 -12   2   2 9520.08 359.132   8
 -12  -2   1 77570.7 1485.73   8
 -12   2   1 77228.2 1480.92   8
 -12   2   1 79594.4 1569.28  19
  12   2  -1 80967.1 1582.60  18
  12  -2  -1 81391.6 1408.09  24
 -12   2   0 7166.94 305.473   8
 -12  -2   0 6683.78 297.786   8
  12  -2   0 6434.62 262.865  24
  12   2   0 6615.63 333.158  18
 -12   2   0 6510.35 332.255  19
 -12   2  -1 2900.67 227.583  19
  12   2   1 2815.11 220.290  18
 -12   2  -1 2824.26 178.132  21
  12   2   1 2821.06 199.236  16
  12  -2   1 2942.68 178.247  24
 -12   2  -1 2805.08 193.972   8
 -12  -2  -1 2983.07 198.001   8
 -12   2  -2 49954.6 1155.05  19
  12   2   2 50708.7 1118.57  18
  12   2   2 50196.3 1074.24  16
 -12   2  -2 48749.0 1014.46  21
  12  -2   2 50531.8 1018.50  24
  12   2   2 49944.7 1031.62   9
 -12  -2  -2 50202.4 1071.16   8
 -12   2  -2 49707.9 1064.97   8
  12  -2   2 51043.3 1052.21   9
 -12   2  -3 16237.2 581.065  19
  12   2   3 15820.6 534.710  18
  12   2   3 16894.3 520.463  16
 -12   2  -3 16084.8 487.013  21
  12  -2   3 17221.5 584.229  14
  12  -2   3 17128.2 491.154  24
  12  -2   3 16451.6 503.456   9
  12   2   3 16510.2 493.773   9
 -12  -2  -3 16474.4 522.380   8
 -12   2  -3 16058.4 514.086   8
 -12   2  -4 7907.83 397.332  19
  12   2   4 8588.80 360.086  16
  12  -2   4 7122.63 371.170  14
  12  -2   4 7951.52 337.768   9
  12   2   4 7828.38 329.053   9
 -12  -2  -4 7695.30 346.141   8
 -12   2  -4 8334.38 356.112   8
  12  -2   4 8385.83 334.153  24
 -12   2  -4 7427.17 322.470  21
  12  -2   5 12057.2 425.064  24
 -12   2  -5 11357.1 420.898  21
  12   2   5 10990.5 424.233  13
 -12   2  -5 11275.9 493.747  19
  12  -2   5 11536.3 424.543   9
  12   2   5 11501.7 415.321   9
 -12   2  -5 10919.3 431.162   8
 -12  -2  -5 11670.0 445.057   8
  12  -2   5 11078.1 472.676  14
 -12   2  -6 50820.8 1124.47  21
  12  -2   6 52947.9 1140.93   9
  12   2   6 52776.4 1120.73   9
 -12   2  -6 51378.3 1153.06   8
 -12  -2  -6 52294.7 1165.36   8
  12  -2   6 52500.6 1110.91  24
  12   2   6 50585.8 1123.07  13
  12   2   6 49802.6 1107.18  15
  12  -2   6 51973.8 1221.46  14
  12  -2   7 5638.52 305.271   9
  12   2   7 5940.50 305.125   9
 -12   2  -7 4924.47 297.571   8
 -12  -2  -7 5626.73 317.574   8
 -12   2  -7 4864.22 289.428  16
  12  -2   7 5220.46 334.581  14
  12   2   7 5971.53 308.664  15
 -12   2  -7 5436.04 303.374  21
  12  -2   7 5325.42 293.820  24
 -12   2  -8 637.349 130.277   8
 -12  -2  -8 853.780 143.017   8
  12  -2   8 682.111 120.393   9
  12   2   8 991.338 138.860   9
  12   2   8 849.471 134.393  15
  12  -2   8 696.900 150.940  14
  12  -2   8 647.477 125.494  24
  12  -2   9 568.903 131.461  24
  12   2   9 527.366 133.428  25
 -12  -2  -9 627.669 132.192   8
 -12   2  -9 387.700 104.442   8
  12   2   9 344.596 111.649  15
  12  -2   9 480.737 125.577  15
  12  -2   9 496.598 144.779  14
  12   2   9 812.798 134.346   9
  12  -2   9 455.078 112.602   9
  12  -2   9 386.639 97.1378  31
  12  -2  10 171585. 3021.62   9
  12   2  10 168706. 2994.95   9
 -12   2 -10 170892. 3054.18   8
 -12  -2 -10 174309. 3086.06   8
  12  -2  10 167883. 2895.10  31
  12  -2  10 176004. 3132.26  14
  12   2  10 170598. 2995.41  15
  12  -2  10 170133. 3012.17  15
 -12   2 -10 170139. 3172.05  19
  12   2  10 170819. 3038.13  25
  12  -2  10 165840. 2976.85  33
 -12   2 -11 28309.2 862.915   8
 -12  -2 -11 30588.9 904.608   8
  12  -2  11 27897.2 834.533   9
  12   2  11 29534.4 837.558   9
  12  -2  11 28933.8 761.108  31
  12  -2  11 28085.3 832.500  15
  12   2  11 29532.7 836.650  15
  12  -2  11 28561.5 900.383  14
  12   2  11 28989.8 858.397  25
  12  -2  11 29390.4 827.101  33
  12  -2  12 1007.19 165.746   9
  12   2  12 1021.83 159.494   9
 -12  -2 -12 883.944 158.835   8
 -12   2 -12 969.285 165.250   8
  12   2  12 680.038 142.603  15
  12  -2  12 758.197 155.175  15
  12  -2  12 1021.94 191.370  14
  12  -2  12 652.984 119.031  31
  12   2  12 1059.23 178.206  25
  12  -2  12 860.927 154.181  33
  12   2  13 9339.42 456.430   9
 -12   2 -13 10109.0 494.277   8
  12  -2  13 9805.38 474.051   9
 -12  -2 -13 9122.52 482.289   8
  12  -2  13 10193.0 405.268  31
  12   2  13 9967.76 465.713  15
  12  -2  13 9628.97 509.830  14
  12  -2  13 9646.16 470.302  15
  12   2  13 9556.59 480.804  25
  12  -2  13 9983.92 446.543  33
  12  -2  14 25370.3 880.618  22
 -12  -2 -14 24601.9 840.975   8
  12   2  14 26456.5 834.480  25
  12   2  14 25002.2 792.533  15
  12  -2  14 24544.4 850.511  14
  12  -2  14 24637.1 801.020  15
 -12   2 -14 24483.7 827.598   8
  12  -2  14 24731.0 806.519   9
  12   2  14 23904.3 785.043   9
  12  -2  14 25385.2 750.528  33
  12  -2  15 21274.7 620.207  30
  12   2  15 23494.7 785.506  25
 -12   2 -15 22174.1 849.741  19
 -12   2 -15 21136.8 771.301   8
 -12  -2 -15 21941.6 793.299   8
  12  -2  15 24171.3 787.899  10
  12   2  15 21524.0 739.854  10
  12  -2  15 24150.5 711.875  33
 -12   2 -16 1311.97 213.696  16
  12  -2  16 1544.65 177.999  33
 -12   2 -16 1350.93 200.082   8
  12  -2  16 1282.99 188.855  10
  12   2  16 1041.28 176.192  10
  12   2  16 1322.95 201.964  25
  12  -2  17 16072.0 618.554  10
  12   2  17 15033.5 588.734  10
 -12   2 -17 15255.7 653.000  16
 -12   2 -18 8463.72 475.311  16
  12  -2  18 8361.85 432.807  10
  12   2  18 8390.19 425.829  10
 -12   2 -19 464.352 146.734  16
  12  -2  19 276.109 120.004  10
  12  -2  20 31.2728 87.3054  10
  12  -2  20-53.3963 114.289  14
 -12   2 -20 176.025 135.886  16
  12  -2  21 6125.01 346.389  14
 -12   2 -21 5854.33 355.590  16
  12  -2  21 5719.15 312.044  10
 -12   2 -22 184.738 104.718  16
  12  -2  22 67.3233 75.4974  10
  12  -2  22 123.643 90.3538  14
 -12   2 -22 80.0284 101.526  28
  12  -2  23 2550.40 191.602  14
 -12   2 -23 2417.84 204.639  28
 -12   2 -23 2550.81 205.280  16
  12  -2  24 655.714 105.545  11
 -12   2 -24 590.350 101.855  28
 -12   2 -24 428.253 91.3342  16
  12  -2  25 84.6955 49.5601  11
  12   4 -22-6.43535 38.7210   6
  12   4 -21 34.9595 57.4758   6
 -12  -4  21 46.8671 49.7973  26
  12   4 -20 30.0232 47.0058  16
 -12  -4  20-26.1653 43.5125  34
  12   4 -19 430.910 89.6600  16
  12   4 -19 422.049 108.223  18
 -12  -4  19 512.433 99.9254  26
 -12  -4  19 314.121 69.8127  34
 -12  -4  18 4034.59 207.832  32
 -12  -4  18 3882.91 203.021  34
  12   4 -18 3729.96 262.380  18
  12   4 -18 3678.50 233.120  16
 -12  -4  17 1021.76 115.904  34
 -12  -4  17 1154.58 134.035  32
  12   4 -17 818.824 150.371  18
  12   4 -17 1123.25 150.603  16
 -12  -4  16 902.950 114.554  34
 -12  -4  16 1183.45 143.327  32
  12   4 -16 1194.29 164.641  16
  12   4 -16 1006.14 172.542  18
  12   4 -15 66.8906 91.8644  16
 -12  -4  15 161.101 93.8363  27
  12   4 -15 134.836 122.178  18
 -12  -4  15 90.7948 61.5565  34
  12   4 -14 304.599 119.214  16
 -12  -4  14 155.964 88.4358  27
  12   4 -14 60.6736 123.395  18
 -12  -4  14 185.129 72.2435  34
 -12  -4  13 1008.73 153.899  27
  12   4 -13 841.319 177.086  18
  12   4 -13 1209.35 182.354  16
 -12  -4  12 1581.07 179.820  27
  12   4 -12 2420.94 259.811  18
  12   4 -12 2104.64 232.559  16
 -12  -4  11 2352.03 213.403  27
  12   4 -11 2296.06 248.824  16
  12   4 -11 2277.20 257.332  18
  12   4 -10 61.7312 116.730  16
 -12  -4  10-27.9214 89.6443  27
  12   4 -10-12.9707 75.8448  12
  12   4 -10 45.7941 107.699   5
  12   4 -10-110.125 134.351  18
  12   4  -9 3072.69 283.679  16
 -12  -4   9 3442.77 244.476  27
  12   4  -9 2941.26 227.695  12
  12   4  -9 2731.05 279.911   5
  12   4  -9 3262.13 302.362  18
  12   4  -8 2708.55 270.874  16
 -12  -4   8 2138.90 258.796  24
 -12  -4   8 2419.94 207.542  27
  12   4  -8 2498.92 218.486  12
  12   4  -8 3053.63 289.570  18
  12   4  -7 750.275 171.387  16
 -12   4   7 790.729 189.725  29
 -12  -4   7 696.662 124.301  27
  12   4  -7 496.002 122.832  12
  12   4  -6 1255.54 199.714  18
  12   4  -6 1039.59 193.012  16
 -12  -4   6 1174.06 206.026  24
 -12  -4   6 1208.78 151.876  27
  12   4  -6 1288.96 178.576  12
 -12   4   6 1164.81 226.315  29
  12   4  -5 7028.48 422.174  18
  12   4  -5 6396.35 401.910  16
 -12  -4   5 5518.44 400.421  24
 -12  -4   5 6474.24 317.506  27
 -12   4   5 6749.66 353.699  12
  12   4  -5 6687.99 373.538  12
 -12   4   5 6966.92 472.254  29
  12   4  -4 2758.00 280.008  16
  12   4  -4 2626.84 273.082  18
  12   4  -4 2867.46 250.638  12
 -12  -4   4 2597.50 197.968  27
  12   4  -3 1810.87 232.020  18
  12   4  -3 2234.43 230.229  12
  12   4  -3 1743.91 229.578  16
  12   4  -2 4685.52 340.058  18
  12   4  -2 4055.93 302.572  12
  12   4  -2 4418.93 333.038  16
  12   4  -1 5280.21 354.713  18
  12   4  -1 5836.59 373.414  16
  12   4   0 1302.42 195.855  18
 -12  -4   0 1271.91 162.628  32
  12   4   0 1318.41 203.878  16
 -12  -4   0 1275.55 202.306  24
  12   4   0 1378.35 187.896   1
 -12  -4  -1 5880.55 297.121  32
  12   4   1 5933.07 370.810  16
  12   4   1 5947.34 370.301  18
  12   4   2 7827.78 427.347  16
  12   4   2 7173.03 391.598  13
  12   4   2 6631.18 387.683  18
  12   4   3-52.1200 112.914  13
  12   4   3 188.267 113.283  16
  12  -4   3 84.8917 82.7384  24
 -12  -4  -3 45.8480 94.7897  24
  12   4   3 89.8713 114.004  18
  12   4   4 5730.85 342.700  13
  12  -4   4 4639.12 294.512  14
 -12  -4  -4 4600.06 355.089  24
  12  -4   4 6044.87 327.235  24
  12   4   5 481.205 135.391  13
  12  -4   5 432.261 114.897  14
  12  -4   5 814.157 135.439  24
 -12  -4  -5 333.012 128.112  24
  12   4   5 558.898 127.654  25
  12   4   6 549.045 141.401  13
  12   4   6 779.471 142.360  25
  12  -4   6 408.551 112.635  14
  12  -4   7 10351.0 513.836  33
  12   4   7 10296.5 443.935  13
  12  -4   8 2935.74 250.531  14
  12  -4   8 4026.57 326.659  33
  12   4   8 3832.30 268.834  13
  12  -4   8 3912.73 293.175  31
  12  -4   9 196.238 133.477  33
  12   4   9 117.736 101.188  13
  12  -4   9 49.5573 81.1656  14
  12  -4   9 67.8969 110.323  31
  12  -4  10 10488.6 466.650  14
  12  -4  10 12464.7 496.730  31
  12  -4  11 2982.04 240.524  14
  12  -4  11 3648.44 262.592  31
  12  -4  12 3098.72 243.792  14
  12  -4  12 3047.65 230.212  31
  12  -4  13 464.006 120.173  33
  12  -4  13 349.912 108.824  30
  12  -4  13 355.969 97.0386  31
  12  -4  13 199.404 91.5788  14
  12  -4  14 364.265 109.232  33
  12  -4  14 441.580 104.537  30
  12  -4  14 394.767 99.7976  14
  12  -4  15 11.9100 64.3214  14
  12  -4  15 95.2327 77.3675  33
  12  -4  16 62.6619 61.0746  14
  12  -4  16 61.3901 73.2802  33
  12  -4  17 618.020 92.0464  14
  12  -4  17 653.009 96.6582  33
  12   4  18 26.5249 68.1062   1
  12  -4  18 26.4440 45.9330  33
  12   4  19 2876.77 149.240   1
 -13  -1  28 81.4126 66.6641   3
 -13   1  28 17.9095 64.7594   3
 -13  -1  27 95.0629 83.4230   3
 -13   1  27 70.6792 80.9951   3
 -13   1  26 1018.54 152.459   3
 -13   1  26 1154.28 166.587   4
 -13  -1  26 985.234 158.993   4
 -13  -1  26 1225.20 161.565  34
 -13  -1  26 1317.42 166.347   3
 -13  -1  25 2179.96 213.081  34
 -13   1  25 2265.84 225.934   3
 -13  -1  25 2181.62 225.038   3
 -13   1  25 2429.03 237.698   4
 -13  -1  25 2341.28 229.080   4
  13   1 -25 2218.31 199.085  17
 -13   1  24 2774.20 265.647   3
 -13  -1  24 2349.30 246.722   3
 -13   1  24 2360.17 248.338   4
 -13  -1  24 2336.12 251.280   4
  13   1 -24 2051.68 209.825  17
 -13  -1  24 2609.84 238.525  34
 -13  -1  24 2357.33 198.859  26
 -13  -1  23 212.078 114.860  34
 -13   1  23-20.6650 132.695   4
 -13  -1  23 20.7921 119.780   4
  13   1 -23 33.2026 79.8438   5
 -13  -1  23 61.2955 122.938   3
 -13   1  23 40.4640 111.129   3
  13   1 -23 105.126 94.6216  17
 -13  -1  23-14.7731 76.9821  26
 -13  -1  22-36.6430 113.260  34
 -13   1  22 131.014 125.791   4
 -13  -1  22 87.8983 122.695   4
  13   1 -22 93.5620 93.8267   5
 -13  -1  22 43.2788 124.660   3
 -13   1  22-21.4023 115.580   3
  13   1 -22 56.4965 92.5193  17
 -13  -1  22-15.7810 92.2787  26
 -13  -1  21 1453.12 202.150  34
 -13   1  21 1649.83 234.148   4
 -13  -1  21 1592.48 233.466   4
  13   1 -21 1356.11 196.704   5
 -13   1  21 830.705 178.802   2
 -13  -1  21 1393.87 216.916   2
 -13   1  21 1504.79 220.543   3
 -13  -1  21 1276.48 212.753   3
  13   1 -21 1420.02 196.755  17
 -13   1  21 1246.39 170.314  26
 -13  -1  21 1357.20 174.623  26
 -13  -1  20 3084.58 268.291  34
  13   1 -20 2164.60 248.984   5
 -13   1  20 2688.02 281.092   3
 -13   1  20 2703.14 284.592   4
 -13  -1  20 2537.17 280.856   4
 -13   1  20 2422.00 268.716   2
 -13  -1  20 2368.62 265.406   2
  13   1 -20 2526.40 253.291  17
 -13  -1  20 2285.29 223.254  26
 -13   1  20 2337.14 232.579  26
 -13  -1  19-18.0754 104.128  34
  13   1 -19-20.3035 101.804  17
 -13   1  19-45.6375 161.807   4
 -13  -1  19-114.903 159.663   4
 -13   1  19-18.8923 92.8139  26
 -13  -1  19 131.788 96.3270  26
 -13   1  19 23.1789 103.951   2
 -13  -1  19-46.6933 107.289   2
  13   1 -18 19258.3 703.126  17
 -13  -1  18 19351.5 647.670  26
 -13   1  18 20308.8 705.089  26
 -13  -1  18 18069.2 737.330   7
 -13   1  18 18205.8 737.863   7
 -13  -1  18 20451.1 681.372  34
 -13   1  18 19056.8 740.648   2
 -13  -1  18 18877.9 745.191   2
  13   1 -17 6686.34 398.540  17
 -13  -1  17 7804.32 383.640  26
 -13   1  17 7292.29 407.006  26
 -13  -1  17 7355.59 448.341   7
 -13   1  17 7298.14 449.408   7
 -13  -1  17 7403.15 386.044  34
 -13   1  17 6764.77 424.976   2
 -13  -1  17 7194.51 441.192   2
  13   1 -16 4491.37 321.913  17
 -13  -1  16 5489.62 315.719  26
 -13   1  16 5204.30 339.280  26
 -13  -1  16 4636.46 351.975   7
 -13   1  16 4497.69 345.202   7
 -13  -1  16 4665.20 244.702  32
 -13  -1  16 4911.22 303.334  34
 -13   1  16 4853.65 352.204   2
 -13  -1  16 4784.31 347.661   2
  13   1 -15 1681.81 198.093  17
 -13   1  15 2060.13 216.234  26
 -13  -1  15 2136.31 239.573   7
 -13   1  15 2321.73 244.715   7
 -13  -1  15 2015.11 195.552  34
 -13  -1  15 2592.07 182.587  32
 -13   1  15 2007.33 221.697   2
 -13  -1  15 1901.25 221.504   2
 -13   1  14 2251.61 226.731   2
 -13  -1  14 2287.63 230.816   2
  13   1 -14 1011.21 162.068  17
 -13   1  14 1048.67 164.412  26
 -13   1  14 2296.97 233.875   7
 -13  -1  14 1090.15 179.679   7
 -13  -1  14 639.559 120.918  34
 -13  -1  14 1127.11 127.570  32
 -13  -1  14 888.851 142.589  23
 -13   1  13 3103.33 260.447   2
 -13  -1  13 3001.13 256.742   2
  13   1 -13 3120.43 250.455  17
 -13   1  13 2727.88 235.910  26
 -13  -1  13 3069.79 263.349   7
 -13   1  13 2937.31 257.818   7
 -13  -1  13 2963.25 192.285  32
 -13  -1  13 3670.22 233.076  34
 -13  -1  13 3226.79 194.541  24
 -13  -1  13 3335.63 238.605  23
 -13   1  12 23121.6 719.189   2
 -13  -1  12 23687.1 727.496   2
  13   1 -12 22043.2 698.381  17
 -13   1  12 22636.6 703.484  26
 -13  -1  12 23253.1 743.040   7
 -13   1  12 23767.0 747.090   7
 -13  -1  12 22351.1 591.371  32
 -13  -1  12 21643.3 614.315  34
 -13  -1  12 22226.3 596.513  24
 -13  -1  12 23009.8 656.340  23
 -13   1  11 1436.20 171.424   2
 -13  -1  11 927.287 147.764   2
  13   1 -11 1059.97 146.682  17
 -13   1  11 853.831 132.657  26
 -13   1  11 950.958 149.451   7
 -13  -1  11 883.517 139.662   7
 -13  -1  11 1104.80 144.871  23
 -13  -1  11 1131.26 122.135  32
 -13  -1  11 1020.07 121.007  34
 -13  -1  10 20286.0 544.721  32
 -13   1  10 21237.2 655.171   2
 -13  -1  10 20308.3 646.876   2
  13   1 -10 21101.9 641.304  17
 -13   1   9 2352.47 202.964   2
 -13  -1   9 2395.11 207.622   2
 -13  -1   9 2409.72 163.702  32
 -13  -1   8 95937.6 1794.65  23
 -13   1   8 93796.0 1816.38  26
 -13   1   8 102861. 1868.30   2
 -13  -1   8 101207. 1867.68   2
 -13  -1   7 147509. 2583.13   2
 -13   1   7 149276. 2584.82   2
 -13  -1   6 65474.0 1326.50   2
 -13   1   6 65634.1 1324.23   2
 -13  -1   5 150596. 2605.53   2
 -13   1   5 153889. 2603.89   2
 -13   1   4 3357.17 180.461  19
 -13  -1   4 3297.91 221.831   8
 -13   1   4 2906.63 211.560   8
 -13   1   3 135578. 2268.14  19
 -13  -1   3 137796. 2379.00   8
 -13   1   3 137461. 2377.19   8
 -13   1   2 699322. 10589.8  19
 -13  -1   2 716221. 10700.4   8
 -13   1   2 711740. 10701.2   8
 -13   1   1 24286.9 603.305  19
 -13  -1   1 24978.4 661.306   8
 -13   1   1 24165.0 656.158   8
 -13   1   0 1304.98 131.761  19
 -13   1   0 914.060 135.262   8
 -13  -1   0 1374.81 149.918   8
 -13  -1  -1 1726.38 166.802   8
 -13   1  -1 2172.55 183.494   8
 -13   1  -1 2285.94 171.730  19
 -13   1  -1 1979.92 96.1734  21
 -13   1  -2 100011. 1634.74  21
 -13   1  -2 102683. 1880.60   8
 -13  -1  -2 104610. 1886.83   8
 -13   1  -2 103532. 1846.13  19
 -13   1  -3 10790.8 419.806   8
 -13  -1  -3 10810.0 421.937   8
 -13   1  -3 10074.1 287.923  21
 -13   1  -4 192110. 3254.96   8
 -13  -1  -4 194022. 3263.35   8
  13  -1   5 64436.5 1367.75  14
  13  -1   5 68071.6 1367.75   9
  13   1   5 69658.6 1371.66   9
 -13   1  -5 64256.6 1379.83   8
 -13  -1  -5 68091.3 1400.76   8
  13  -1   6 133932. 2431.38  14
 -13   1  -6 136449. 2461.97   8
  13  -1   6 136438. 2424.77   9
  13   1   6 140424. 2433.11   9
 -13  -1  -6 136659. 2463.70   8
  13   1   6 133943. 2333.99  13
  13  -1   7 18637.4 612.375  14
  13  -1   7 19048.5 611.100  15
  13   1   7 19130.3 612.377  15
  13   1   7 18769.3 557.247  13
 -13   1  -7 18958.9 636.677   8
 -13  -1  -7 19025.2 633.424   8
  13  -1   7 19330.3 613.417   9
  13   1   7 19945.9 617.961   9
  13  -1   8 167113. 2920.63   9
  13   1   8 170395. 2922.32   9
 -13   1  -8 164787. 2963.07   8
 -13  -1  -8 170755. 2974.05   8
  13   1   8 165832. 2916.69  15
  13  -1   8 164043. 2916.41  15
  13  -1   8 161427. 2916.79  14
  13   1   8 168636. 2832.44  13
  13   1   8 162756. 2870.20  25
 -13  -1  -9 21728.7 709.893   8
 -13   1  -9 21428.9 709.759   8
  13  -1   9 18921.0 557.661  33
  13   1   9 20176.2 666.191  15
  13  -1   9 20655.1 676.972  14
  13  -1   9 20737.0 670.993  15
  13   1   9 21203.8 652.192  25
  13  -1   9 19994.1 663.980   9
  13   1   9 21294.7 678.516   9
 -13  -1 -10 98532.8 1976.55   8
 -13   1 -10 96535.3 1960.88   8
  13   1  10 97995.0 1914.10  15
  13  -1  10 95380.0 1904.24  15
  13  -1  10 94607.9 1910.52  14
  13   1  10 94963.1 1866.91  25
  13  -1  10 95847.6 1911.79   9
  13   1  10 99496.1 1922.45   9
 -13  -1 -11 61.0605 91.2827   8
 -13   1 -11 120.890 106.917   8
  13  -1  11 34.2555 60.5952  33
  13  -1  11 36.8603 88.6396   9
  13   1  11 36.5499 79.8862   9
  13   1  11-33.1562 95.5048  25
  13   1  11 18.0318 93.9625  15
  13  -1  11 72.5313 97.9258  15
  13  -1  11 182.263 103.396  14
 -13   1 -12 52385.0 1340.12   8
 -13  -1 -12 54365.7 1362.16   8
  13  -1  12 51874.8 1293.29   9
  13   1  12 53087.9 1298.77   9
  13   1  12 54154.8 1275.40  25
  13   1  12 53986.6 1299.80  15
  13  -1  12 53622.9 1302.98  15
  13  -1  12 54781.0 1307.10  14
 -13   1 -13 17109.4 700.895   8
 -13  -1 -13 18733.0 733.860   8
  13  -1  13 18408.4 692.546   9
  13   1  13 18935.7 697.548   9
  13   1  13 18126.3 661.371  25
  13  -1  13 18645.7 690.197  14
  13   1  13 18446.9 688.289  15
  13  -1  13 19496.3 702.097  15
 -13   1 -14 773.110 174.473   8
 -13  -1 -14 431.010 150.237   8
  13  -1  14 683.977 154.837   9
  13   1  14 742.355 158.007   9
  13   1  14 440.428 155.090  25
  13  -1  14 734.651 171.249  15
  13   1  14 730.534 175.362  15
  13  -1  14 592.338 153.554  14
 -13   1 -15 11521.2 591.348   8
 -13  -1 -15 12851.2 623.321   8
  13  -1  15 12854.2 589.269   9
  13   1  15 13394.8 598.433   9
  13   1  15 12358.7 556.617  25
  13  -1  15 13727.2 593.464  14
  13  -1  15 14627.6 624.015  15
  13   1  15 14632.9 623.515  15
  13   1  16 73262.1 1714.25   9
  13  -1  16 72952.1 1713.90   9
 -13  -1 -16 76034.9 1810.26   8
 -13   1 -16 76103.7 1791.24   8
  13  -1  16 71709.0 1691.71  22
  13  -1  16 78862.4 1710.23  14
  13   1  16 78742.1 1741.10  15
  13  -1  16 77383.1 1740.07  15
  13  -1  17-22.7383 111.708   9
  13   1  17-45.1563 103.758   9
  13   1  17-44.4256 127.962  10
 -13  -1 -17-25.9643 127.557   8
 -13   1 -17-75.2154 117.928   8
  13  -1  17 62.0720 107.815  14
  13  -1  17 152.673 100.230  22
  13   1  17 88.2934 130.956  15
  13  -1  17 44.3800 133.515  15
  13  -1  18 1412.85 223.517  10
  13   1  18 1731.48 236.676  10
  13  -1  18 1384.15 199.286  14
 -13   1 -18 1393.73 222.869   8
 -13  -1 -18 1525.95 230.069   8
  13  -1  19 362.703 152.879  10
  13   1  19 233.052 125.796  10
  13  -1  19 474.858 137.449  14
  13  -1  20 5617.64 344.230  14
  13  -1  20 5452.38 366.806  10
  13   1  20 4815.54 347.480  10
  13  -1  21 79.0457 95.1452  14
  13  -1  21 258.745 127.079  10
  13   1  21 146.843 113.489  10
  13  -1  22 54.8346 86.9455  14
  13  -1  22-49.4602 108.416  10
  13   1  22 16.3717 105.126  10
  13  -1  23 8567.11 394.126  10
  13   1  23 8912.56 399.870  10
 -13   1 -23 9841.02 436.510  16
  13  -1  24 11.6656 89.8605  10
  13   1  24-11.5669 92.7989  10
 -13   1 -24 220.354 101.524  16
 -13   1 -25 2900.33 199.022  28
  13  -1  25 2545.62 171.923  10
  13   1  25 2322.90 164.697  10
 -13   1 -25 2857.61 191.039  16
  13  -1  25 2721.72 172.726  11
  13   3 -25 74.1380 50.9810  18
 -13  -3  24 62.4973 48.9257  34
 -13  -3  24-28.7203 52.9123  26
  13   3 -24 80.7990 61.6093  18
 -13  -3  23 563.454 95.4863  34
 -13  -3  23 563.171 96.0871  26
  13   3 -23 638.187 114.637  18
 -13  -3  22 2821.25 196.157  34
 -13  -3  22 3213.54 208.027  26
  13   3 -22 3328.39 253.103  18
 -13  -3  21 504.042 107.291  34
  13   3 -21 355.263 127.121  18
 -13  -3  21 459.417 107.820  26
 -13  -3  20 1085.00 143.239  34
 -13  -3  20 803.606 137.013  26
  13   3 -20 986.666 175.964   5
  13   3 -20 933.976 130.504  16
 -13  -3  19 132.187 85.9341  34
  13   3 -19 114.855 82.7334  16
  13   3 -19 269.126 140.819   5
 -13  -3  18 367.632 110.142  34
 -13  -3  18 222.851 91.1773  32
  13   3 -18 144.040 93.6515  16
  13   3 -18 332.006 147.275   5
 -13  -3  17 8497.20 372.284  32
 -13  -3  17 8402.15 379.617  34
 -13   3  17 8982.83 447.088  29
  13   3 -17 8329.01 419.710  16
  13   3 -17 8244.02 480.814   5
 -13  -3  16 5336.38 305.898  32
 -13  -3  16 5563.04 306.516  34
 -13   3  16 5664.28 370.186  29
  13   3 -16 5783.94 358.511  16
  13   3 -16 5378.74 402.609   5
  13   3 -15 38.1283 95.5963  16
 -13  -3  15 135.924 109.220  27
 -13  -3  15 95.8215 83.5083  34
 -13   3  15 65.4225 95.3315  29
 -13  -3  15 72.3575 97.6956  24
  13   3 -14 213.443 113.504  16
 -13  -3  14 257.959 110.823  27
 -13  -3  14 388.235 102.289  34
 -13   3  14 22.9173 107.838  29
 -13  -3  14 332.811 125.746  24
 -13  -3  14 164.507 88.7790  23
  13   3 -13 45088.2 1285.09   5
  13   3 -13 45945.0 1188.85  16
 -13  -3  13 47443.4 1108.75  27
 -13  -3  13 46014.6 1040.06  34
 -13   3  13 47105.7 1292.89  29
 -13  -3  13 46974.9 1109.74  23
 -13  -3  13 44531.1 1200.86  24
 -13  -3  12 16813.8 602.929  23
 -13  -3  12 18288.6 699.404  24
  13   3 -12 18463.7 736.626  18
  13   3 -12 17649.5 665.409  16
 -13  -3  12 18024.2 596.065  27
 -13  -3  12 17294.1 542.046  34
 -13   3  12 17764.7 736.493  29
  13   3 -12 16578.3 715.219   5
 -13  -3  11 5941.34 398.177  24
 -13  -3  11 5859.28 347.891  23
  13   3 -11 5957.05 412.510  18
  13   3 -11 6053.92 376.542  16
 -13  -3  11 5912.01 322.784  27
 -13  -3  11 5461.33 280.671  34
 -13   3  11 6123.67 426.936  29
  13   3 -11 5700.31 406.778   5
  13   3 -10 1786.02 233.570  18
  13   3 -10 2237.49 236.167  16
 -13  -3  10 1910.01 240.765  24
 -13  -3  10 1828.72 184.716  27
 -13   3  10 1561.70 234.539  29
  13   3 -10 2327.12 270.418   5
 -13   3   9 3093.77 316.173  29
  13   3  -9 3407.27 307.878  18
  13   3  -9 3592.66 285.534  16
  13   3  -9 3366.22 312.067   5
 -13  -3   9 2891.17 225.056  27
 -13  -3   9 3414.04 314.066  24
  13   3  -9 3554.99 235.210  12
  13   3  -8 2434.54 242.397  16
  13   3  -8 2443.51 264.072   5
 -13  -3   8 2628.12 211.996  27
  13   3  -8 2322.90 199.078  12
 -13  -3   8 2435.51 273.592  24
 -13  -3   7 24385.0 862.012  24
 -13   3   7 24625.4 895.664  29
 -13  -3   7 25787.4 697.388  27
  13   3  -7 25507.1 711.234  12
  13   3  -7 25242.3 793.639  16
  13   3  -7 23115.6 816.936   5
 -13   3   6 19324.7 768.560  29
 -13  -3   6 19628.8 578.366  27
  13   3  -6 18976.3 605.105  12
  13   3  -6 18680.2 663.464  16
  13   3  -6 18161.6 692.986   5
 -13   3   5 2065.10 251.471  29
 -13  -3   5 2356.24 185.087  27
  13   3  -5 2125.80 200.021  12
  13   3  -5 1944.71 216.070  16
  13   3  -5 1795.52 210.226   5
 -13   3   4 5759.65 395.626  29
 -13  -3   4 5712.47 277.183  27
  13   3  -4 5783.19 351.799  16
  13   3  -4 6545.70 339.732  12
  13   3  -4 5707.94 352.673   5
  13   3  -3 2811.34 248.063  16
 -13   3   3 2561.53 269.373  29
  13   3  -3 3249.14 247.486  12
  13   3  -3 2717.41 236.326   5
 -13   3   2 4049.54 321.153  29
  13   3  -2 4009.46 272.849  12
  13   3  -2 3476.45 270.695  16
  13  -3  -1 3460.34 267.009  14
  13   3  -1 3618.84 272.513  16
 -13   3   1 3319.96 281.422  29
  13   3  -1 3515.28 293.243  18
 -13   3   1 3885.36 305.180  19
  13   3   0 483.440 139.659  18
 -13   3   0 472.585 133.665  19
  13   3   0 484.551 123.269  16
  13  -3   0 604.041 133.452  14
 -13   3   0 213.003 110.005  29
  13  -3   0 335.451 91.2860  24
 -13   3  -1 9062.30 476.517  19
  13   3   1 8725.19 440.685  18
  13   3   1 9163.82 432.839  16
 -13  -3  -1 8851.34 360.459  32
  13  -3   1 8504.95 433.187  14
  13  -3   1 9070.03 368.780  24
 -13   3  -1 8843.80 446.653  29
  13   3   2 24679.8 778.377  18
 -13   3  -2 23810.5 824.688  19
  13   3   2 24882.9 755.361  16
  13  -3   2 24137.2 780.544  14
 -13   3  -2 23066.5 758.204  29
  13  -3   2 25279.9 682.198  24
 -13  -3  -2 23819.8 643.708  32
  13  -3   3 133.576 89.8946  24
  13   3   3 281.282 121.957  16
  13  -3   3 78.1866 107.394  14
  13   3   3 142.942 113.353  18
 -13   3  -3 200.036 115.844  19
 -13   3  -3 263.766 107.294  29
  13   3   4 4002.15 286.802  16
 -13   3  -4 3388.20 262.707  29
  13  -3   4 3048.88 282.331  14
  13  -3   4 3738.97 256.398  24
 -13   3  -4 3459.02 256.472  21
  13   3   4 3574.93 280.469  18
  13   3   5 69885.3 1502.87  18
 -13   3  -5 63660.1 1427.83  21
  13  -3   5 66589.8 1548.87  14
  13  -3   5 67417.2 1410.64  24
  13   3   5 64440.7 1434.63  13
 -13   3  -6 8143.36 413.777  21
  13  -3   6 9594.55 496.280  14
  13  -3   6 9612.27 425.166  24
  13   3   6 9330.77 439.777  13
  13  -3   7 62.6715 91.6369  24
  13   3   7 83.1364 109.357  13
  13  -3   7 131.493 128.164  14
 -13   3  -7 319.613 135.054  19
 -13   3  -7 160.782 96.4952  21
 -13   3  -8 4782.09 375.703  19
  13  -3   8 5213.86 375.392  14
 -13   3  -8 4911.58 328.728  21
  13  -3   8 5368.62 328.916  24
  13   3   8 5508.95 349.014  25
  13   3   8 4769.31 319.464  13
  13  -3   9 65.0717 95.1248  31
 -13   3  -9 25.5141 105.494  19
 -13   3  -9-38.1319 85.5059  21
  13  -3   9 58.1072 106.388  33
  13  -3   9 22.7261 113.951  14
  13   3   9-16.7889 110.403  13
  13   3   9-36.7590 110.588  25
  13   3  10 2951.00 267.804  25
  13  -3  10 2810.00 274.070  22
 -13   3 -10 2545.88 245.117  21
 -13   3 -10 2668.17 293.163  19
 -13   3 -10 2621.16 239.746  16
  13  -3  10 2401.67 248.897  33
  13  -3  10 2683.22 286.330  14
  13  -3  10 2919.75 245.645  31
  13   3  10 3193.46 267.128  13
  13  -3  11 2808.83 280.378  22
 -13   3 -11 2793.21 257.880  21
 -13   3 -11 1850.54 255.058  19
 -13   3 -11 2791.14 248.280  16
  13   3  11 2636.93 255.194  25
  13  -3  11 2846.07 297.328  14
  13  -3  11 2673.65 259.480  33
  13  -3  11 3109.73 246.171  31
 -13   3 -12 351.737 117.490  16
  13  -3  12 159.322 137.012  14
  13   3  12 402.276 133.562  25
  13  -3  12 165.534 106.041  33
  13  -3  12 402.029 117.651  31
  13  -3  13 5106.01 371.439  14
  13  -3  13 4579.66 316.577  33
  13  -3  13 5247.17 300.139  31
  13   3  13 5499.80 346.951  25
  13  -3  14 297.840 115.146  33
  13   3  14 467.385 130.068  25
  13  -3  14 451.256 104.443  31
  13  -3  14 732.658 168.901  14
  13  -3  15 15710.8 557.737  33
  13  -3  15 16031.3 645.445  14
  13  -3  16 3413.12 243.487  33
  13  -3  16 3394.06 294.269  14
  13  -3  17 3206.53 220.799  33
  13  -3  17 3382.44 276.363  14
  13  -3  18 1947.30 209.998  14
  13  -3  19 84.1386 88.9481  14
  13  -3  20 6369.80 307.678  14
  13  -3  21 607.576 99.6417  14
 -13  -5  15 81.0233 47.5465  32
  13   5 -14-13.6614 45.9507  16
 -13  -5  14 5.83641 38.8234  26
 -13  -5  13 74.9861 59.2146  32
  13   5 -13 24.5247 55.6055  16
 -13  -5  13 51.9561 47.8643  26
 -13  -5  12 613.730 100.576  32
  13   5 -12 659.963 102.248  16
 -13  -5  11 1950.10 157.158  32
  13   5 -11 1738.28 157.694  16
 -13  -5  10 28.3828 76.4920  32
  13   5 -10 11.2884 76.7781  16
 -13  -5   9 1700.27 154.451  32
  13   5  -9 1493.95 163.313  16
 -13  -5   8 110.580 80.6515  32
  13   5  -8-12.6791 83.3792  16
  13   5  -7 3984.07 257.871  16
 -13  -5   7 3912.55 225.407  32
 -13  -5   6 604.814 112.542  32
  13   5  -6 791.626 138.880  16
  13   5  -5 3753.10 256.865  16
 -13  -5   5 3430.50 209.173  32
 -13  -5   4 210.015 80.1460  32
  13   5  -4 179.448 109.035  16
  13   5  -3 7602.77 348.292  13
 -13  -5   3 7188.23 291.749  32
  13   5  -2 963.284 151.464  16
  13   5  -2 1169.49 154.597  13
 -13  -5   2 915.130 105.122  32
  13   5  -1 12.3094 82.8070  13
  13   5   0 2451.88 199.507  13
  13  -5   0 1971.39 185.213  33
  13   5   1 81.1542 81.3837  13
 -13   5  -1 28.1378 88.1085  12
  13  -5   1-12.8652 83.6118  33
  13   5   2 2155.77 164.672   1
 -13   5  -2 2130.12 206.633  12
  13   5   2 2290.53 183.111  13
  13  -5   2 1921.69 183.849  33
  13   5   3-30.4810 69.8527   1
  13   5   3 42.4482 75.9992  13
 -13   5  -3-14.9444 95.9610  12
  13  -5   3-50.7250 89.9231  33
  13   5   4 2449.10 189.100   1
  13  -5   4 2154.73 186.170  33
  13   5   5 2915.01 206.622   1
 -13   5  -5 2936.67 237.879  12
  13  -5   5 2516.22 194.323  33
  13  -5   6 253.490 95.3176  33
  13   5   6 115.050 87.1436   1
  13   5   7 34.7215 88.4036   1
  13  -5   7 109.697 80.8502  33
  13  -5   7 159.889 85.5263  31
  13   5   8 158.074 89.8891   1
  13  -5   8 70.9170 65.8646  30
  13  -5   8 164.761 74.0392  31
  13  -5   8 112.541 75.4145  33
  13   5   9 1681.71 159.661   1
 -13   5  -9 1472.25 159.060  12
  13  -5   9 1574.31 137.308  31
  13  -5   9 1845.14 152.740  33
  13   5  10 9.75989 70.5876   1
 -13   5 -10 61.2307 64.7353  12
  13  -5  10 97.7675 58.4301  31
  13  -5  10 142.746 63.5839  33
  13   5  11 8.60592 64.5847   1
 -13   5 -11-25.9700 58.2370  12
  13  -5  11-63.5106 59.6312  30
  13  -5  11-36.5041 49.1165  33
 -13   5 -12 27.9076 46.4119  12
  13  -5  12 48.5661 43.4782  33
  13   5  12 7.14235 52.6350   1
 -14   0  29 45.7358 51.2825   3
 -14   0  28 138.111 79.7514   3
 -14   0  27-13.3688 95.7418   3
 -14   0  26 4638.85 303.062   3
 -14   0  26 4635.77 312.120   4
 -14   0  25 18.1426 115.079   3
 -14   0  25-203.269 137.440   4
 -14   0  24 723.748 172.702   3
 -14   0  24 1022.70 193.905   4
 -14   0  23-66.0291 130.578   4
 -14   0  23-18.9096 115.347  34
 -14   0  23-151.654 147.352   3
 -14   0  23 95.6941 86.1306  26
 -14   0  22 162.190 122.979   4
 -14   0  22 259.170 139.972  34
 -14   0  22 45.6190 137.269   3
 -14   0  22 277.819 115.534  26
 -14   0  21-47.7083 155.029   4
 -14   0  21 41.0052 110.723  34
 -14   0  21-72.9696 114.409   2
 -14   0  21 164.164 148.742   3
 -14   0  20 16041.5 692.855   4
 -14   0  20 15262.7 681.187   2
 -14   0  20 16721.3 628.852  26
 -14   0  20 16958.4 663.786  34
 -14   0  19 24.5101 120.413   2
 -14   0  19 36.9311 97.9858  26
 -14   0  19-150.218 170.283   7
 -14   0  19 121.806 118.707  34
 -14   0  18 2224.80 260.573   2
 -14   0  18 2408.52 237.788  26
 -14   0  18 2060.98 263.718   7
 -14   0  18 2556.34 251.706  34
 -14   0  17-23.1171 126.974   2
 -14   0  17-34.9954 96.1091  26
 -14   0  17-23.7832 128.438   7
 -14   0  17 18.8833 94.6831  34
 -14   0  16 7897.77 451.476   2
 -14   0  16 8780.71 418.813  26
 -14   0  16 7988.94 468.316   7
 -14   0  16 7786.45 410.913  34
 -14   0  15-62.5679 114.556   2
 -14   0  15-47.5441 82.5826  26
 -14   0  15-21.7234 113.198   7
 -14   0  15-16.8365 79.1948  34
 -14   0  14 5474.46 354.878   2
 -14   0  14 5167.22 309.365  26
 -14   0  14 5949.85 332.665  34
 -14   0  14 5124.81 357.244   7
 -14   0  13-18.4999 90.8860   2
 -14   0  13-29.4722 67.7195  34
 -14   0  13 97.4064 87.3684   7
 -14   0  12 126841. 2346.26   2
 -14   0  12 123334. 2239.10  34
 -14   0  12 119964. 2355.85   7
 -14   0  11 17.5084 82.3533   7
 -14   0  11 16.6912 105.862   2
 -14   0  11 12.4684 70.7309  26
 -14   0  11 38.2912 71.2661  34
 -14   0  11 9.06573 49.7955  32
 -14   0  10 2654.44 206.086  23
 -14   0  10 2733.34 228.439   2
 -14   0  10 2646.26 194.159  26
 -14   0  10 2335.51 182.578  34
 -14   0   9 11.1107 62.0365  26
 -14   0   9-60.4118 77.2279   2
 -14   0   9-22.9480 86.1061  23
 -14   0   8 10981.9 441.802   2
 -14   0   8 11446.2 404.228  23
 -14   0   7-27.3637 81.1709   2
 -14   0   7 50.3985 73.5881  23
 -14   0   6 11180.9 431.192   2
 -14   0   6 11122.0 378.359  23
 -14   0   5 27.0126 64.4880  23
 -14   0   5 79.4370 72.7236   8
 -14   0   4 17805.3 557.549   8
 -14   0   4 18224.0 490.839  23
 -14   0   3 72.5448 26.2670  19
 -14   0   3 8.28365 61.0511  23
 -14   0   3 101.911 78.7549   8
 -14   0   2 6897.17 266.957  23
 -14   0   2 6265.30 203.399  19
 -14   0   2 6342.27 314.819   8
 -14   0   1 85.7281 38.4659  19
 -14   0   1-38.4102 92.5946   8
 -14   0   0 64150.7 1320.54   8
 -14   0  -1-13.1358 77.9314   8
 -14   0  -2 82465.8 1616.79   8
 -14   0  -3-69.7255 100.848   8
 -14   0  -4 453648. 7108.45   8
  14   0   5-55.6984 88.3154   9
 -14   0  -5 30.1816 86.9346   8
  14   0   6 62871.2 1340.46   9
 -14   0  -6 62959.2 1375.06   8
  14   0   7 15.4631 80.5755   9
 -14   0  -7 33.7477 82.8980   8
  14   0   7 12.4098 62.2243  25
  14   0   8 15851.0 532.524  14
  14   0   8 16486.4 595.740  15
  14   0   8 16466.4 589.816   9
 -14   0  -8 16728.9 618.265   8
  14   0   8 16049.9 534.187  25
  14   0   9 68.8498 89.6910  15
  14   0   9 14.0891 64.7467  14
  14   0   9-17.3659 88.7990   9
 -14   0  -9-18.9947 91.3527   8
  14   0   9 71.0084 86.6293  25
  14   0  10 14178.9 518.040  14
  14   0  10 15294.8 594.609  15
  14   0  10 14984.8 592.262   9
 -14   0 -10 13638.3 584.034   8
  14   0  10 15452.7 548.801  25
  14   0  11 95.8059 106.989  15
  14   0  11 46.1330 80.1343  14
  14   0  11 58.5017 107.113   9
 -14   0 -11 42.8467 91.1515   8
  14   0  11 64.7267 82.7475  25
  14   0  12 62194.0 1365.14  14
  14   0  12 63650.8 1478.08  15
  14   0  12 62131.5 1474.00   9
 -14   0 -12 60233.3 1512.46   8
  14   0  12 63723.9 1406.96  25
  14   0  13 84.5613 114.167  15
  14   0  13 33.0895 77.8239  14
  14   0  13 43.2214 101.652   9
 -14   0 -13 23.8563 104.283   8
  14   0  13 108.103 118.482  25
  14   0  14 9434.44 440.028  14
  14   0  14 10326.8 528.638  15
 -14   0 -14 10277.8 549.711   8
  14   0  14 9720.96 512.479   9
  14   0  15-22.7472 133.012  15
 -14   0 -15-25.8542 115.949   8
  14   0  15 34.1025 90.4811  14
  14   0  15-23.2175 101.488   9
  14   0  16 19322.0 650.817  14
  14   0  16 20064.9 768.264  15
 -14   0 -16 18784.1 787.139   8
  14   0  16 19037.7 755.228   9
  14   0  16 18704.3 671.539  22
  14   0  17 191.016 112.309   9
  14   0  17 46.4861 151.057  15
 -14   0 -17 53.5056 134.141   8
  14   0  17 49.5585 90.7363  14
  14   0  17-91.1078 87.6341  22
 -14   0 -18 585.141 166.717   8
  14   0  18 392.625 121.177  14
  14   0  18 642.388 193.989  15
  14   0  18 439.470 176.789  10
  14   0  19-22.3528 160.081  10
  14   0  20 3503.56 319.436  10
  14   0  21 97.1339 132.137  10
  14   0  22 10623.7 478.511  10
  14   0  23 45.1293 103.423  10
  14   0  24 3136.12 224.215  10
  14   0  25-87.6590 71.1186  10
 -14  -2  26 1780.48 147.464  34
  14   2 -26 1655.35 135.009  18
 -14  -2  25 11.0610 71.0253  34
 -14  -2  25 9.49168 57.8995   3
  14   2 -25 66.4901 67.5982  18
 -14  -2  24 2230.82 187.368   3
 -14  -2  24 2238.76 181.189  26
 -14  -2  24 1931.98 181.564  34
 -14  -2  23-43.0184 88.6435   3
  14   2 -23-15.9327 95.8656   5
 -14  -2  23-14.1891 85.3745   4
 -14  -2  23 62.8385 79.7090  26
 -14  -2  23 42.1582 90.2349  34
 -14  -2  22 5340.31 324.439   3
 -14  -2  22 5038.67 316.593   4
  14   2 -22 4930.51 333.848   5
 -14  -2  22 4870.64 292.884  26
 -14  -2  22 5071.38 306.004  34
 -14  -2  21 88.8191 103.874   3
 -14  -2  21-47.4859 96.5558  34
 -14  -2  21 88.4994 92.3755  26
 -14   2  21 17.1134 108.542   4
 -14  -2  21 52.8462 103.006   4
  14   2 -21 183.600 117.521   5
 -14  -2  20 6468.22 357.610  34
 -14  -2  20 6359.18 348.241  26
  14   2 -20 6703.73 416.302  17
  14   2 -20 6572.81 416.293   5
 -14   2  20 6056.06 357.828   3
 -14   2  20 6030.96 371.437   4
 -14  -2  20 6385.49 381.580   4
 -14  -2  20 6135.73 376.656   3
 -14  -2  19 3009.37 248.625  34
 -14  -2  19 3398.93 266.644  26
  14   2 -19 3564.44 321.047   5
 -14  -2  19 2800.45 265.601   3
 -14   2  19 3192.85 267.814   3
 -14   2  19 3150.01 275.623   4
 -14  -2  19 3058.47 273.841   4
  14   2 -19 3206.39 299.749  17
 -14   2  18 2770.73 263.226   2
 -14  -2  18 3667.14 267.270  34
 -14  -2  18 3495.48 223.648  32
  14   2 -18 3591.79 319.068  17
  14   2 -18 3083.67 309.373   5
 -14   2  18 3413.10 282.589   4
 -14  -2  18 3162.98 284.820   4
 -14   2  18 3532.47 281.333   3
 -14   2  18 3174.22 260.168  29
 -14   2  17 19.8461 77.0803   2
 -14  -2  17-20.3505 81.6314   2
 -14   2  17 74.4486 95.1712   3
  14   2 -17 46.2920 103.804  17
 -14  -2  17 31.7008 89.9162  34
  14   2 -17-24.4577 132.080   5
 -14   2  17-38.9818 91.6781   4
 -14  -2  17-19.9829 106.038   4
 -14   2  17 38.0314 80.9042  29
 -14  -2  17 49.3215 73.1533  32
 -14  -2  16 8478.52 409.776  23
 -14   2  16 9164.61 460.924   2
 -14  -2  16 8685.52 460.067   2
  14   2 -16 8829.41 491.727  17
 -14  -2  16 8938.20 378.593  32
 -14  -2  16 8788.37 405.871  34
 -14  -2  16 9247.03 472.669   7
 -14   2  16 8798.51 462.232   7
 -14   2  16 9075.49 447.937   3
 -14   2  16 9048.76 462.715  29
 -14  -2  15 7934.34 365.371  32
 -14  -2  15 9375.33 407.956  34
 -14  -2  15 8982.35 470.692   7
 -14   2  15 8868.06 461.672   7
  14   2 -15 8129.65 474.558  17
 -14   2  15 9436.17 476.823  29
 -14  -2  15 9711.54 435.576  23
 -14   2  15 8500.86 444.470   2
 -14  -2  15 8950.41 457.639   2
 -14  -2  14 2448.40 202.874  32
 -14  -2  14 2283.92 199.036  34
 -14  -2  14 2346.25 242.375   7
 -14   2  14 2942.00 265.626   7
  14   2 -14 2259.84 253.996  17
 -14   2  14 2271.60 244.553  29
 -14  -2  14 1906.41 200.680  23
 -14  -2  14 2252.99 207.561  24
 -14   2  14 2163.67 223.745   2
 -14  -2  14 2006.51 220.954   2
  14   2 -13 5945.56 393.707  17
 -14   2  13 5325.23 338.007   2
 -14  -2  13 5050.91 335.865   2
 -14  -2  13 6042.50 370.707   7
 -14   2  13 5023.58 341.908   7
 -14  -2  13 5484.79 298.244  32
 -14  -2  13 5316.76 288.977  34
 -14  -2  13 5136.05 317.848  24
 -14  -2  13 5708.29 329.931  23
 -14  -2  12 93.3190 82.4159  27
  14   2 -12 134.519 84.7931  16
 -14   2  12-34.3316 89.4517   2
 -14  -2  12-17.5897 102.857   2
 -14   2  12 144.568 104.106   7
 -14  -2  12-18.1164 90.8414   7
 -14  -2  12 193.941 86.8120  34
 -14  -2  12 67.0206 84.0165  24
 -14  -2  12 156.143 105.042  23
 -14  -2  11 9509.02 394.766  27
  14   2 -11 9209.48 407.283  16
 -14   2  11 9369.31 431.422   2
 -14  -2  11 8917.46 424.224   2
 -14  -2  11 9279.26 440.655   7
 -14   2  11 9095.04 435.649   7
 -14  -2  11 9634.57 370.222  34
 -14  -2  11 9734.76 450.392  24
 -14  -2  11 10014.0 444.583  23
  14   2 -10 21111.8 643.176  16
 -14  -2  10 21546.5 612.091  27
 -14   2  10 21674.6 671.560   2
 -14  -2  10 20502.8 663.908   2
 -14   2  10 20295.2 675.047   7
 -14  -2  10 20518.8 661.722  23
 -14  -2   9 31302.9 767.000  27
 -14   2   9 31421.8 829.656   2
 -14  -2   9 30003.8 828.772   2
  14   2  -9 30479.3 803.020  16
 -14   2   9 29775.8 839.735   7
  14   2  -8 18930.1 661.820  18
 -14  -2   8 18621.4 544.678  27
 -14   2   8 18895.2 601.150   2
 -14  -2   8 18820.8 607.018   2
  14   2  -8 19162.5 591.057  16
 -14   2   8 18323.3 613.230   7
 -14  -2   7 89444.7 1646.40  27
 -14   2   7 92152.8 1748.51   2
 -14  -2   7 91218.2 1757.95   2
  14   2  -7 91625.0 1841.39  18
  14   2  -7 88150.4 1712.38  16
 -14  -2   6 33078.0 766.773  27
 -14   2   6 33928.3 853.694   2
 -14  -2   6 35009.1 869.787   2
  14   2  -6 34921.1 929.682  18
  14   2  -6 35015.2 847.842  16
 -14  -2   5 995.219 110.763  27
 -14  -2   5 845.773 127.066   2
 -14   2   5 990.263 132.706   2
  14   2  -5 972.036 149.556  18
  14   2  -5 1011.96 132.144  16
 -14  -2   4 2103.10 148.922  27
  14   2  -4 1955.19 173.240  16
 -14  -2   4 1978.63 176.651   2
 -14   2   4 1942.06 175.011   2
  14   2  -4 1767.94 186.800  18
 -14  -2   3 5085.29 254.439  32
  14   2  -3 4511.37 256.116  16
 -14  -2   3 4697.89 267.956   2
 -14   2   3 4479.43 256.299   2
  14   2  -3 4350.02 285.915  18
 -14   2   3 4961.15 283.901  19
  14   2  -2 10396.3 400.015  16
 -14  -2   2 10854.8 420.871   8
 -14   2   2 10826.0 420.765   8
 -14  -2   2 10379.9 374.454  32
  14   2  -2 10720.9 449.469  18
 -14   2   2 11372.7 445.674  19
  14   2  -1 52379.8 1109.07  16
  14   2  -1 51250.2 1177.60  18
 -14   2   1 52039.6 1174.38  19
 -14  -2   1 51391.5 1059.35  32
 -14  -2   1 52298.0 1138.40   8
 -14   2   1 51892.1 1132.39   8
  14   2   0 131.653 69.9846  16
 -14   2   0 45.7408 77.9637  19
  14   2   0 14.9559 76.4758  18
 -14  -2   0-19.8754 61.4331  32
 -14   2   0-13.2745 65.2151   8
 -14  -2   0-13.4534 70.1033   8
  14   2   1 41822.9 943.841  16
 -14   2  -1 40894.3 1026.32  19
  14   2   1 40578.4 999.016  18
 -14  -2  -1 42299.8 982.417   8
 -14   2  -1 40041.0 962.361   8
 -14  -2  -1 39728.5 874.991  32
  14   2   2 23358.8 652.158  16
  14  -2   2 24628.4 673.361   9
  14   2   2 23322.7 648.449   9
 -14  -2  -2 23121.7 679.197   8
 -14   2  -2 23128.6 676.311   8
 -14  -2  -2 22389.6 583.086  32
 -14   2  -2 22414.0 573.664  21
  14   2   2 24174.2 706.740  18
 -14   2  -2 23247.0 725.915  19
 -14   2  -3 8351.14 412.394  19
  14   2   3 8472.07 384.997  18
 -14  -2  -3 7093.92 287.443  32
 -14   2  -3 7255.91 294.763  21
 -14   2  -3 6111.40 320.522  29
  14  -2   3 7395.85 345.084   9
  14   2   3 7667.26 344.935   9
 -14  -2  -3 7180.54 355.013   8
 -14   2  -3 7027.57 350.093   8
  14  -2   3 7360.53 394.707  14
 -14   2  -4 34695.9 818.591  21
 -14   2  -4 37746.5 1011.81  19
  14   2   4 36740.5 935.999  18
  14  -2   4 36801.5 994.600  14
  14  -2   4 36917.1 913.722   9
  14   2   4 37737.2 903.401   9
 -14  -2  -4 37858.0 948.720   8
 -14   2  -4 37462.6 940.677   8
  14   2   4 36793.9 907.979  13
 -14   2  -5 21065.7 590.355  21
  14   2   5 20839.2 638.875  13
  14   2   5 20558.0 658.308  18
 -14   2  -5 20501.8 720.160  19
  14  -2   5 21353.6 653.169   9
  14   2   5 21571.4 641.586   9
 -14  -2  -5 20659.6 668.390   8
 -14   2  -5 21822.9 679.581   8
  14   2   5 20666.9 638.897  15
  14  -2   5 23477.9 749.115  14
  14   2   6 848.463 145.182  13
 -14  -2  -6 877.471 142.156   8
 -14   2  -6 890.727 152.143   8
  14  -2   6 1087.29 149.697  15
  14   2   6 774.127 129.164  15
  14  -2   6 1141.52 179.433  14
 -14   2  -6 747.154 115.932  21
 -14   2  -6 771.542 152.921  19
  14  -2   6 920.576 139.913   9
  14   2   6 936.394 140.549   9
 -14   2  -7 22645.9 663.340  21
  14   2   7 24047.4 704.461  13
  14   2   7 23435.4 709.594  15
  14  -2   7 25050.4 802.403  14
  14  -2   7 24191.6 727.958  15
 -14   2  -7 24707.4 820.523  19
  14  -2   7 24117.6 727.689   9
  14   2   7 24640.9 720.796   9
 -14   2  -7 23695.4 748.189   8
 -14  -2  -7 24259.4 758.311   8
 -14   2  -8 23741.8 697.916  21
 -14   2  -8 23709.7 821.810  19
  14   2   8 25305.9 729.289  13
  14  -2   8 22830.8 790.235  14
  14   2   8 24244.0 736.000  15
  14  -2   8 25822.2 762.904  15
 -14   2  -8 25415.9 787.820   8
 -14  -2  -8 24063.2 780.963   8
  14  -2   8 25160.6 759.319   9
  14   2   8 24747.4 739.067   9
  14  -2   9 1481.81 159.532  31
  14   2   9 2050.03 214.149  13
 -14   2  -9 1659.12 180.060  21
 -14   2  -9 1723.79 227.837  19
 -14   2  -9 1630.94 187.519  16
 -14  -2  -9 1231.70 189.381   8
 -14   2  -9 1588.18 201.008   8
  14   2   9 1527.00 196.102  15
  14  -2   9 1494.12 199.131  15
  14  -2   9 1394.08 213.966  14
  14  -2   9 1405.90 187.018   9
  14   2   9 1474.86 180.842   9
  14  -2  10 30336.2 875.746   9
  14   2  10 30670.3 864.667   9
 -14   2 -10 28423.0 876.204   8
 -14  -2 -10 30177.1 910.492   8
 -14   2 -10 27026.1 830.453  16
  14  -2  10 28136.8 845.506  15
  14  -2  10 29951.8 929.797  14
  14   2  10 28314.5 834.854  15
  14  -2  10 27914.7 742.960  31
 -14   2 -10 27778.9 806.401  21
  14  -2  10 30251.1 835.012  33
  14  -2  11 31098.0 858.442  33
  14  -2  11 33020.0 991.722  14
  14   2  11 30444.3 881.950  15
  14  -2  11 32368.6 918.903  15
  14  -2  11 30711.8 909.459   9
  14   2  11 30675.4 889.555   9
 -14   2 -11 31941.0 946.001   8
 -14  -2 -11 31947.2 959.720   8
  14  -2  11 30241.0 772.094  31
 -14   2 -11 28508.8 847.731  21
  14  -2  12 23551.4 639.444  31
  14  -2  12 21933.0 757.274   9
  14   2  12 22863.4 754.587   9
 -14   2 -12 23293.2 795.197   8
 -14  -2 -12 23872.2 814.490   8
  14  -2  12 23140.9 769.454  15
  14   2  12 22473.9 747.620  15
  14  -2  12 23529.3 828.399  14
  14  -2  12 22796.5 709.079  33
  14   2  12 22397.6 773.081  25
 -14   2 -13 3521.17 325.498  19
 -14   2 -13 3693.71 308.814  16
  14   2  13 3362.70 299.537  25
  14   2  13 3525.31 289.870  15
  14  -2  13 3453.55 293.866  15
  14  -2  13 3677.44 264.433  33
 -14   2 -13 3597.86 305.115   8
 -14  -2 -13 3438.57 302.954   8
  14  -2  13 3716.99 300.408   9
  14   2  13 3716.64 299.053   9
  14   2  14 12982.4 573.976  25
  14  -2  14 12414.4 598.018  22
 -14   2 -14 10945.0 581.904  19
 -14   2 -14 13013.1 578.201  16
  14  -2  14 12648.3 551.140  15
  14   2  14 13019.8 546.996  15
 -14   2 -14 11154.8 543.413   8
  14   2  14 12298.4 538.513   9
  14  -2  14 12447.6 483.119  33
 -14   2 -15 42.7429 109.289  16
  14  -2  15 85.0055 76.5222  33
 -14   2 -15 151.412 92.0383   8
  14   2  15 59.9307 134.394  25
  14  -2  15 78.5669 94.4738  10
  14   2  15 131.693 110.017  10
 -14   2 -16 22763.3 795.920  16
  14  -2  16 23997.4 781.721  10
  14   2  16 23787.1 765.299  10
 -14   2 -17 1004.73 185.374  16
  14  -2  17 675.144 144.485  10
  14   2  17 646.780 146.011  10
  14  -2  18 19.2380 112.495  14
 -14   2 -18 97.3561 108.720  16
  14  -2  18 50.8829 100.628  10
  14  -2  19 245.498 114.021  14
 -14   2 -19 360.810 124.081  16
  14  -2  19 183.666 99.5366  10
  14  -2  20 748.529 144.753  14
  14  -2  20 919.309 141.355  10
 -14   2 -20 1023.51 165.045  16
  14  -2  21 603.851 110.004  10
  14  -2  21 850.630 134.413  14
 -14   2 -21 657.645 132.314  28
  14  -2  22 984.216 126.815  14
 -14   2 -22 1134.61 145.933  28
 -14   2 -23 316.895 81.4966  28
  14  -2  24 212.928 59.2041  11
  14   4 -21 2254.26 142.462   6
 -14  -4  20 92.9539 55.5584  26
  14   4 -19 2944.33 155.296  16
 -14  -4  19 4117.38 205.726  26
  14   4 -18 1841.43 144.581  16
 -14  -4  18 2189.06 164.382  26
 -14  -4  17 136.393 75.2320  32
  14   4 -17 233.093 81.6478  16
 -14  -4  17 134.544 81.7577  26
 -14  -4  16 1849.25 163.174  32
  14   4 -16 1952.81 180.013  16
 -14  -4  15 5485.63 281.697  32
  14   4 -15 5586.58 307.539  16
 -14  -4  14 61.8360 83.2120  32
  14   4 -14 182.055 95.0257  16
  14   4 -13 1026.03 166.422  16
 -14  -4  12 761.887 128.704  27
  14   4 -12 499.207 134.060  16
  14   4 -12 750.918 172.962  18
  14   4 -11 6235.15 374.336  16
 -14  -4  11 6241.58 313.437  27
  14   4 -11 5620.69 386.764   5
  14   4 -11 6473.95 408.512  18
  14   4 -10 1069.96 181.981  16
 -14  -4  10 1245.08 150.543  27
  14   4 -10 1006.03 182.898   5
  14   4 -10 1077.40 186.602  18
  14   4  -9 699.786 164.473  16
  14   4  -9 553.672 168.364  18
 -14  -4   9 554.787 118.244  27
  14   4  -9 563.076 147.542   5
  14   4  -8 5091.22 347.919  16
  14   4  -8 4615.24 349.523  18
 -14   4   8 5178.09 417.352  29
 -14  -4   8 4433.47 263.260  27
  14   4  -8 4483.98 338.692   5
  14   4  -7 4241.35 322.370  16
  14   4  -7 4120.18 331.092  18
 -14   4   7 4404.81 385.443  29
 -14  -4   7 4256.13 254.493  27
  14   4  -7 4095.51 315.289   5
 -14  -4   6 11653.0 419.512  27
 -14   4   6 12241.6 630.172  29
  14   4  -6 11879.1 534.227  16
  14   4  -6 11363.8 545.307  18
  14   4  -5 3186.98 294.777  18
  14   4  -5 3710.64 304.304  16
 -14  -4   5 3463.67 218.667  27
 -14   4   5 3438.19 342.192  29
 -14  -4   5 3214.40 310.275  24
  14   4  -4-57.2902 124.110  16
 -14  -4   4-23.6907 103.557  24
 -14  -4   4-14.5996 99.2987  32
 -14   4   4-26.0449 130.592  29
  14   4  -4 41.2277 125.743  18
  14   4  -3 7920.51 426.812  16
 -14  -4   3 7575.35 368.537  32
 -14   4   3 7132.27 461.225  29
  14   4  -3 7737.77 438.114  18
 -14  -4   2 3184.00 240.398  32
  14   4  -2 3052.97 285.628  18
 -14  -4   2 2478.94 274.465  24
  14   4  -2 3261.64 278.425  16
 -14  -4   1 9011.04 383.577  32
  14   4  -1 8653.38 455.873  18
  14   4  -1 9232.76 458.881  16
  14   4   0 26729.3 803.322  16
  14   4   0 26616.7 815.282  18
 -14  -4   0 24252.8 667.038  32
  14   4   0 20869.5 670.928   1
 -14  -4   0 17855.3 753.704  24
  14   4   1 10555.8 495.852  18
  14   4   1 10945.8 493.232  16
 -14  -4  -1 10456.6 396.068  32
  14   4   1 10359.9 476.759  13
  14   4   2 2856.26 257.314  13
  14   4   2 2813.32 260.416  16
  14  -4   2 2086.76 203.415  14
  14   4   2 2731.60 258.450  18
  14  -4   3 4128.69 282.876  14
  14   4   3 6005.58 356.249  13
  14  -4   4 1549.16 183.764  14
  14   4   4 2192.73 229.792  13
  14   4   5 13151.4 521.893  13
  14   4   5 13394.0 515.798  25
  14   4   6 5000.76 314.163  13
  14   4   6 5141.24 312.271  25
  14  -4   6 5311.82 365.906  33
  14   4   7 361.997 116.252  25
  14   4   7 276.259 119.286  13
  14  -4   7 196.068 89.8348  14
  14  -4   7 335.393 121.335  31
  14   4   8 1287.66 173.673  13
  14  -4   8 1105.78 166.070  31
  14  -4   8 695.480 139.307  14
  14  -4   9 2025.43 203.686  31
  14  -4   9 1741.76 193.789  14
  14  -4  10 3743.78 253.001  31
  14  -4  10 2956.52 238.422  14
  14  -4  11 29.2674 84.3019  14
  14  -4  11 15.6796 105.479  33
  14  -4  11 37.6440 88.9786  31
  14  -4  12 1059.43 144.508  14
  14  -4  12 1250.13 142.720  31
  14  -4  12 1487.02 178.265  33
  14  -4  13 1683.63 160.939  30
  14  -4  13 1396.40 158.685  14
  14  -4  13 1799.56 179.796  33
  14  -4  14 771.694 120.874  33
  14  -4  14 892.575 127.838  14
  14  -4  15 408.991 88.6883  33
  14  -4  15 482.034 93.6137  14
  14  -4  16 309.835 74.2367  33
  14  -4  16 311.974 71.3902  14
  14   4  18 6.28714 45.4650   1
 -15  -1  28 553.400 80.7797   3
 -15   1  27 210.407 81.0488   3
 -15  -1  27 154.786 74.6677   3
 -15  -1  26 64.8637 91.9901   3
 -15   1  26-37.9802 82.2784   3
 -15   1  26 38.9704 86.4101   4
 -15  -1  26 39.2486 84.0078   4
 -15  -1  25 205.018 99.7893  34
 -15   1  25 15.0426 98.9245   3
 -15  -1  25 107.504 105.589   3
 -15   1  25 15.4526 106.241   4
 -15  -1  25 31.1012 109.166   4
 -15  -1  24 3265.92 251.358  34
 -15  -1  24 4145.24 260.270  26
 -15   1  24 3790.56 285.221   3
 -15  -1  24 3327.47 275.236   3
 -15   1  24 3245.24 279.369   4
 -15  -1  24 3512.87 284.328   4
  15   1 -24 3535.19 239.965   5
 -15  -1  23 434.332 133.108  34
 -15  -1  23 561.289 152.952   3
 -15   1  23 322.512 143.765   3
 -15  -1  23 355.794 113.386  26
 -15   1  23 272.746 132.647   4
 -15  -1  23 411.465 147.166   4
  15   1 -23 625.751 129.121   5
 -15  -1  22-35.2419 99.9611  34
 -15   1  22-20.4239 106.426   3
 -15  -1  22 20.8580 125.502   3
  15   1 -22 16.7075 78.5875  17
 -15  -1  22-15.9772 94.7897  26
 -15   1  22-20.9600 111.223   4
 -15  -1  22-63.2362 123.256   4
  15   1 -22-75.1754 104.936   5
 -15  -1  21 2131.20 229.675  34
 -15   1  21 1739.91 230.502   3
 -15  -1  21 1863.44 239.263   3
  15   1 -21 1724.43 199.088  17
 -15  -1  21 1858.46 210.697  26
  15   1 -21 1747.24 217.806   5
 -15   1  21 1632.50 224.987   4
 -15  -1  21 1907.98 243.118   4
 -15  -1  20 7372.78 408.370  34
 -15   1  20 6627.05 432.764   2
 -15  -1  20 6478.47 431.951   2
  15   1 -20 7148.69 400.971  17
 -15  -1  20 8234.58 416.139  26
 -15   1  20 7447.84 411.978  26
 -15   1  20 8661.28 476.120   3
 -15   1  20 7728.81 461.258   4
 -15  -1  20 7521.50 454.593   4
  15   1 -19-77.1394 98.6132  17
 -15  -1  19-72.8053 99.9758  34
 -15  -1  19-72.4410 132.633   7
 -15   1  19-72.4998 134.935   7
 -15   1  19 98.8133 112.111  26
 -15  -1  19 17.2630 96.3896  26
 -15   1  19-70.8956 129.803   2
 -15  -1  19-47.5409 114.322   2
  15   1 -18 680.440 144.938  17
 -15  -1  18 853.034 157.720  34
 -15  -1  18 601.640 165.758   7
 -15   1  18 698.391 171.067   7
 -15   1  18 401.496 139.839  26
 -15  -1  18 767.494 154.262  26
 -15   1  18 779.263 172.692   2
 -15  -1  18 902.633 176.945   2
  15   1 -17 5252.41 346.719  17
 -15  -1  17 5760.90 274.640  32
 -15  -1  17 5536.40 336.072  34
 -15  -1  17 5405.72 400.679   7
 -15   1  17 5528.08 398.111   7
 -15   1  17 5202.85 356.406  26
 -15   1  17 5263.42 386.167   2
 -15  -1  17 5155.89 382.784   2
  15   1 -16 12592.5 541.435  17
 -15  -1  16 12965.7 435.135  32
 -15  -1  16 12453.0 508.869  34
 -15  -1  16 13116.6 608.773   7
 -15   1  16 12456.6 590.399   7
 -15   1  16 12060.5 539.565  26
 -15   1  16 13398.3 602.390   2
 -15  -1  16 12217.5 579.416   2
  15   1 -15 6055.65 362.422  17
 -15  -1  15 5596.20 278.226  32
 -15  -1  15 5676.39 327.583  34
 -15  -1  15 5766.08 390.663   7
 -15   1  15 5348.24 376.713   7
 -15   1  15 5339.88 354.147  26
 -15   1  15 5321.92 367.858   2
 -15  -1  15 5525.85 378.676   2
 -15   1  14 4696.04 338.303   2
 -15  -1  14 4517.89 330.702   2
  15   1 -14 4336.17 305.992  17
 -15  -1  14 4815.66 256.612  32
 -15  -1  14 4825.39 288.748  34
 -15  -1  14 5336.58 368.329   7
 -15   1  14 4723.37 349.585   7
 -15  -1  14 4801.48 295.428  26
 -15   1  14 4686.02 319.883  26
 -15  -1  14 4174.12 290.353  23
 -15  -1  13 546.874 132.113  23
 -15  -1  13 514.988 103.524  32
  15   1 -13 429.392 119.536  17
 -15  -1  13 498.589 113.277  34
 -15  -1  13 570.458 138.745   7
 -15   1  13 367.301 121.263   7
 -15   1  13 485.447 126.405  26
 -15  -1  13 593.490 121.275  26
 -15   1  13 350.171 122.032   2
 -15  -1  13 469.548 127.341   2
 -15   1  12 43100.6 1107.05   2
 -15  -1  12 43894.7 1114.99   2
  15   1 -12 43987.6 1074.38  17
 -15  -1  12 44784.1 1146.62   7
 -15   1  12 40693.4 1108.47   7
 -15  -1  12 40879.7 963.278  34
 -15  -1  12 43137.3 947.550  32
 -15  -1  12 43737.1 1007.58  26
 -15  -1  12 41667.6 938.369  24
 -15  -1  12 41312.0 1012.24  23
 -15  -1  11 148.816 93.3426   7
 -15   1  11 167.809 100.757   7
 -15  -1  11 300.297 87.1867  32
 -15  -1  11 242.969 77.0483  34
 -15   1  11 283.083 110.862   2
 -15  -1  11 302.404 111.461   2
 -15  -1  11 316.393 93.3327  26
 -15  -1  10 10752.9 381.559  34
 -15  -1  10 10268.0 382.456  32
 -15   1  10 10105.1 458.525   2
 -15  -1  10 10295.1 463.542   2
 -15  -1  10 10264.4 473.888   7
 -15   1  10 10505.7 475.705   7
 -15  -1  10 10810.6 404.168  26
 -15   1  10 10035.4 444.540  26
 -15   1   9 306.230 107.548  26
 -15  -1   9 382.414 85.2385  26
 -15  -1   9 85.3446 98.4015   7
 -15   1   9 85.5995 98.6949   7
 -15  -1   9 276.835 82.7928  32
 -15  -1   9 333.997 115.311  23
 -15   1   9 293.020 108.351   2
 -15  -1   9 343.637 113.752   2
 -15   1   8 78245.9 1597.51   2
 -15  -1   8 79029.1 1607.61   2
 -15  -1   8 79168.0 1465.38  26
 -15   1   8 75258.8 1557.76  26
 -15  -1   8 74805.6 1443.40  32
 -15  -1   8 80392.9 1545.87  23
  15   1  -8 74560.4 1517.92  18
 -15  -1   7 12860.8 422.156  26
 -15   1   7 12944.0 483.900  26
 -15  -1   7 13426.7 429.920  32
 -15  -1   7 13538.5 477.488  23
 -15  -1   7 14084.5 517.669   2
 -15   1   7 13650.6 509.373   2
 -15   1   6 113665. 2114.15  26
 -15  -1   6 119032. 2166.78   2
 -15   1   6 117615. 2158.55   2
 -15   1   5 535.286 100.791  26
 -15  -1   5 253.657 99.0803   2
 -15   1   5 364.353 103.420   2
 -15  -1   4 32833.3 854.638   8
 -15   1   4 33572.3 863.547   8
 -15  -1   4 32561.0 749.605  32
 -15   1   4 32861.8 729.762  19
 -15  -1   3 9163.76 400.734   8
 -15   1   3 8836.11 395.696   8
 -15  -1   3 8988.69 331.484  32
 -15   1   3 8964.80 324.089  19
 -15   1   2 19624.0 612.769   8
 -15  -1   2 18948.0 606.643   8
 -15   1   2 19119.0 526.338  19
 -15  -1   1 89891.6 1770.27   8
 -15   1   1 92236.0 1784.01   8
 -15   1   1 92828.8 1664.81  19
 -15  -1   0 51115.1 1139.60   8
 -15   1   0 49779.1 1132.10   8
 -15   1   0 48643.9 1039.33  19
 -15  -1  -1 11193.6 454.406   8
 -15   1  -1 10849.5 448.614   8
 -15   1  -1 11681.0 415.536  19
 -15  -1  -2 73405.3 1494.19   8
 -15   1  -2 71242.7 1485.67   8
 -15   1  -2 72227.0 1423.23  19
  15   1   2 69605.1 1393.76  18
 -15   1  -3 26053.7 753.670   8
 -15  -1  -3 25102.3 739.983   8
  15   1   3 25500.6 653.072  13
 -15   1  -3 26125.1 712.115  19
  15   1   3 25145.5 676.993  18
  15   1   4 7104.32 312.923  13
 -15   1  -4 6717.03 361.784   8
 -15  -1  -4 7046.99 368.758   8
  15   1   4 7337.23 359.837   9
  15  -1   5 51921.5 1206.05  14
  15   1   5 51196.8 1104.45  13
  15  -1   5 52973.3 1200.24   9
  15   1   5 55272.8 1212.20   9
 -15   1  -5 53108.6 1241.37   8
 -15  -1  -5 53079.5 1239.37   8
  15  -1   6 15789.9 573.672  14
  15   1   6 16198.9 518.388  13
  15  -1   6 14661.6 555.332   9
  15   1   6 15281.4 559.759   9
 -15  -1  -6 16145.4 598.585   8
 -15   1  -6 15437.3 582.793   8
  15  -1   7 11537.0 494.463  15
  15   1   7 12705.1 511.294  15
  15  -1   7 11973.3 498.573  14
  15   1   7 12485.1 453.545  13
  15  -1   7 11234.8 484.203   9
  15   1   7 12762.9 509.346   9
 -15   1  -7 12140.9 524.720   8
 -15  -1  -7 12360.7 525.611   8
  15  -1   8 11175.1 492.750   9
  15   1   8 10674.6 478.401   9
 -15   1  -8 11351.3 515.683   8
 -15  -1  -8 11918.8 526.277   8
  15   1   8 11355.4 493.327  15
  15  -1   8 11051.2 494.890  14
  15  -1   8 11421.9 498.618  15
  15   1   8 11416.2 471.401  25
  15  -1   9 7147.54 397.145   9
  15   1   9 7363.82 402.631   9
 -15   1  -9 7771.53 430.103   8
 -15  -1  -9 7051.56 415.164   8
  15   1   9 8131.04 418.872  15
  15  -1   9 7491.35 408.471  15
  15  -1   9 7934.15 418.213  14
  15   1   9 6970.81 375.027  25
 -15   1 -10 31512.7 970.442   8
 -15  -1 -10 32973.2 989.914   8
  15  -1  10 31444.2 933.331   9
  15   1  10 32305.6 942.479   9
  15   1  10 33460.0 919.422  25
  15   1  10 32719.8 943.486  15
  15  -1  10 33041.9 952.911  15
  15  -1  10 33465.6 948.653  14
 -15  -1 -11 1213.23 198.718   8
 -15   1 -11 1487.83 214.534   8
  15  -1  11 1426.80 202.308   9
  15   1  11 1394.33 200.587   9
  15  -1  11 1434.91 203.818  15
  15  -1  11 1222.21 192.709  14
  15   1  11 1646.46 222.421  15
  15   1  11 1298.30 197.449  25
 -15   1 -12 66394.6 1588.34   8
  15  -1  12 64470.1 1523.65   9
  15   1  12 61740.9 1503.69   9
 -15  -1 -12 65665.7 1592.62   8
  15   1  12 65591.4 1483.04  25
  15   1  12 65842.9 1523.86  15
  15  -1  12 64992.9 1519.94  15
  15  -1  12 64766.3 1507.94  14
 -15  -1 -13 5664.31 410.518   8
  15  -1  13 5622.51 388.597   9
  15   1  13 5816.54 391.110   9
 -15   1 -13 5689.62 408.942   8
  15   1  13 6699.40 401.060  25
  15  -1  13 6206.55 396.480  14
  15   1  13 5455.13 385.191  15
  15  -1  13 5844.68 398.066  15
 -15  -1 -14 830.283 190.977   8
 -15   1 -14 837.469 185.346   8
  15  -1  14 652.203 166.291   9
  15   1  14 1205.50 208.055   9
  15  -1  14 987.462 203.338  15
  15  -1  14 1091.75 205.664  14
  15   1  14 1048.42 204.758  15
  15   1  14 1053.45 198.793  25
 -15   1 -15 5174.43 394.886   8
  15  -1  15 5749.01 397.772   9
  15   1  15 6226.82 410.320   9
 -15  -1 -15 6156.19 430.844   8
  15  -1  15 6162.47 394.525  14
  15   1  15 6447.30 423.355  15
  15  -1  15 5833.52 404.333  15
  15   1  15 6503.46 404.509  25
  15  -1  16 22.8147 94.3439   9
  15   1  16 90.6267 104.129   9
 -15   1 -16 225.351 125.557   8
 -15  -1 -16 103.235 112.824   8
  15  -1  16 82.0987 114.608  14
  15  -1  16 176.954 104.051  22
  15   1  16 176.169 126.867  15
  15  -1  16 44.2388 136.745  15
  15  -1  17 6776.71 401.157  14
  15   1  17 6055.69 400.594  15
  15  -1  17 6798.78 421.812  15
  15  -1  18 21221.6 724.264  14
  15  -1  18 21358.5 765.140  10
  15   1  18 21708.3 769.224  10
  15  -1  19 2140.45 219.236  14
  15  -1  19 1805.58 227.942  10
  15   1  19 2206.18 240.529  10
  15  -1  20 3273.81 277.462  10
  15   1  20 2798.41 256.357  10
  15  -1  21 1279.93 181.781  10
  15   1  21 1156.74 173.672  10
 -15   1 -22 20843.5 651.021  16
  15  -1  22 21118.9 643.996  10
  15   1  22 21827.0 650.873  10
 -15   1 -23 8240.78 352.941  16
  15  -1  23 8309.61 348.910  10
  15   1  23 8601.66 351.256  10
  15  -1  24 2980.03 175.125  11
  15  -1  24 2719.44 177.479  10
  15   1  24 3114.02 181.514  10
  15   3 -24 1022.20 104.772  18
 -15  -3  24 861.993 89.4746  26
  15   3 -23 92.3385 73.4837  18
 -15  -3  23 73.8127 62.1025  26
 -15  -3  23 59.2379 54.5767  34
  15   3 -22 62.8213 74.5468  18
 -15  -3  22 77.7926 73.6283  26
 -15  -3  22 62.1424 57.0119  34
  15   3 -21 2388.10 214.257  18
 -15  -3  21 2588.20 181.222  34
  15   3 -20 3336.28 270.535  18
  15   3 -20 3283.84 269.223   5
 -15  -3  20 3655.04 222.648  34
  15   3 -19 769.454 168.428   5
 -15  -3  19 527.284 110.620  34
 -15  -3  19 671.768 133.074  26
  15   3 -19 723.722 166.706  18
  15   3 -18 342.097 142.761  18
  15   3 -18 285.163 85.3501  16
  15   3 -18 186.996 125.091   5
 -15  -3  18 281.997 89.6170  34
 -15  -3  18 422.103 99.7281  32
 -15  -3  18 265.945 109.716  26
  15   3 -17 3059.46 296.654  18
  15   3 -17 2692.34 217.640  16
  15   3 -17 2606.14 279.264   5
 -15  -3  17 2595.97 205.940  32
 -15  -3  17 2130.00 186.479  34
 -15   3  17 3157.57 268.250  29
 -15  -3  17 2787.72 232.995  26
  15   3 -16 2432.20 215.785  16
 -15   3  16 2288.19 243.643  29
  15   3 -16 2214.57 266.389  18
 -15  -3  16 2083.68 195.939  32
 -15  -3  16 2058.40 183.226  34
  15   3 -15 2833.67 239.902  16
 -15  -3  15 2947.43 231.993  32
 -15  -3  15 3188.25 221.664  34
 -15   3  15 2983.33 288.863  29
  15   3 -15 3135.01 313.217  18
  15   3 -14 16.9517 88.3361  16
  15   3 -14 170.533 131.565   5
 -15  -3  14 98.3949 72.9742  34
 -15   3  14 70.2531 115.049  29
 -15  -3  14-14.6045 97.1523  32
  15   3 -14 164.260 139.219  18
  15   3 -13 3308.33 318.866  18
  15   3 -13 3236.54 265.490  16
 -15  -3  13 3593.12 269.866  23
 -15  -3  13 3531.50 296.958  24
 -15  -3  13 3373.92 256.993  32
 -15   3  13 3090.32 320.464  29
  15   3 -13 2718.09 299.114   5
 -15  -3  12 3705.50 264.002  27
  15   3 -12 3112.20 307.605  18
  15   3 -12 3077.32 259.410  16
 -15  -3  12 3234.35 294.973  24
 -15  -3  12 3674.03 282.161  23
 -15  -3  12 3276.45 255.810  32
 -15   3  12 3685.20 340.672  29
  15   3 -12 3134.36 316.359   5
 -15  -3  11 185.737 98.2338  27
  15   3 -11 17.9259 95.1302  16
  15   3 -11 164.138 144.958  18
 -15  -3  11 67.8858 111.176  24
 -15  -3  11 107.750 100.277  23
 -15   3  11 130.679 136.194  29
  15   3 -11 24.8693 131.972   5
 -15  -3  10 17597.3 579.101  27
  15   3 -10 18166.8 645.778  16
  15   3 -10 17228.0 705.075  18
 -15  -3  10 18018.9 724.535  24
 -15   3  10 18238.7 775.900  29
  15   3 -10 16676.2 715.108   5
  15   3  -9 649.790 140.416  16
  15   3  -9 638.400 166.631  18
 -15  -3   9 671.116 171.822  24
 -15  -3   9 419.034 112.860  27
  15   3  -9 389.748 146.768   5
  15   3  -8 125.799 97.0565  16
  15   3  -8 89.6274 116.762  18
 -15  -3   8 96.7461 116.326  24
 -15  -3   8 39.0530 85.6096  27
  15   3  -8 23.8147 112.021   5
  15   3  -7 656.395 141.460  16
  15   3  -7 745.135 171.858  18
 -15   3   7 538.869 171.095  29
 -15  -3   7 561.908 108.774  27
  15   3  -7 460.682 144.501   5
  15   3  -6 211.386 110.337  16
  15   3  -6 237.141 124.208  18
 -15   3   6 79.4035 112.628  29
 -15  -3   6 118.824 73.4822  27
  15   3  -6 110.182 96.3459   5
  15   3  -5 5176.68 328.600  16
  15   3  -5 5075.37 359.880  18
 -15   3   5 4910.71 389.679  29
 -15  -3   5 4694.76 255.085  27
  15   3  -5 4497.92 332.366   5
  15   3  -4 2814.62 281.605  18
  15   3  -4 2882.77 252.628  16
  15   3  -4 2540.43 245.176   5
 -15  -3   4 2500.91 218.139  32
 -15   3   4 2646.74 290.790  29
  15   3  -3 142.361 83.7463   5
  15   3  -3 204.034 102.341  16
 -15   3   3 189.514 130.146  29
 -15  -3   3 236.544 94.6774  32
 -15   3   2 3630.58 316.655  29
 -15  -3   2 4093.27 263.276  32
  15   3  -2 3701.83 285.571  16
  15   3  -1 34027.8 922.042  16
 -15   3   1 31386.4 984.587  29
  15  -3  -1 33249.4 961.379  14
 -15  -3   1 35090.8 860.541  32
 -15   3   1 35124.1 1019.34  19
  15   3   0 7368.76 389.744  16
 -15   3   0 7503.41 429.459  29
  15  -3   0 6749.52 402.092  14
 -15  -3   0 7834.39 351.805  32
 -15   3   0 7239.91 433.940  19
  15   3   1 1641.61 194.035  16
 -15   3  -1 1734.59 215.202  29
  15  -3   1 1812.83 221.699  14
 -15  -3  -1 1600.39 165.917  32
 -15   3  -1 1696.23 225.526  19
  15   3   2 4898.65 318.729  16
  15  -3   2 5104.46 359.160  14
 -15   3  -2 5650.99 390.093  19
 -15  -3  -2 5331.28 279.865  32
 -15   3  -2 5154.68 341.485  29
 -15   3  -3 10341.9 475.821  29
 -15   3  -3 10794.4 550.356  19
  15  -3   3 10245.2 511.879  14
 -15  -3  -3 9596.57 374.116  32
  15   3   3 10408.3 470.683  13
  15  -3   4 2131.03 247.577  14
 -15   3  -4 2138.32 216.005  29
 -15   3  -4 1919.75 243.077  19
 -15   3  -5 6939.82 444.372  19
  15  -3   5 7155.02 438.425  14
 -15   3  -6 26606.5 926.921  19
  15  -3   6 27159.9 901.426  14
  15   3   7 16998.2 641.829  25
  15  -3   7 17476.8 704.480  14
  15   3   8 4657.36 332.905  25
  15  -3   8 4651.89 361.411  14
  15  -3   9 5359.09 391.606  14
  15  -3   9 5218.99 311.169  31
  15   3   9 5293.31 353.541  25
  15  -3   9 5772.01 366.023  33
  15  -3  10 10707.4 543.566  14
  15  -3  10 9093.71 408.126  31
  15   3  10 9612.03 472.998  25
  15  -3  10 9710.68 470.528  33
  15  -3  11 6668.60 431.785  14
  15  -3  11 6932.91 340.260  31
  15   3  11 6953.74 396.763  25
  15  -3  11 6035.83 365.655  33
  15  -3  12 3612.38 324.193  14
  15  -3  12 4012.59 249.198  31
  15  -3  12 4295.57 300.055  33
  15   3  12 3955.88 304.026  25
  15  -3  13 3986.12 328.633  14
  15  -3  13 3526.90 262.313  33
  15   3  13 3721.06 291.288  25
  15  -3  14 141.418 121.588  14
  15  -3  14 216.544 104.431  33
  15   3  14 198.749 111.451  25
  15  -3  15 425.826 108.433  33
  15  -3  15 396.368 139.221  14
  15  -3  16 1883.05 216.030  14
  15  -3  17 326.214 116.670  14
  15  -3  18 896.447 140.178  14
  15  -3  19 300.979 90.0271  14
  15  -3  20 451.167 88.1618  14
 -15  -5  13 326.410 64.3254  32
  15   5 -12 46.8107 42.4210  16
 -15  -5  12 75.3067 57.0339  32
  15   5 -11 210.274 67.2524  16
 -15  -5  11 209.911 71.3868  32
  15   5 -10 1396.63 128.294  16
  15   5 -10 1582.49 140.554  18
 -15  -5  10 1400.59 125.602  32
 -15  -5   9 685.013 101.774  32
  15   5  -9 781.394 106.935  16
  15   5  -9 720.792 110.481  18
 -15  -5   8 488.105 93.6446  32
  15   5  -8 571.283 106.141  16
  15   5  -8 670.168 110.939  18
 -15  -5   7 25.8967 69.2710  32
  15   5  -7 172.899 81.8305  18
  15   5  -7 171.665 84.7339  16
  15   5  -6 918.690 133.163  13
 -15  -5   6 907.408 112.658  32
  15   5  -6 1257.24 142.036  18
  15   5  -6 1296.58 150.337  16
  15   5  -5 4057.14 242.391  13
 -15  -5   5 4056.63 210.102  32
 -15  -5   4 7543.10 281.397  32
  15   5  -4 7967.23 339.913  13
  15   5  -3-22.5699 84.6878  13
 -15  -5   3 59.2236 56.0502  32
  15   5  -2 2402.19 188.721  13
  15  -5  -1 1828.69 170.646  33
  15   5  -1 2405.51 188.853  13
  15  -5   0 9560.06 378.578  33
  15   5   0 11243.4 393.354  13
  15  -5   1 46.1178 70.3393  33
  15   5   1 154.632 85.8817  13
  15  -5   2 171.489 81.9034  33
  15   5   2 128.684 74.9753  13
 -15   5  -3 2471.45 195.882  12
  15   5   3 2415.47 175.411  13
  15  -5   3 2452.94 188.750  31
  15  -5   3 2661.72 193.934  33
  15   5   4 802.482 96.7850   1
  15   5   4 855.635 109.840  13
 -15   5  -4 885.841 128.803  12
  15  -5   4 958.209 127.786  31
  15  -5   4 940.544 127.068  33
  15   5   5 200.256 70.8590   1
 -15   5  -5 165.135 87.7785  12
  15  -5   5 287.186 88.3226  31
  15  -5   5 216.653 85.3714  33
  15   5   6-39.2293 61.9526   1
 -15   5  -6-56.9929 76.6796  12
[truncated: 249,793 more chars]
