# Supplementary material for: 2-[(3-Chloro-2-methyl­phen­yl)amino]­quinoline-3-carb­oxy­lic acid
Source: IUCrdata. 2026 Jun 2;11(Pt 6):x260570. doi: 10.1107/S2414314626005705 (PMC13330856; doi:10.1107/S2414314626005705)
Supplement: Supplementary file 2 [file x-11-x260570-Isup2.hkl]

data_I                                                                          
_shelx_title ' guoxuyuan_11_4_auto_a.res in C2/c'                               
_shelx_refln_list_code          4                                               
_shelx_F_calc_maximum      201.80                                               
_exptl_crystal_F_000      1296.00                                               
_reflns_d_resolution_high  0.7932                                               
                                                                                
loop_                                                                           
 _space_group_symop_operation_xyz                                               
 'x, y, z'                                                                      
 '-x, y, -z+1/2'                                                                
 'x+1/2, y+1/2, z'                                                              
 '-x+1/2, y+1/2, -z+1/2'                                                        
 '-x, -y, -z'                                                                   
 'x, -y, z-1/2'                                                                 
 '-x+1/2, -y+1/2, -z'                                                           
 'x+1/2, -y+1/2, z-1/2'                                                         
                                                                                
_cell_length_a    27.6987                                                       
_cell_length_b     4.9748                                                       
_cell_length_c    24.2475                                                       
_cell_angle_alpha  90.000                                                       
_cell_angle_beta   97.665                                                       
_cell_angle_gamma  90.000                                                       
                                                                                
_shelx_F_squared_multiplier     1.000                                           
                                                                                
loop_                                                                           
 _refln_index_h                                                                 
 _refln_index_k                                                                 
 _refln_index_l                                                                 
 _refln_F_squared_calc                                                          
 _refln_F_squared_meas                                                          
 _refln_F_squared_sigma                                                         
 _refln_observed_status                                                         
   4   0   0        316.83        248.50         6.60 o                         
   6   0   0         32.97         12.32         2.11 o                         
   8   0   0       5239.76       5136.50        83.00 o                         
  10   0   0       8575.87       8021.97       127.52 o                         
  12   0   0      36872.80      37565.84       559.86 o                         
  14   0   0       2142.76       2409.88        49.61 o                         
  16   0   0      17882.03      18824.03       165.63 o                         
  18   0   0        168.51        127.52         4.10 o                         
  20   0   0        694.29        759.02        14.20 o                         
  22   0   0         72.42         63.57         7.99 o                         
  24   0   0       3371.17       3042.74        50.21 o                         
  26   0   0         96.49        116.79         6.36 o                         
  28   0   0          6.50         14.87         6.27 o                         
  30   0   0        151.54        151.60        11.87 o                         
  32   0   0        191.76        195.51         7.97 o                         
  34   0   0        212.09        234.20         6.81 o                         
   1   1   0       4380.09       3528.89        24.84 o                         
   3   1   0          7.73          6.74         0.68 o                         
   5   1   0         32.99         16.47         1.01 o                         
   7   1   0       4618.75       4123.92        29.71 o                         
   9   1   0       2520.35       2663.21        20.75 o                         
  11   1   0       1780.34       1697.92        18.76 o                         
  13   1   0         28.58         45.95         4.80 o                         
  15   1   0       2007.54       1870.44        23.87 o                         
  17   1   0        408.76        302.32         4.88 o                         
  19   1   0       2297.31       2168.14        18.51 o                         
  21   1   0         41.09         44.69         3.68 o                         
  23   1   0        142.37        146.04         6.39 o                         
  25   1   0        278.00        283.34         6.14 o                         
  27   1   0        492.07        504.39        13.01 o                         
  29   1   0        644.68        625.95        16.43 o                         
  31   1   0         33.55         30.33         2.26 o                         
  33   1   0         89.52         81.38         2.90 o                         
   0   2   0       4774.82       4738.94        46.44 o                         
   2   2   0        302.81        305.37         6.28 o                         
   4   2   0      11098.92      11075.41        76.94 o                         
   6   2   0       2973.24       2860.61        19.97 o                         
   8   2   0       1519.62       1432.98        14.45 o                         
  10   2   0       1777.79       1704.56        24.22 o                         
  12   2   0        211.19        251.04         5.09 o                         
  14   2   0          0.53          0.85         1.07 o                         
  16   2   0         14.65         18.29         1.68 o                         
  18   2   0       1590.42       1525.02        14.77 o                         
  20   2   0        893.85        870.08         8.95 o                         
  22   2   0        475.44        452.37         7.12 o                         
  24   2   0         47.71         43.18         3.05 o                         
  26   2   0         21.08         26.00         2.63 o                         
  28   2   0        306.61        273.30         9.45 o                         
  30   2   0         14.51         19.49         1.81 o                         
  32   2   0         34.19         32.82         3.74 o                         
   1   3   0        568.50        524.19        10.66 o                         
   3   3   0        186.87        156.82         5.72 o                         
   5   3   0          3.60          2.23         1.17 o                         
   7   3   0        171.82        184.28         3.91 o                         
   9   3   0       1177.12       1111.63        13.99 o                         
  11   3   0        385.67        403.68        12.01 o                         
  13   3   0         11.59         16.23         1.81 o                         
  15   3   0        293.37        277.48         6.68 o                         
  17   3   0        191.15        206.43         5.77 o                         
  19   3   0       2655.48       2801.53        27.30 o                         
  21   3   0        118.16        113.94         5.22 o                         
  23   3   0         74.37         72.11         5.18 o                         
  25   3   0        307.42        322.48         8.30 o                         
  27   3   0         43.28         39.42         5.10 o                         
  29   3   0         24.61         28.08         2.75 o                         
   0   4   0        525.60        537.59         9.50 o                         
   2   4   0          4.68          5.67         1.47 o                         
   4   4   0         28.39         32.39         2.07 o                         
   6   4   0        277.88        270.65         5.53 o                         
   8   4   0         66.34         60.04         4.55 o                         
  10   4   0        524.12        518.11        22.91 o                         
  12   4   0         46.93         49.16         3.17 o                         
  14   4   0        898.85        882.84        57.75 o                         
  16   4   0         31.62         32.77         3.20 o                         
  18   4   0         10.10          9.62         2.26 o                         
  20   4   0         68.09         71.75        10.51 o                         
  22   4   0         48.80         38.92         6.84 o                         
  24   4   0          1.80          1.39         1.28 o                         
   1   5   0        671.69        742.31        15.69 o                         
   3   5   0        436.54        478.12        11.25 o                         
   5   5   0        102.34        110.31         4.00 o                         
   7   5   0         82.99         80.54         5.64 o                         
   9   5   0         41.18         47.41         3.96 o                         
  11   5   0          9.56          9.39         2.27 o                         
  13   5   0         88.59         83.40         9.03 o                         
  15   5   0        415.76        392.10        31.62 o                         
  17   5   0        174.39        162.66         8.23 o                         
  19   5   0        184.36        170.39         4.42 o                         
   2   6   0          3.71          7.18         2.84 o                         
   4   6   0         53.17         42.58         9.90 o                         
   6   6   0          0.29          1.06         1.58 o                         
 -33   1   1          5.74          3.43         1.30 o                         
 -31   1   1         45.29         43.95         4.18 o                         
 -29   1   1         36.37         36.14         3.05 o                         
 -27   1   1        193.31        195.31         9.96 o                         
 -25   1   1        330.06        300.69         9.06 o                         
 -23   1   1        528.01        547.91        10.40 o                         
 -21   1   1        389.41        409.90         6.89 o                         
 -19   1   1         13.17         12.67         1.46 o                         
 -17   1   1          2.10         14.43         1.44 o                         
 -15   1   1       3341.88       3445.40        37.68 o                         
 -13   1   1        853.22        919.17        13.85 o                         
 -11   1   1        394.27        374.08         7.40 o                         
  -9   1   1       8336.50       7996.79        72.53 o                         
  -7   1   1       5474.63       5195.97        36.63 o                         
  -5   1   1          8.02          6.98         0.79 o                         
  -3   1   1       6075.01       6056.16        41.10 o                         
  -1   1   1        286.53        235.76         2.12 o                         
   1   1   1        176.21        136.41         1.74 o                         
   3   1   1       3370.87       3113.50        24.79 o                         
   5   1   1       6040.29       5972.56        53.21 o                         
   7   1   1       1137.67       1039.19         9.53 o                         
   9   1   1       1348.79       1308.71        11.85 o                         
  11   1   1        105.73        118.84         3.22 o                         
  13   1   1         43.15         76.21         4.08 o                         
  15   1   1        469.35        423.58         9.51 o                         
  17   1   1         12.55         11.45         1.31 o                         
  19   1   1        402.83        404.26         6.92 o                         
  21   1   1         89.01         92.68         4.16 o                         
  23   1   1         91.99         97.69         4.91 o                         
  25   1   1        142.77        113.54         4.21 o                         
  27   1   1          6.11          2.93         2.22 o                         
  29   1   1          8.06          8.10         1.70 o                         
  31   1   1        114.88        133.26         4.88 o                         
  33   1   1         88.22         81.10         3.52 o                         
 -32   2   1         61.45         70.84         5.28 o                         
 -30   2   1         47.45         48.13         3.71 o                         
 -28   2   1         92.44         86.34         4.47 o                         
 -26   2   1         32.71         26.24         2.36 o                         
 -24   2   1          1.16         -0.77         2.25 o                         
 -22   2   1         90.65         87.26         5.12 o                         
 -20   2   1        130.55        147.72         3.76 o                         
 -18   2   1        410.61        384.28         5.79 o                         
 -16   2   1         74.50         93.18         2.98 o                         
 -14   2   1       1889.85       1948.77        17.32 o                         
 -12   2   1       2670.38       2982.29        29.17 o                         
 -10   2   1        740.51        795.13        14.89 o                         
  -8   2   1        113.81        142.96         6.05 o                         
  -6   2   1        244.30        302.83         4.19 o                         
  -4   2   1        355.58        317.97         8.74 o                         
  -2   2   1        141.81        119.04         4.26 o                         
   0   2   1        244.95        208.13         3.43 o                         
   2   2   1       2901.22       2887.59        36.68 o                         
   4   2   1        532.78        543.41         8.66 o                         
   6   2   1       2783.42       2714.06        17.67 o                         
   8   2   1       2767.34       2999.81        21.30 o                         
  10   2   1        755.68        675.09         8.38 o                         
  12   2   1         73.17        107.92         2.80 o                         
  14   2   1       1558.60       1535.52        14.74 o                         
  16   2   1         87.69         74.94         2.98 o                         
  18   2   1        186.47        166.93         3.57 o                         
  20   2   1       3554.97       3579.45        24.47 o                         
  22   2   1          3.88          2.10         1.48 o                         
  24   2   1         27.28         28.61         2.61 o                         
  26   2   1          0.15          0.02         1.65 o                         
  28   2   1          1.46          2.77         1.89 o                         
  30   2   1         60.93         49.25         3.82 o                         
  32   2   1         82.44        101.55         5.88 o                         
 -29   3   1          0.87          0.22         1.62 o                         
 -27   3   1         86.37         81.19         7.44 o                         
 -25   3   1          1.96          4.97         2.02 o                         
 -23   3   1        682.53        724.52        14.44 o                         
 -21   3   1        762.79        773.88        13.29 o                         
 -19   3   1       4032.77       4181.18        56.60 o                         
 -17   3   1          2.13          0.32         1.76 o                         
 -15   3   1       1245.81       1273.11        21.48 o                         
 -13   3   1        115.85        133.69         4.75 o                         
 -11   3   1          2.79          2.00         1.12 o                         
  -9   3   1         93.02        100.06         3.73 o                         
  -7   3   1       5806.73       6436.46        53.41 o                         
  -5   3   1         69.85         69.31         3.04 o                         
  -3   3   1          6.28         13.42         1.87 o                         
  -1   3   1         15.35         17.76         2.11 o                         
   1   3   1       1618.75       1587.27        18.09 o                         
   3   3   1       1372.97       1403.54        17.25 o                         
   5   3   1       7458.36       7913.25        50.22 o                         
   7   3   1        377.69        414.08         6.35 o                         
   9   3   1          2.64          3.58         1.19 o                         
  11   3   1        155.06        155.86         5.22 o                         
  13   3   1        327.39        334.25         5.92 o                         
  15   3   1         62.12         63.32         3.37 o                         
  17   3   1       4861.02       5004.50        39.00 o                         
  19   3   1         75.79         68.70         3.47 o                         
  21   3   1       1426.18       1504.29        23.17 o                         
  23   3   1        115.63        128.07         5.74 o                         
  25   3   1         42.11         43.68         4.20 o                         
  27   3   1         33.35         39.03         3.83 o                         
  29   3   1         23.53         24.27         2.48 o                         
 -26   4   1         10.23         16.52         2.69 o                         
 -24   4   1          2.25          1.97         1.32 o                         
 -22   4   1          6.97          7.04         2.16 o                         
 -20   4   1         96.55         78.92         5.19 o                         
 -18   4   1        109.84        104.18         5.00 o                         
 -16   4   1        136.46        146.36         7.09 o                         
 -14   4   1        309.43        337.18         9.29 o                         
 -12   4   1        169.66        208.79        10.45 o                         
 -10   4   1          1.44         -0.45         1.84 o                         
  -8   4   1         32.63         33.20         3.05 o                         
  -6   4   1         39.07         44.10         3.05 o                         
  -4   4   1        423.83        445.56         6.28 o                         
  -2   4   1          9.93          9.43         1.85 o                         
   0   4   1        541.82        559.29         7.78 o                         
   2   4   1        398.65        421.74         6.70 o                         
   4   4   1          4.48          5.28         1.44 o                         
   6   4   1         65.20         61.31         3.00 o                         
   8   4   1        130.10        133.50         6.48 o                         
  10   4   1          0.74          2.04         2.08 o                         
  12   4   1        201.01        222.17         7.38 o                         
  14   4   1        386.84        396.91         8.63 o                         
  16   4   1        354.68        358.85        12.29 o                         
  18   4   1         72.05         51.83         6.16 o                         
  20   4   1         91.53         78.91        10.74 o                         
  22   4   1          7.53         11.54         2.03 o                         
  24   4   1         48.99         59.40         3.79 o                         
 -19   5   1         13.83         13.16         1.62 o                         
 -17   5   1          0.09          0.92         1.72 o                         
 -15   5   1         87.70         79.92        10.83 o                         
 -13   5   1          0.66          0.46         3.11 o                         
 -11   5   1         19.82         19.72         2.02 o                         
  -9   5   1         57.66         55.50         4.32 o                         
  -7   5   1        126.01        125.83         6.13 o                         
  -5   5   1         20.08         25.78         2.77 o                         
  -3   5   1          0.54          1.80         2.49 o                         
  -1   5   1         90.31         98.26         6.22 o                         
   1   5   1        147.78        150.11         4.09 o                         
   3   5   1         15.48         16.22         2.28 o                         
   5   5   1        482.65        521.07        12.02 o                         
   7   5   1        380.50        425.73        13.21 o                         
   9   5   1         22.52         26.82         2.66 o                         
  11   5   1         24.55         17.17         2.25 o                         
  13   5   1          0.49          1.23         1.83 o                         
  15   5   1          5.41          3.57         2.04 o                         
  17   5   1         38.41         35.92         3.40 o                         
  19   5   1         53.08         44.64         2.32 o                         
   0   6   1         14.87         22.83         3.88 o                         
   2   6   1        241.65        203.53        38.35 o                         
   4   6   1        301.37        239.16        28.97 o                         
   6   6   1          5.00          3.90         1.66 o                         
 -34   0   2        125.79        123.09         5.12 o                         
 -32   0   2        460.82        547.86        17.96 o                         
 -30   0   2        281.92        282.59        16.18 o                         
 -28   0   2       1185.04       1088.37        23.72 o                         
 -26   0   2       2249.58       2017.99        37.98 o                         
 -24   0   2         14.58          4.70         2.85 o                         
 -22   0   2       2725.64       2567.73        43.54 o                         
 -20   0   2        768.96        742.94        14.37 o                         
 -18   0   2        628.61        548.17        13.31 o                         
 -16   0   2       5480.29       5680.36        86.89 o                         
 -14   0   2        155.41        243.31         6.79 o                         
 -12   0   2       7251.44       7250.58       108.88 o                         
 -10   0   2       1058.54       1088.45        15.49 o                         
  -8   0   2       2379.68       2321.15        27.61 o                         
  -6   0   2       2601.36       2082.65        24.19 o                         
  -2   0   2       9175.73       6776.03       106.39 o                         
   2   0   2       4517.62       2911.53        45.18 o                         
   6   0   2       2291.34       2326.90        40.24 o                         
   8   0   2       2168.89       2389.92        43.33 o                         
  10   0   2         25.73         11.65         2.72 o                         
  12   0   2      29407.06      29956.69       450.01 o                         
  14   0   2       2083.27       3097.90        60.74 o                         
  16   0   2        650.66        646.55        13.44 o                         
  18   0   2       3337.42       3335.45        49.35 o                         
  20   0   2        186.60        163.85         8.91 o                         
  22   0   2        354.86        378.50        17.82 o                         
  24   0   2        406.27        398.01        10.13 o                         
  26   0   2       1217.84        990.95        22.95 o                         
  28   0   2        872.95        790.47        29.38 o                         
  30   0   2        132.38        160.94        11.48 o                         
  32   0   2        261.30        257.99         8.81 o                         
  34   0   2          3.20          4.75         2.08 o                         
 -33   1   2        283.83        290.94         5.77 o                         
 -31   1   2         89.41         95.81         3.23 o                         
 -29   1   2        447.11        465.80         9.58 o                         
 -27   1   2        715.80        670.18        19.13 o                         
 -25   1   2        513.07        454.60        14.03 o                         
 -23   1   2       1434.91       1399.42        25.55 o                         
 -21   1   2       3369.64       3253.43        28.08 o                         
 -19   1   2         16.34         23.31         1.62 o                         
 -17   1   2       1957.80       1739.06        15.22 o                         
 -15   1   2        836.39        722.05        12.53 o                         
 -13   1   2      26021.75      26637.92       231.28 o                         
 -11   1   2        426.69        524.83         9.03 o                         
  -9   1   2        154.56        196.44         4.70 o                         
  -7   1   2       6034.69       5818.30        40.56 o                         
  -5   1   2      28611.00      24498.46       161.63 o                         
  -3   1   2       4752.17       4528.07        36.56 o                         
   1   1   2      20625.22      20015.02       147.52 o                         
   3   1   2      40721.64      35183.91       516.83 o                         
   5   1   2         19.15         20.39         1.35 o                         
   7   1   2       3259.78       2985.47        29.28 o                         
   9   1   2        269.48        270.80         5.66 o                         
  11   1   2       2896.68       2960.78        32.35 o                         
  13   1   2       3786.17       3852.14        33.85 o                         
  15   1   2       2601.92       2689.36        27.19 o                         
  17   1   2        160.40        174.10         4.11 o                         
  19   1   2        660.97        633.83         9.41 o                         
  21   1   2       2468.01       2256.71        21.60 o                         
  23   1   2          5.23          4.37         1.90 o                         
  25   1   2         78.98         80.04         4.30 o                         
  27   1   2        318.01        306.02         8.20 o                         
  29   1   2         87.43         84.08         3.31 o                         
  31   1   2        320.13        339.18         7.22 o                         
  33   1   2         61.04         68.46         2.90 o                         
 -32   2   2        112.37        103.37         6.40 o                         
 -30   2   2        238.83        230.46         7.94 o                         
 -28   2   2          5.82          5.81         2.07 o                         
 -26   2   2        129.82        138.22         4.65 o                         
 -24   2   2         29.82         17.85         2.44 o                         
 -22   2   2       1966.64       1850.57        27.27 o                         
 -20   2   2         84.46         89.95         3.51 o                         
 -18   2   2       1100.32       1048.69        10.63 o                         
 -16   2   2       1077.59       1011.48         9.48 o                         
 -14   2   2        434.03        403.31         6.38 o                         
 -12   2   2        405.24        362.30         7.15 o                         
 -10   2   2       1998.09       1979.58        19.24 o                         
  -8   2   2       7223.60       7284.09        51.43 o                         
  -6   2   2        351.19        421.90         5.56 o                         
  -4   2   2       7630.66       7094.52        66.02 o                         
  -2   2   2          3.82          7.03         1.09 o                         
   0   2   2       1063.17       1206.58        12.88 o                         
   2   2   2      10247.07      10154.44       162.68 o                         
   4   2   2         12.66         30.22         1.32 o                         
   6   2   2      10505.60      10442.05        60.60 o                         
   8   2   2        670.19        720.28         8.08 o                         
  10   2   2       2535.37       2609.88        19.84 o                         
  12   2   2       2055.92       1882.42        13.33 o                         
  14   2   2        970.17        873.66         8.16 o                         
  16   2   2        349.60        337.39         5.08 o                         
  18   2   2        108.00        109.37         3.83 o                         
  20   2   2        612.48        596.11         7.49 o                         
  22   2   2       4238.42       4255.47        29.84 o                         
  24   2   2        732.35        721.49        11.28 o                         
  26   2   2        272.05        290.78         9.19 o                         
  28   2   2         95.57         82.13         4.25 o                         
  30   2   2         57.81         50.86         3.68 o                         
 -29   3   2         73.50         62.87         3.78 o                         
 -27   3   2         19.87         19.83         4.51 o                         
 -25   3   2         18.88         12.64         2.36 o                         
 -23   3   2        554.72        577.62        23.20 o                         
 -21   3   2        248.94        273.55         6.79 o                         
 -19   3   2        356.69        371.01         7.95 o                         
 -17   3   2          1.37          4.87         1.85 o                         
 -15   3   2        134.71        144.55         6.20 o                         
 -13   3   2        177.33        144.28         6.57 o                         
 -11   3   2        430.84        496.54        10.52 o                         
  -9   3   2          3.72          5.50         1.22 o                         
  -7   3   2       2086.34       2139.62        20.85 o                         
  -5   3   2       1905.59       1928.54        17.62 o                         
  -3   3   2       5383.33       5403.12        47.78 o                         
  -1   3   2          8.78         15.39         1.98 o                         
   1   3   2       1646.54       1723.40        16.13 o                         
   3   3   2        266.17        216.41         4.74 o                         
   5   3   2         20.60         10.67         1.30 o                         
   7   3   2       2193.04       2373.11        20.80 o                         
   9   3   2       1213.01       1345.43        11.60 o                         
  11   3   2        111.84        109.54         3.70 o                         
  13   3   2        952.18        912.06        10.49 o                         
  15   3   2        191.97        196.19         5.57 o                         
  17   3   2       1012.05        993.93        12.57 o                         
  19   3   2        630.35        674.35         9.98 o                         
  21   3   2       1858.65       1861.06        27.21 o                         
  23   3   2          3.73          3.62         4.34 o                         
  25   3   2         18.34         15.93         3.43 o                         
  27   3   2         42.84         33.10         3.52 o                         
  29   3   2         29.70         31.61         2.69 o                         
 -26   4   2          1.51          0.48         1.21 o                         
 -24   4   2         42.37         45.87         7.93 o                         
 -22   4   2        191.82        181.69        17.63 o                         
 -20   4   2         79.39         74.50         4.06 o                         
 -18   4   2        431.47        487.45        10.75 o                         
 -16   4   2          4.14          4.59         2.31 o                         
 -14   4   2        126.77        114.04         5.14 o                         
 -12   4   2        161.17        164.41         7.03 o                         
 -10   4   2        160.51        151.66         4.52 o                         
  -8   4   2        392.59        384.79         7.88 o                         
  -6   4   2        253.92        309.88         6.73 o                         
  -4   4   2         61.15         57.36         2.14 o                         
  -2   4   2         91.19         88.30         2.95 o                         
   0   4   2        176.96        178.63         4.04 o                         
   2   4   2       1099.07       1141.91        11.84 o                         
   4   4   2         73.35         82.66         3.01 o                         
   6   4   2        319.24        333.83         6.64 o                         
   8   4   2         92.48         81.50         4.79 o                         
  10   4   2        153.34        163.80         5.37 o                         
  12   4   2        276.50        270.63        10.87 o                         
  14   4   2        100.04         97.54         6.08 o                         
  16   4   2        153.42        130.70         9.56 o                         
  18   4   2         51.40         41.17         5.70 o                         
  20   4   2         18.40         18.44         2.59 o                         
  22   4   2          0.98          1.13         1.73 o                         
  24   4   2          1.11          1.29         1.20 o                         
 -19   5   2          8.98          9.87         1.84 o                         
 -17   5   2        172.96        153.11         6.87 o                         
 -15   5   2        104.69         90.24         7.09 o                         
 -13   5   2         48.50         37.51         2.83 o                         
 -11   5   2        172.05        170.34         6.75 o                         
  -9   5   2          0.79          0.23         2.01 o                         
  -7   5   2        295.97        328.56         9.69 o                         
  -5   5   2          9.79          8.02         2.23 o                         
  -3   5   2         12.40         10.26         2.54 o                         
  -1   5   2       1644.59       1740.34        39.60 o                         
   1   5   2        994.74       1028.73        23.51 o                         
   3   5   2         27.70         27.42         2.00 o                         
   5   5   2          0.27         -0.89         1.85 o                         
   7   5   2         23.01         22.55         3.32 o                         
   9   5   2         74.93         81.42         5.43 o                         
  11   5   2        101.69         96.31         4.79 o                         
  13   5   2         95.67         80.19         3.43 o                         
  15   5   2          7.21          5.60         2.08 o                         
  17   5   2          0.59          2.53         1.37 o                         
  19   5   2         43.90         45.99         4.51 o                         
   0   6   2        103.46        106.82         6.97 o                         
   2   6   2        313.05        280.10        41.84 o                         
   4   6   2         45.27         41.69         8.01 o                         
   6   6   2         23.35         16.44         4.09 o                         
 -33   1   3          9.43          5.57         1.55 o                         
 -31   1   3          4.27          2.55         1.95 o                         
 -29   1   3          9.78          8.30         3.64 o                         
 -27   1   3          5.82         -0.87         4.40 o                         
 -25   1   3         97.63        123.12         5.93 o                         
 -23   1   3        508.44        468.62         8.42 o                         
 -21   1   3        317.26        308.36         6.71 o                         
 -19   1   3       1195.87       1172.52        13.51 o                         
 -17   1   3         55.40         60.00         2.41 o                         
 -15   1   3        250.53        337.58         6.72 o                         
 -13   1   3       4704.82       5143.08        50.74 o                         
 -11   1   3       1019.23       1183.52        19.73 o                         
  -9   1   3        435.36        392.71         5.57 o                         
  -7   1   3       3065.05       2970.47        21.99 o                         
  -5   1   3       2705.48       2509.14        20.66 o                         
  -3   1   3      11414.46      10332.19        76.83 o                         
  -1   1   3      18473.44      17684.19       130.57 o                         
   1   1   3       1911.72       1833.56        17.65 o                         
   3   1   3       1073.00       1118.17         9.26 o                         
   5   1   3         61.43         54.21         1.60 o                         
   7   1   3        639.86        791.37        10.50 o                         
   9   1   3       1974.84       1829.06        20.61 o                         
  11   1   3       1108.19       1213.27        20.25 o                         
  13   1   3        389.57        392.11         9.64 o                         
  15   1   3        849.82        960.84        11.83 o                         
  17   1   3          5.56          2.45         1.50 o                         
  19   1   3        198.74        194.97         5.11 o                         
  21   1   3         88.24        101.49         4.45 o                         
  23   1   3          9.28          5.93         1.68 o                         
  25   1   3         54.74         59.28         3.60 o                         
  27   1   3         94.09         72.36         3.50 o                         
  29   1   3         43.89         31.12         2.28 o                         
  31   1   3          0.25          0.93         1.46 o                         
  33   1   3          2.17          2.56         1.30 o                         
 -32   2   3        141.75        158.62         8.09 o                         
 -30   2   3         31.54         21.75         2.72 o                         
 -28   2   3        121.79        144.50         6.11 o                         
 -26   2   3          2.83          4.22         1.68 o                         
 -24   2   3          5.77          2.25         1.92 o                         
 -22   2   3        170.74        186.28         7.47 o                         
 -20   2   3       5872.39       5859.93        43.91 o                         
 -18   2   3        269.87        246.12         5.71 o                         
 -16   2   3         77.59         82.27         2.81 o                         
 -14   2   3        158.51        176.52         4.09 o                         
 -12   2   3       1539.18       1506.42        17.21 o                         
 -10   2   3       1293.62       1498.52        15.49 o                         
  -8   2   3       5313.85       6246.09        44.70 o                         
  -6   2   3        243.25        250.49         4.07 o                         
  -4   2   3       3518.29       3699.60        29.75 o                         
  -2   2   3        254.09        242.03         5.72 o                         
   0   2   3          3.29          3.48         1.70 o                         
   2   2   3       1126.25       1075.49        12.50 o                         
   4   2   3      20524.49      20078.88       112.65 o                         
   6   2   3       3402.04       3732.80        23.86 o                         
   8   2   3        521.29        629.40         6.50 o                         
  10   2   3        678.66        750.19         8.19 o                         
  12   2   3        638.86        619.61         6.18 o                         
  14   2   3        266.74        276.44         5.73 o                         
  16   2   3        635.34        617.67         7.77 o                         
  18   2   3        123.83        112.12         2.94 o                         
  20   2   3       4351.78       4394.88        28.96 o                         
  22   2   3        511.52        523.51         7.29 o                         
  24   2   3          1.78         -0.05         1.90 o                         
  26   2   3        156.82        173.26         6.67 o                         
  28   2   3         66.79         68.40         3.45 o                         
  30   2   3         18.43         22.68         4.76 o                         
 -29   3   3          0.27         -0.86         1.69 o                         
 -27   3   3          6.35          9.62         2.24 o                         
 -25   3   3          2.65          0.98         1.84 o                         
 -23   3   3        717.42        751.49        16.67 o                         
 -21   3   3        708.09        754.13        11.73 o                         
 -19   3   3         20.84         19.90         2.47 o                         
 -17   3   3         61.02         55.64         3.73 o                         
 -15   3   3         10.41          7.19         1.86 o                         
 -13   3   3        111.41        107.63         4.82 o                         
 -11   3   3        460.82        431.51         7.88 o                         
  -9   3   3        411.12        474.62         5.81 o                         
  -7   3   3        930.15        933.07        10.64 o                         
  -5   3   3        890.99        897.20        10.49 o                         
  -3   3   3       1022.30       1057.24        12.92 o                         
  -1   3   3          8.77          2.80         1.70 o                         
   1   3   3        245.77        246.17         4.22 o                         
   3   3   3         18.70         24.10         1.61 o                         
   5   3   3         14.32          8.25         1.08 o                         
   7   3   3       2660.83       2874.82        20.70 o                         
   9   3   3        258.89        273.19         4.94 o                         
  11   3   3        832.78        875.42        10.97 o                         
  13   3   3          3.41          6.76         1.65 o                         
  15   3   3        374.83        382.83         7.80 o                         
  17   3   3        198.33        202.79         5.71 o                         
  19   3   3       2704.71       2888.27        31.74 o                         
  21   3   3        371.18        391.34        13.09 o                         
  23   3   3         77.18         70.09         8.70 o                         
  25   3   3         92.79        105.94         6.38 o                         
  27   3   3        135.31        145.67         6.34 o                         
  29   3   3         32.11         33.10         2.57 o                         
 -26   4   3          5.40          2.31         1.93 o                         
 -24   4   3        123.25        136.64         7.36 o                         
 -22   4   3          0.17         -0.06         1.76 o                         
 -20   4   3        468.96        477.73        11.93 o                         
 -18   4   3         18.00         15.50         2.64 o                         
 -16   4   3         40.31         43.51         3.50 o                         
 -14   4   3        265.69        286.03         7.87 o                         
 -12   4   3         63.61         73.42         5.62 o                         
 -10   4   3         44.46         45.49         3.07 o                         
  -8   4   3        608.21        625.50        11.54 o                         
  -6   4   3        108.65        121.70         4.09 o                         
  -4   4   3        184.91        178.90         3.58 o                         
  -2   4   3        249.18        266.76         6.03 o                         
   0   4   3        442.34        496.46         6.48 o                         
   2   4   3         10.95          9.69         1.59 o                         
   4   4   3          0.64          1.64         1.30 o                         
   6   4   3         41.82         42.31         2.55 o                         
   8   4   3          5.13          8.82         3.01 o                         
  10   4   3         15.21         19.63         2.49 o                         
  12   4   3          3.14          2.68         1.70 o                         
  14   4   3        212.73        188.83        35.25 o                         
  16   4   3          4.36          5.37         2.58 o                         
  18   4   3          1.90          2.82         2.38 o                         
  20   4   3        141.59        138.50         7.37 o                         
  22   4   3          3.98          1.69         1.42 o                         
  24   4   3          5.80          5.36         1.30 o                         
 -19   5   3          0.21         -0.29         1.83 o                         
 -17   5   3         60.89         52.81         5.22 o                         
 -15   5   3          1.05          1.00         1.76 o                         
 -13   5   3        268.46        276.67         8.40 o                         
 -11   5   3        216.72        236.08         8.34 o                         
  -9   5   3        122.49        121.45         5.88 o                         
  -7   5   3         36.98         32.37         2.38 o                         
  -5   5   3        277.29        298.46         7.53 o                         
  -3   5   3        128.94        121.68         4.35 o                         
  -1   5   3        549.85        557.36        15.97 o                         
   1   5   3         38.54         44.85         2.73 o                         
   3   5   3          8.17         10.91         1.96 o                         
   5   5   3          1.96          1.61         1.59 o                         
   7   5   3        362.89        388.16        14.98 o                         
   9   5   3        101.97         92.61         7.05 o                         
  11   5   3         68.81         65.40         6.37 o                         
  13   5   3          0.48         -0.46         1.52 o                         
  15   5   3         96.59         93.88         3.53 o                         
  17   5   3          7.73          9.26         1.56 o                         
  19   5   3          0.20          1.27         1.69 o                         
   0   6   3        145.05        112.99         5.26 o                         
   2   6   3         95.21         74.75         4.56 o                         
   4   6   3         38.77         30.15         9.22 o                         
   6   6   3        175.21        143.41        20.54 o                         
 -34   0   4        496.77        559.05        11.66 o                         
 -32   0   4         78.88         80.41         7.99 o                         
 -30   0   4        544.75        530.57        22.37 o                         
 -28   0   4         91.02        123.15        11.94 o                         
 -26   0   4        668.70        659.43        42.10 o                         
 -24   0   4        126.47        109.11         8.04 o                         
 -22   0   4       1004.55       1050.77        14.33 o                         
 -20   0   4       6884.38       6564.42        52.33 o                         
 -18   0   4       1629.03       1430.76        17.78 o                         
 -16   0   4       3887.02       4574.42        57.87 o                         
 -14   0   4        585.73        677.82        13.84 o                         
 -12   0   4       3598.63       3508.42        68.73 o                         
 -10   0   4      14006.93      13254.39       179.36 o                         
  -8   0   4       6351.01       5715.77        64.25 o                         
  -6   0   4        120.62        152.80        16.84 o                         
  -2   0   4         83.18        186.88         3.36 o                         
   2   0   4      11186.45      12098.43       125.71 o                         
   4   0   4        365.11        273.24         5.81 o                         
   6   0   4      23508.45      21593.49       227.50 o                         
   8   0   4         50.57         55.74         4.64 o                         
  10   0   4       4673.40       4260.23        74.18 o                         
  12   0   4      18274.89      20697.56       316.61 o                         
  14   0   4      16399.77      17041.69       267.04 o                         
  16   0   4         31.40         16.20         4.65 o                         
  18   0   4       3079.23       3121.91        46.02 o                         
  20   0   4        144.88        136.66         4.86 o                         
  22   0   4          6.55         20.66         2.36 o                         
  24   0   4       4036.12       3721.29        34.70 o                         
  26   0   4          6.09          1.34         3.28 o                         
  28   0   4        459.97        540.30        16.15 o                         
  30   0   4        289.42        265.32        10.11 o                         
  32   0   4         95.79         90.46         4.99 o                         
 -33   1   4         84.28         71.65         2.96 o                         
 -31   1   4        146.54        137.06         7.13 o                         
 -29   1   4         48.86         51.48         7.46 o                         
 -27   1   4       1647.69       1652.05        32.45 o                         
 -25   1   4          9.78          5.41         2.80 o                         
 -23   1   4        294.66        326.26         6.98 o                         
 -21   1   4       2301.76       2274.25        21.72 o                         
 -19   1   4        205.71        173.34         5.64 o                         
 -17   1   4       2949.27       2958.58        18.73 o                         
 -15   1   4       1120.48       1236.86        14.89 o                         
 -13   1   4        101.40        120.80         4.72 o                         
 -11   1   4       3315.68       2942.18        30.87 o                         
  -9   1   4       1092.11       1076.34        11.32 o                         
  -7   1   4         89.94         78.02         2.98 o                         
  -5   1   4       4104.20       3880.07        30.25 o                         
  -3   1   4        557.54        409.12         6.27 o                         
  -1   1   4      29333.61      27531.43       285.80 o                         
   1   1   4      13649.71      12906.53        95.92 o                         
   3   1   4        354.07        485.88         5.90 o                         
   5   1   4       9972.70       8993.55        62.04 o                         
   7   1   4       4011.73       3820.51        28.64 o                         
   9   1   4       3333.72       3223.34        34.20 o                         
  11   1   4       4245.34       4413.87        54.99 o                         
  13   1   4       6641.50       7252.78        86.57 o                         
  15   1   4        309.71        265.32         6.55 o                         
  17   1   4       1466.11       1354.22        14.55 o                         
  19   1   4        804.32        756.84         8.83 o                         
  21   1   4         93.14         95.64         4.48 o                         
  23   1   4       1025.59        937.18        12.41 o                         
  25   1   4        157.31        119.28         4.49 o                         
  27   1   4       1176.45       1158.05        19.48 o                         
  29   1   4          3.53          7.03         1.49 o                         
  31   1   4         14.78          9.70         1.72 o                         
 -30   2   4        105.26        102.11         6.35 o                         
 -28   2   4        214.28        226.68         7.66 o                         
 -26   2   4         73.03         82.37         6.13 o                         
 -24   2   4         25.86         26.68         2.80 o                         
 -22   2   4        797.76        750.73        10.56 o                         
 -20   2   4       4924.89       4812.54        37.56 o                         
 -18   2   4        753.75        733.79        12.68 o                         
 -16   2   4        551.51        536.31         7.91 o                         
 -14   2   4         90.32         74.03         2.87 o                         
 -12   2   4       1942.92       1717.32        18.96 o                         
 -10   2   4       2614.47       2394.80        21.86 o                         
  -8   2   4       8403.25       8257.66        64.21 o                         
  -6   2   4        997.04       1087.81        11.04 o                         
  -4   2   4       2605.52       2425.70        18.64 o                         
  -2   2   4       2873.91       2716.59        21.83 o                         
   0   2   4      11434.95      11178.36        75.63 o                         
   2   2   4       1479.78       1434.64        12.60 o                         
   4   2   4       7504.76       8377.08        52.78 o                         
   6   2   4         79.71         55.72         1.68 o                         
   8   2   4       3849.34       3569.75        23.89 o                         
  10   2   4        145.39        151.78         3.00 o                         
  12   2   4        307.91        298.20         4.75 o                         
  14   2   4       1465.52       1386.72        11.59 o                         
  16   2   4        571.65        566.40         7.38 o                         
  18   2   4       1940.16       1915.20        14.18 o                         
  20   2   4       1060.09       1090.65        10.85 o                         
  22   2   4        152.69        152.22         5.87 o                         
  24   2   4        328.24        339.10         8.52 o                         
  26   2   4          0.94         -0.47         2.01 o                         
  28   2   4        104.61        104.85         5.76 o                         
  30   2   4          7.28          4.73         1.74 o                         
 -29   3   4         98.29        107.59         7.04 o                         
 -27   3   4        221.53        217.88         6.90 o                         
 -25   3   4         63.78         67.78         4.12 o                         
 -23   3   4        552.01        523.24        13.53 o                         
 -21   3   4        165.65        158.79         6.00 o                         
 -19   3   4       1030.37       1066.61        14.37 o                         
 -17   3   4         75.70         71.10         3.71 o                         
 -15   3   4        120.04        100.24         4.26 o                         
 -13   3   4        199.54        222.11         5.65 o                         
 -11   3   4        585.31        594.16         7.90 o                         
  -9   3   4        149.30        126.63         3.25 o                         
  -7   3   4       2678.71       2615.39        17.13 o                         
  -5   3   4       1736.23       1715.11        13.78 o                         
  -3   3   4         95.63         86.46         3.79 o                         
  -1   3   4       5302.35       5188.63        47.83 o                         
   1   3   4         17.58         21.51         1.47 o                         
   3   3   4          1.96          0.61         1.04 o                         
   5   3   4        278.08        246.98         4.19 o                         
   7   3   4         13.78         13.35         1.28 o                         
   9   3   4       1958.06       1835.22        15.42 o                         
  11   3   4         40.90         47.55         2.46 o                         
  13   3   4        137.10        133.62         4.14 o                         
  15   3   4         81.29         77.88         5.08 o                         
  17   3   4         30.97         34.41         4.09 o                         
  19   3   4          3.30          6.80         3.62 o                         
  21   3   4         67.47         77.53         6.16 o                         
  23   3   4        149.38        134.43         7.36 o                         
  25   3   4         35.72         47.12         6.34 o                         
  27   3   4          3.94          0.82         2.03 o                         
  29   3   4          0.03         -0.27         1.72 o                         
 -26   4   4         43.43         35.64         3.56 o                         
 -24   4   4          5.50          2.50         2.45 o                         
 -22   4   4         20.46         28.38         3.51 o                         
 -20   4   4        178.25        164.38        13.69 o                         
 -18   4   4       1097.11       1140.68        18.47 o                         
 -16   4   4        433.55        458.10        11.79 o                         
 -14   4   4          0.02         -0.61         1.92 o                         
 -12   4   4         86.90        101.49         4.57 o                         
 -10   4   4         16.64         16.36         2.23 o                         
  -8   4   4        796.86        818.69        11.57 o                         
  -6   4   4       2717.19       2804.14        21.47 o                         
  -4   4   4        559.02        537.69         6.66 o                         
  -2   4   4        100.89        112.42         3.20 o                         
   0   4   4         36.72         38.11         2.44 o                         
   2   4   4         34.25         27.16         1.98 o                         
   4   4   4         73.74         84.42         2.88 o                         
   6   4   4         74.66         86.06         3.01 o                         
   8   4   4        726.37        738.80        11.01 o                         
  10   4   4         67.43         60.00         4.30 o                         
  12   4   4        214.48        199.52        13.75 o                         
  14   4   4         88.40         69.68        12.09 o                         
  16   4   4        109.48         88.89         6.05 o                         
  18   4   4         70.50         59.95         4.83 o                         
  20   4   4         30.43         29.65         2.56 o                         
  22   4   4         91.86         92.97         4.01 o                         
  24   4   4        216.62        177.95        13.53 o                         
 -19   5   4          8.87          8.14         2.29 o                         
 -17   5   4        119.88        110.56         4.82 o                         
 -15   5   4        320.58        290.05         8.14 o                         
 -13   5   4          4.50          7.40         2.43 o                         
 -11   5   4         43.22         41.55         7.40 o                         
  -9   5   4        143.76        158.84        13.92 o                         
  -7   5   4          3.56          1.07         1.80 o                         
  -5   5   4        489.71        515.34        10.78 o                         
  -3   5   4       1871.44       1968.79        25.07 o                         
  -1   5   4        528.90        575.63         9.08 o                         
   1   5   4        113.42        115.73         5.71 o                         
   3   5   4         29.16         28.27         2.41 o                         
   5   5   4         31.21         31.56         2.89 o                         
   7   5   4          7.76          7.29         2.19 o                         
   9   5   4          0.27          1.08         1.80 o                         
  11   5   4          2.48          2.68         1.82 o                         
  13   5   4        105.56         86.74         5.53 o                         
  15   5   4         40.48         33.06         1.94 o                         
  17   5   4          2.22          1.67         2.10 o                         
  19   5   4         13.76         13.06         2.26 o                         
  -2   6   4        421.48        452.92        14.23 o                         
   0   6   4        492.16        448.94        78.42 o                         
   2   6   4         27.06         27.69         2.95 o                         
   4   6   4          2.20          1.01         1.29 o                         
   6   6   4          1.35          0.68         1.12 o                         
 -33   1   5        126.04        131.65         3.38 o                         
 -31   1   5          0.34          1.10         2.39 o                         
 -29   1   5         45.18         23.89         4.22 o                         
 -27   1   5        216.20        200.44        10.48 o                         
 -25   1   5        394.76        350.62         8.32 o                         
 -23   1   5        581.63        569.96        10.71 o                         
 -21   1   5       1593.65       1620.51        15.72 o                         
 -19   1   5        441.51        433.67         6.68 o                         
 -17   1   5       3441.33       3435.95        25.07 o                         
 -15   1   5          9.62         15.50         2.92 o                         
 -13   1   5       5371.39       5719.83        69.19 o                         
 -11   1   5        126.39        163.35         5.85 o                         
  -9   1   5       1077.79       1199.91        18.52 o                         
  -7   1   5       1271.72       1210.45        17.63 o                         
  -5   1   5       6237.60       6645.32        58.78 o                         
  -3   1   5       2370.26       2137.84        17.72 o                         
   3   1   5       3269.94       3208.23        37.30 o                         
   5   1   5        298.24        283.33         5.12 o                         
   7   1   5       1310.74       1239.03        11.73 o                         
   9   1   5          7.19         12.23         1.28 o                         
  11   1   5       2106.80       2333.19        27.37 o                         
  13   1   5       2274.20       2515.72        38.17 o                         
  15   1   5       1967.31       1987.05        18.37 o                         
  17   1   5        188.99        199.97         5.07 o                         
  19   1   5        273.00        298.98         6.03 o                         
  21   1   5         46.57         50.79         2.69 o                         
  23   1   5        184.31        176.92         5.12 o                         
  25   1   5          9.77          6.76         2.09 o                         
  27   1   5          4.08          0.31         1.67 o                         
  29   1   5        131.14        127.65         4.14 o                         
  31   1   5          0.87          0.88         1.32 o                         
 -30   2   5         53.33         46.46         4.45 o                         
 -28   2   5          7.67          4.79         2.26 o                         
 -26   2   5         69.94         66.42         5.61 o                         
 -24   2   5        388.23        392.28         8.81 o                         
 -22   2   5        873.53        882.24        13.92 o                         
 -20   2   5         52.72         58.34         3.26 o                         
 -18   2   5         12.86         15.87         1.59 o                         
 -16   2   5       1317.64       1367.47        14.13 o                         
 -14   2   5         40.42         36.34         2.16 o                         
 -12   2   5        849.76        931.88        14.50 o                         
 -10   2   5          1.08          3.25         1.16 o                         
  -8   2   5       4500.85       4256.03        35.15 o                         
  -6   2   5       1493.12       1633.25        15.30 o                         
  -4   2   5       2891.34       2922.84        22.12 o                         
  -2   2   5        452.40        430.18         4.74 o                         
   0   2   5       5023.14       4950.69        35.79 o                         
   2   2   5          4.08         14.61         1.18 o                         
   4   2   5        188.02        200.13         4.22 o                         
   6   2   5       3141.48       3331.75        23.80 o                         
   8   2   5        521.96        602.06         7.86 o                         
  10   2   5        171.46        186.49         3.26 o                         
  12   2   5        375.52        428.08         5.47 o                         
  14   2   5        786.90        797.58         8.01 o                         
  16   2   5        815.66        836.24         8.19 o                         
  18   2   5       2487.22       2460.88        16.95 o                         
  20   2   5       1231.63       1246.27        11.03 o                         
  22   2   5          0.53          2.50         1.48 o                         
  24   2   5        105.56         97.54         4.16 o                         
  26   2   5          0.37         -0.49         1.82 o                         
  28   2   5         51.28         52.98         3.06 o                         
  30   2   5         16.52         15.29         2.55 o                         
 -29   3   5          4.01          3.82         1.52 o                         
 -27   3   5          0.49          0.75         1.41 o                         
 -25   3   5         44.90         54.76         3.28 o                         
 -23   3   5        227.12        231.39         6.15 o                         
 -21   3   5        588.34        599.77        14.09 o                         
 -19   3   5        587.99        607.07        10.47 o                         
 -17   3   5        131.25        126.24         4.84 o                         
 -15   3   5        170.70        182.34         5.42 o                         
 -13   3   5         70.72         78.73         3.52 o                         
 -11   3   5         51.71         60.03         2.57 o                         
  -9   3   5         11.37          6.72         1.10 o                         
  -7   3   5        387.35        434.66         5.42 o                         
  -5   3   5         91.95         93.02         2.94 o                         
  -3   3   5        199.05        208.62         4.53 o                         
  -1   3   5        203.93        229.24         4.13 o                         
   1   3   5        343.54        370.38         6.00 o                         
   3   3   5       1884.08       1868.04        15.96 o                         
   5   3   5       1701.33       1873.68        14.29 o                         
   7   3   5        843.27        878.58         8.87 o                         
   9   3   5          2.95          2.93         1.10 o                         
  11   3   5         35.44         41.70         2.71 o                         
  13   3   5       2465.43       2494.54        35.26 o                         
  15   3   5        282.29        264.86        11.72 o                         
  17   3   5       1845.60       1969.49        33.50 o                         
  19   3   5        308.75        356.44        12.62 o                         
  21   3   5        164.48        177.51         8.88 o                         
  23   3   5          6.21         12.85         4.81 o                         
  25   3   5         38.96         43.33         4.34 o                         
  27   3   5        228.49        254.85         7.90 o                         
 -26   4   5         32.52         27.76         3.26 o                         
 -24   4   5          7.04          6.10         2.61 o                         
 -22   4   5         48.16         48.65         4.16 o                         
 -20   4   5         33.26         49.38         3.34 o                         
 -18   4   5        164.64        184.33         6.86 o                         
 -16   4   5         60.46         73.35         4.27 o                         
 -14   4   5        158.34        128.46         4.77 o                         
 -12   4   5        240.15        246.40         5.44 o                         
 -10   4   5          4.65          4.64         1.62 o                         
  -8   4   5          6.27          8.30         1.71 o                         
  -6   4   5         23.12         18.13         1.86 o                         
  -4   4   5          0.10          0.43         1.26 o                         
  -2   4   5        287.07        297.25         4.91 o                         
   0   4   5        219.57        227.72         4.98 o                         
   2   4   5        482.65        513.53         7.62 o                         
   4   4   5          2.13          1.71         1.37 o                         
   6   4   5        355.60        367.47        10.88 o                         
   8   4   5        321.06        294.77         7.38 o                         
  10   4   5          0.72          0.94         1.54 o                         
  12   4   5         19.04         20.96         2.57 o                         
  14   4   5        496.48        498.70        13.78 o                         
  16   4   5        416.41        389.99        23.42 o                         
  18   4   5        222.78        198.68        10.44 o                         
  20   4   5        280.61        266.67        10.70 o                         
  22   4   5          0.49          0.53         1.49 o                         
  24   4   5          0.86         -0.52         1.90 o                         
 -19   5   5         65.92         66.63         4.81 o                         
 -17   5   5          1.01          1.28         1.54 o                         
 -15   5   5        148.43        152.40         5.96 o                         
 -13   5   5        126.30        133.97         6.09 o                         
 -11   5   5          7.95          8.16         1.92 o                         
  -9   5   5         97.13        111.00         5.77 o                         
  -7   5   5        289.74        321.72        10.34 o                         
  -5   5   5         49.25         46.37         3.15 o                         
  -3   5   5        214.07        234.04         5.28 o                         
  -1   5   5        121.41        124.66         3.79 o                         
   1   5   5         75.02         82.27         2.89 o                         
   3   5   5          1.07          1.71         1.57 o                         
   5   5   5          0.48         -0.27         2.12 o                         
   7   5   5          6.66          8.48         2.48 o                         
   9   5   5         60.87         67.66         3.77 o                         
  11   5   5         33.48         33.51         2.89 o                         
  13   5   5        123.25        104.39         4.93 o                         
  15   5   5          9.46          8.17         1.54 o                         
  17   5   5          9.42         10.34         1.77 o                         
  -2   6   5        109.87        110.23         6.58 o                         
   0   6   5          5.83          5.51         1.81 o                         
   2   6   5         42.44         34.06         3.07 o                         
   4   6   5         60.45         45.15         3.58 o                         
 -34   0   6        202.56        220.74         6.86 o                         
 -32   0   6        503.75        570.34        20.50 o                         
 -30   0   6        253.07        288.45        16.26 o                         
 -28   0   6        248.82        270.32        17.08 o                         
 -26   0   6         99.76         82.51         7.29 o                         
 -24   0   6         37.09         26.06         4.60 o                         
 -22   0   6       2921.97       2930.59        31.81 o                         
 -20   0   6        580.33        644.59        13.62 o                         
 -18   0   6       2496.38       2217.61        24.52 o                         
 -16   0   6       4721.48       4690.27        48.14 o                         
 -14   0   6        421.36        418.77        10.68 o                         
 -12   0   6        734.72        733.73        14.05 o                         
 -10   0   6       1447.79       1724.08        24.30 o                         
  -8   0   6      17439.06      16158.18       172.56 o                         
  -6   0   6      11871.69      11010.37       168.34 o                         
  -4   0   6       3004.56       3075.72        34.81 o                         
  -2   0   6       6013.45       5667.16        50.07 o                         
   2   0   6      28879.49      25393.39       216.05 o                         
   4   0   6      22791.46      21283.82       317.42 o                         
   6   0   6       8965.74       8519.12        94.42 o                         
   8   0   6       2209.25       1990.98        27.84 o                         
  10   0   6        785.56        788.19        18.04 o                         
  12   0   6       8812.69       9490.03       109.22 o                         
  14   0   6       2666.58       2363.42        36.06 o                         
  16   0   6        975.37       1110.75        23.04 o                         
  18   0   6        218.81        182.89         6.81 o                         
  20   0   6       1696.93       1674.72        21.70 o                         
  22   0   6          4.63          7.14         1.85 o                         
  24   0   6         53.95         31.65         2.58 o                         
  26   0   6         51.75         37.56         9.03 o                         
  28   0   6         14.82         16.87         3.94 o                         
  30   0   6        639.78        685.35        15.94 o                         
  32   0   6         44.93         34.39         5.02 o                         
 -33   1   6        434.01        468.48         6.61 o                         
 -31   1   6        402.45        402.11         9.59 o                         
 -29   1   6         19.38         14.87         3.79 o                         
 -27   1   6        239.48        203.39        10.47 o                         
 -25   1   6          4.77          1.41         1.88 o                         
 -23   1   6       1208.44       1159.21        14.30 o                         
 -21   1   6       3407.40       3444.17        35.73 o                         
 -19   1   6         46.07         50.95         2.50 o                         
 -17   1   6        362.48        262.08         5.71 o                         
 -15   1   6       4908.41       4386.43        55.04 o                         
 -13   1   6       2560.71       2462.60        35.21 o                         
 -11   1   6       1150.64       1356.18        16.38 o                         
  -9   1   6        330.95        278.97         7.63 o                         
  -7   1   6       3668.70       3339.24        40.60 o                         
  -5   1   6      12951.76      11634.66       101.45 o                         
  -3   1   6        850.78        864.80         9.36 o                         
   3   1   6         95.53         54.79         2.76 o                         
   5   1   6       5867.98       5411.34        43.77 o                         
   7   1   6        461.54        451.12         6.97 o                         
   9   1   6        391.57        294.48         5.21 o                         
  11   1   6         49.80         35.31         2.87 o                         
  13   1   6       4955.24       5120.46        37.17 o                         
  15   1   6        556.70        586.31         8.63 o                         
  17   1   6        940.10        915.99        11.80 o                         
  19   1   6       2472.62       2342.66        22.74 o                         
  21   1   6        244.52        234.33         4.60 o                         
  23   1   6        137.85        146.27         3.91 o                         
  25   1   6        155.15        142.93         4.76 o                         
  27   1   6        248.12        247.77         5.75 o                         
  29   1   6        266.20        273.64         5.84 o                         
  31   1   6        296.23        340.17         6.48 o                         
 -30   2   6        347.82        349.54         8.63 o                         
 -28   2   6         10.53         14.44         3.15 o                         
 -26   2   6         39.52         39.41         3.50 o                         
 -24   2   6       2647.87       2722.57        34.32 o                         
 -22   2   6         60.46         67.82         3.08 o                         
 -20   2   6         37.15         43.02         2.63 o                         
 -18   2   6        160.83        181.08         4.36 o                         
 -16   2   6        362.00        345.14         8.84 o                         
 -14   2   6       1387.80       1289.57        14.26 o                         
 -12   2   6        636.25        662.19         8.52 o                         
 -10   2   6       1031.75        983.83        13.71 o                         
  -8   2   6       3402.35       3627.52        42.02 o                         
  -6   2   6         34.68         89.05         2.71 o                         
  -4   2   6        379.25        301.73         4.47 o                         
  -2   2   6        302.75        355.79         4.65 o                         
   0   2   6       6743.40       6935.76        79.29 o                         
   2   2   6       2443.63       2294.08        19.17 o                         
   4   2   6       2961.38       3617.21        25.35 o                         
   6   2   6       4034.99       4489.77        31.23 o                         
   8   2   6          9.01         16.61         1.44 o                         
  10   2   6        494.96        501.96         6.16 o                         
  12   2   6       1901.22       1941.42        14.27 o                         
  14   2   6         36.40         33.67         1.69 o                         
  16   2   6       3033.18       3111.57        21.76 o                         
  18   2   6       3648.27       3836.77        23.57 o                         
  20   2   6       1192.95       1178.96        11.48 o                         
  22   2   6        122.41        141.40         5.93 o                         
  24   2   6          8.50         12.84         2.32 o                         
  26   2   6         18.30         18.73         2.37 o                         
  28   2   6         20.80         16.01         1.78 o                         
  30   2   6          5.30          3.07         1.42 o                         
 -29   3   6         29.85         27.46         2.68 o                         
 -27   3   6         51.12         52.42         2.99 o                         
 -25   3   6        170.59        180.66         5.76 o                         
 -23   3   6         52.21         57.80         3.24 o                         
 -21   3   6         95.02         79.93         4.43 o                         
 -19   3   6        126.62        112.64         4.57 o                         
 -17   3   6        429.86        425.12         8.84 o                         
 -15   3   6          5.48          5.48         1.65 o                         
 -13   3   6        733.07        713.92        10.95 o                         
 -11   3   6         40.12         27.05         2.11 o                         
  -9   3   6       1517.36       1563.21        13.52 o                         
  -7   3   6          2.41          3.78         1.02 o                         
  -5   3   6       1776.57       1710.77        13.43 o                         
  -3   3   6        275.10        245.44         4.24 o                         
  -1   3   6          7.03          7.22         0.96 o                         
   1   3   6       1390.09       1405.64        10.79 o                         
   3   3   6        266.56        285.28         4.73 o                         
   5   3   6       1257.00       1308.40        11.78 o                         
   7   3   6         84.53         73.82         2.44 o                         
   9   3   6          1.47          1.67         1.18 o                         
  11   3   6       1276.82       1271.27        14.56 o                         
  13   3   6        359.32        344.28        11.20 o                         
  15   3   6        944.68       1010.29        24.28 o                         
  17   3   6        288.38        342.54        10.46 o                         
  19   3   6          1.95          3.00         2.77 o                         
  21   3   6       1009.98       1070.35        36.83 o                         
  23   3   6          7.83          8.27         4.59 o                         
  25   3   6          5.25          5.58         2.55 o                         
  27   3   6         74.78         89.47         4.54 o                         
 -24   4   6          0.93         -1.47         2.39 o                         
 -22   4   6         81.66         79.92         4.08 o                         
 -20   4   6       1111.23       1163.14        18.34 o                         
 -18   4   6       1447.09       1582.18        22.85 o                         
 -16   4   6        330.48        308.10         8.16 o                         
 -14   4   6        434.66        441.26         9.68 o                         
 -12   4   6         58.44         45.04         2.88 o                         
 -10   4   6         63.95         59.04         3.73 o                         
  -8   4   6          3.04          3.26         1.49 o                         
  -6   4   6       1060.91       1131.40        11.60 o                         
  -4   4   6        234.84        266.19         5.18 o                         
  -2   4   6        215.40        217.19         4.06 o                         
   0   4   6        395.19        390.93         6.18 o                         
   2   4   6       1058.92       1105.35        15.33 o                         
   4   4   6        821.77        792.86        12.25 o                         
   6   4   6        307.77        325.41         5.61 o                         
   8   4   6          0.20          4.43         1.69 o                         
  10   4   6        127.10        126.64         5.03 o                         
  12   4   6         30.73         22.29         3.68 o                         
  14   4   6        195.03        193.04         7.12 o                         
  16   4   6          8.48          8.77         1.96 o                         
  18   4   6         39.96         40.21         2.91 o                         
  20   4   6        639.61        705.75        15.09 o                         
  22   4   6        205.56        191.33         7.00 o                         
 -17   5   6          0.13          0.35         1.40 o                         
 -15   5   6         39.94         41.00         3.95 o                         
 -13   5   6         18.68         25.96         3.51 o                         
 -11   5   6         38.76         32.63         3.41 o                         
  -9   5   6        202.66        220.26        10.66 o                         
  -7   5   6          6.02          9.36         4.33 o                         
  -5   5   6         14.37         13.63         2.21 o                         
  -3   5   6         16.00         15.15         1.72 o                         
  -1   5   6         71.42         89.10         3.03 o                         
   1   5   6          0.08         -0.39         1.32 o                         
   3   5   6         83.84         78.68         3.62 o                         
   5   5   6         15.72         18.82         2.26 o                         
   7   5   6         32.89         32.93         3.36 o                         
   9   5   6          1.43          0.93         2.12 o                         
  11   5   6        189.19        159.44         5.84 o                         
  13   5   6          8.72          6.81         2.60 o                         
  15   5   6          0.36         -0.14         1.25 o                         
  17   5   6          0.79          1.00         1.38 o                         
  -2   6   6         71.21         67.60         4.87 o                         
   0   6   6         23.47         16.61         4.82 o                         
   2   6   6         52.30         42.22         6.70 o                         
   4   6   6         33.12         29.75         3.48 o                         
 -33   1   7          2.41          2.75         1.34 o                         
 -31   1   7          1.41         -0.51         1.93 o                         
 -29   1   7         67.63         69.28         5.90 o                         
 -27   1   7        530.48        512.43        19.10 o                         
 -25   1   7         20.74         17.14         2.28 o                         
 -23   1   7         84.36         77.06         3.58 o                         
 -21   1   7        284.53        284.66         5.90 o                         
 -19   1   7       1600.72       1523.95        13.89 o                         
 -17   1   7        720.40        762.77         8.37 o                         
 -15   1   7        483.66        502.89         7.19 o                         
 -13   1   7       5184.83       5574.67        68.64 o                         
 -11   1   7       3171.38       3627.85        46.66 o                         
  -9   1   7       3433.65       3555.64        44.56 o                         
  -7   1   7       1487.58       1657.28        23.34 o                         
  -5   1   7       1960.17       2059.49        26.84 o                         
  -3   1   7       1798.73       2034.36        18.58 o                         
  -1   1   7       8733.17       8659.63        59.48 o                         
   1   1   7        609.46        603.33         5.74 o                         
   3   1   7        106.30         79.93         3.26 o                         
   5   1   7       3338.19       3553.84        30.69 o                         
   7   1   7       2099.19       2396.65        34.02 o                         
   9   1   7       1160.76       1217.04        14.54 o                         
  11   1   7        180.12        172.64         5.04 o                         
  13   1   7        749.34        717.67         8.11 o                         
  15   1   7        409.82        456.93         6.62 o                         
  17   1   7        422.42        423.04         8.45 o                         
  19   1   7       1528.84       1569.71        14.25 o                         
  21   1   7        309.74        305.21         5.29 o                         
  23   1   7       1085.04       1088.48        14.19 o                         
  25   1   7          1.31          1.50         1.74 o                         
  27   1   7         87.71         81.74         3.39 o                         
  29   1   7          6.84          2.45         1.33 o                         
  31   1   7          0.55          2.37         1.12 o                         
 -30   2   7         33.01         28.13         2.61 o                         
 -28   2   7         38.79         54.38         4.85 o                         
 -26   2   7         57.15         53.59         4.57 o                         
 -24   2   7          2.12          2.99         1.93 o                         
 -22   2   7         58.04         48.98         2.45 o                         
 -20   2   7        584.60        585.56         7.91 o                         
 -18   2   7          5.73          2.96         1.22 o                         
 -16   2   7         76.45         93.53         3.73 o                         
 -14   2   7       3107.11       3398.70        29.20 o                         
 -12   2   7       1032.78       1323.98        13.74 o                         
 -10   2   7        121.42        143.12         3.67 o                         
  -8   2   7       3658.56       4078.29        40.61 o                         
  -6   2   7       2955.86       2733.73        38.03 o                         
  -4   2   7        917.99        867.53        10.10 o                         
  -2   2   7       4286.04       4213.74        31.03 o                         
   0   2   7       2432.36       2316.21        31.80 o                         
   2   2   7       2901.57       2970.44        26.82 o                         
   4   2   7       1181.54       1333.56        11.74 o                         
   6   2   7        240.21        308.45         6.74 o                         
   8   2   7        281.62        254.73         4.07 o                         
  10   2   7        269.30        298.01         4.47 o                         
  12   2   7        180.31        204.93         4.22 o                         
  14   2   7        931.09        902.91         8.72 o                         
  16   2   7       2161.16       2125.89        16.74 o                         
  18   2   7       1049.62       1060.27         9.97 o                         
  20   2   7        362.03        376.08         6.65 o                         
  22   2   7         19.92         16.66         2.30 o                         
  24   2   7        218.32        238.17         6.25 o                         
  26   2   7         19.48         23.64         2.43 o                         
  28   2   7          2.07          2.91         1.46 o                         
  30   2   7         18.50         25.32         3.14 o                         
 -29   3   7         17.12         18.77         2.29 o                         
 -27   3   7        105.80        109.30         5.92 o                         
 -25   3   7         27.13         25.89         2.41 o                         
 -23   3   7        271.48        271.54         9.94 o                         
 -21   3   7          1.13          1.20         2.13 o                         
 -19   3   7         95.21         73.50         3.33 o                         
 -17   3   7         81.00         80.22         4.02 o                         
 -15   3   7         21.55         22.41         2.37 o                         
 -13   3   7        912.41        936.05        12.35 o                         
 -11   3   7         56.29         71.14         2.63 o                         
  -9   3   7        157.94        147.34         3.61 o                         
  -7   3   7         32.11         31.66         1.60 o                         
  -5   3   7        665.45        689.02         7.51 o                         
  -3   3   7         66.46         64.60         2.33 o                         
  -1   3   7        441.12        417.46         5.31 o                         
   1   3   7          3.60          0.89         0.81 o                         
   3   3   7        236.37        224.37         3.81 o                         
   5   3   7        141.78        153.42         3.24 o                         
   7   3   7        730.38        747.42        10.66 o                         
   9   3   7        259.29        289.48         5.77 o                         
  11   3   7        337.25        341.60         6.41 o                         
  13   3   7          7.71          5.35         1.82 o                         
  15   3   7        604.68        646.83        17.82 o                         
  17   3   7        620.19        630.01        18.43 o                         
  19   3   7        104.06        108.55         5.96 o                         
  21   3   7        141.36        160.14         6.65 o                         
  23   3   7        306.22        331.94        16.42 o                         
  25   3   7         80.05         92.99         5.44 o                         
  27   3   7          0.65          1.16         1.59 o                         
 -24   4   7          0.12         -0.83         2.05 o                         
 -22   4   7         80.80         74.43         4.38 o                         
 -20   4   7       1089.30       1159.56        20.29 o                         
 -18   4   7         34.84         26.21         3.19 o                         
 -16   4   7        166.04        180.48         6.27 o                         
 -14   4   7        165.08        158.50         5.26 o                         
 -12   4   7         30.32         25.22         2.71 o                         
 -10   4   7         23.64         27.10         2.33 o                         
  -8   4   7        933.64        955.41        10.62 o                         
  -6   4   7        134.87        168.25         4.19 o                         
  -4   4   7       1338.02       1380.67        13.21 o                         
  -2   4   7        310.22        304.49         5.71 o                         
   0   4   7       2216.59       2330.18        21.70 o                         
   2   4   7        256.87        254.81         5.43 o                         
   4   4   7        290.88        351.01         6.13 o                         
   6   4   7        489.79        471.56         7.84 o                         
   8   4   7        242.54        256.73         6.20 o                         
  10   4   7         13.33         12.68         2.31 o                         
  12   4   7        419.01        387.67        12.62 o                         
  14   4   7          7.65         10.75         2.05 o                         
  16   4   7         38.96         47.12         3.11 o                         
  18   4   7         11.26         12.22         2.41 o                         
  20   4   7        442.27        452.54        44.28 o                         
  22   4   7          4.50          4.11         2.22 o                         
 -19   5   7         89.87         73.00         4.92 o                         
 -17   5   7         77.48         58.28         3.41 o                         
 -15   5   7          3.64          4.41         1.78 o                         
 -13   5   7        140.10        148.15         6.38 o                         
 -11   5   7         27.05         26.16         3.24 o                         
  -9   5   7         51.76         52.15         3.64 o                         
  -7   5   7        217.70        257.66        10.14 o                         
  -5   5   7        115.87        105.50         4.37 o                         
  -3   5   7          0.18          0.66         1.33 o                         
  -1   5   7        167.02        170.38         4.00 o                         
   1   5   7         57.89         60.09         2.78 o                         
   3   5   7         76.70         69.43         3.41 o                         
   5   5   7         44.28         41.62         2.86 o                         
   7   5   7         27.91         27.08         2.75 o                         
   9   5   7         11.64          9.49         2.37 o                         
  11   5   7         16.10         10.84         3.91 o                         
  13   5   7          2.51          3.84         1.84 o                         
  15   5   7          4.46          5.39         1.34 o                         
  17   5   7          9.12         11.33         1.73 o                         
   0   6   7         32.05         31.28         3.37 o                         
   2   6   7          0.04         -0.50         1.67 o                         
 -34   0   8        239.99        248.02        10.12 o                         
 -32   0   8        250.41        258.47        13.06 o                         
 -30   0   8        231.52        249.42        14.61 o                         
 -28   0   8       1857.19       1946.02        50.94 o                         
 -26   0   8        541.32        556.20        35.47 o                         
 -24   0   8       1804.72       1857.24        28.19 o                         
 -22   0   8         14.67         20.41         3.28 o                         
 -20   0   8       9635.96       9494.87        80.85 o                         
 -18   0   8       1469.44       1503.80        19.18 o                         
 -16   0   8         15.88          8.39         1.70 o                         
 -14   0   8        483.07        422.22        11.20 o                         
 -12   0   8       5242.08       4961.79        60.44 o                         
 -10   0   8        267.17        261.01         7.63 o                         
  -8   0   8      19241.13      19126.71       289.79 o                         
  -6   0   8         37.34         48.84         2.19 o                         
  -4   0   8      28160.50      24483.00       255.27 o                         
  -2   0   8       2055.79       1957.09        20.78 o                         
   0   0   8       5396.03       5261.40        41.69 o                         
   2   0   8       4364.40       4378.10        41.17 o                         
   4   0   8       2588.45       2297.77        42.75 o                         
   6   0   8         41.19         45.88         3.26 o                         
   8   0   8       1223.80       1128.55        36.99 o                         
  10   0   8        462.35        564.58        13.73 o                         
  12   0   8       5141.01       5181.42        53.71 o                         
  14   0   8        631.82        611.74         9.59 o                         
  16   0   8       1099.63        989.48        14.03 o                         
  18   0   8        606.36        662.49        11.00 o                         
  20   0   8        239.51        252.09         6.76 o                         
  22   0   8       1160.79       1063.40        13.93 o                         
  24   0   8        217.12        236.27         8.40 o                         
  26   0   8        400.59        459.71        14.97 o                         
  28   0   8         57.11         51.13         7.64 o                         
  30   0   8          2.26          1.15         2.12 o                         
  32   0   8        170.52        148.48         7.08 o                         
 -33   1   8          7.08          5.68         1.20 o                         
 -31   1   8         92.55         89.05         5.52 o                         
 -29   1   8        210.85        241.90        17.50 o                         
 -27   1   8        682.66        687.54        19.08 o                         
 -25   1   8         43.28         31.61         2.80 o                         
 -23   1   8         73.82         98.32         4.19 o                         
 -21   1   8       6642.70       6567.50        44.97 o                         
 -19   1   8         11.57          9.88         1.34 o                         
 -17   1   8       1281.12       1430.69        12.10 o                         
 -15   1   8       2875.36       2906.00        32.54 o                         
 -13   1   8       4049.57       3699.27        77.72 o                         
 -11   1   8       1318.20       1054.49        21.43 o                         
  -9   1   8      10967.61      11994.01       132.41 o                         
  -7   1   8       6618.84       6894.09        75.70 o                         
  -5   1   8        109.98        115.21         3.67 o                         
  -3   1   8      29737.94      27857.86       184.91 o                         
  -1   1   8       9490.32       9239.26        63.76 o                         
   1   1   8        107.38         73.67         3.94 o                         
   3   1   8      16262.87      16968.82       127.49 o                         
   5   1   8       4669.47       5517.85        40.65 o                         
   7   1   8       4832.18       4740.59        40.77 o                         
   9   1   8       1538.05       1675.35        18.63 o                         
  11   1   8        648.81        748.03        10.48 o                         
  13   1   8       5768.75       6244.91        36.49 o                         
  15   1   8        431.32        424.17         6.58 o                         
  17   1   8          6.33          3.38         1.46 o                         
  19   1   8         78.64         70.41         3.18 o                         
  21   1   8        321.73        397.34         6.48 o                         
  23   1   8        955.64       1001.82        13.46 o                         
  25   1   8        116.32         91.50         3.83 o                         
  27   1   8        184.00        172.34         5.11 o                         
  29   1   8         45.30         38.35         2.85 o                         
  31   1   8         26.40         23.90         3.59 o                         
 -32   2   8         25.93         21.68         3.17 o                         
 -30   2   8         64.42         74.33         4.87 o                         
 -28   2   8        731.49        758.53        26.81 o                         
 -26   2   8        160.63        143.64         7.05 o                         
 -24   2   8        121.07        126.56         6.05 o                         
 -22   2   8         26.27         28.43         2.15 o                         
 -20   2   8        450.31        404.64         9.37 o                         
 -18   2   8        918.32        890.35        13.57 o                         
 -16   2   8         26.05         30.51         3.08 o                         
 -14   2   8        674.67        705.89         9.20 o                         
 -12   2   8       3791.83       3502.24        28.93 o                         
 -10   2   8         78.02         62.77         2.18 o                         
  -8   2   8        195.01        209.71         5.14 o                         
  -6   2   8        106.12        113.57         3.29 o                         
  -4   2   8        233.49        305.72         5.42 o                         
  -2   2   8          9.72         33.08         2.41 o                         
   0   2   8      14569.65      14648.02       130.92 o                         
   2   2   8         18.60         19.27         1.25 o                         
   4   2   8       6397.17       6680.34        62.50 o                         
   6   2   8        127.39        101.04         3.05 o                         
   8   2   8        397.72        420.13         9.43 o                         
  10   2   8        152.49        155.27         4.36 o                         
  12   2   8         33.20         29.21         1.90 o                         
  14   2   8        977.12        922.14         9.85 o                         
  16   2   8       2284.89       2311.25        21.13 o                         
  18   2   8        124.28        140.39         3.46 o                         
  20   2   8          8.31          6.32         1.35 o                         
  22   2   8        493.81        511.17         9.52 o                         
  24   2   8        199.53        220.00         6.60 o                         
  26   2   8        504.20        506.21        12.83 o                         
  28   2   8         63.47         50.57         3.74 o                         
 -29   3   8        129.01        135.07         5.14 o                         
 -27   3   8         27.21         32.92         3.97 o                         
 -25   3   8         38.50         36.90         3.98 o                         
 -23   3   8        109.06         83.25         4.88 o                         
 -21   3   8        214.24        227.77         7.17 o                         
 -19   3   8        238.82        238.36         7.06 o                         
 -17   3   8          5.63          6.73         1.83 o                         
 -15   3   8          0.63          2.79         1.73 o                         
 -13   3   8         62.18         92.31         3.91 o                         
 -11   3   8         83.25         82.07         4.20 o                         
  -9   3   8       1272.34       1126.35        10.65 o                         
  -7   3   8        588.18        584.35         7.58 o                         
  -5   3   8          0.94          1.05         0.91 o                         
  -3   3   8        311.35        317.46         5.15 o                         
  -1   3   8          2.04          2.38         0.98 o                         
   1   3   8       1654.22       1602.10        15.09 o                         
   3   3   8        303.72        344.57         5.72 o                         
   5   3   8        284.27        273.34         4.43 o                         
   7   3   8       1115.90       1163.31        13.33 o                         
   9   3   8         92.64        117.15         3.43 o                         
  11   3   8         85.66         69.08         2.83 o                         
  13   3   8        189.30        191.77         5.28 o                         
  15   3   8        168.16        174.86         9.20 o                         
  17   3   8         47.45         50.03         3.58 o                         
  19   3   8         86.26         91.97         5.40 o                         
  21   3   8         86.36         88.35         4.95 o                         
  23   3   8        348.91        375.30        17.13 o                         
  25   3   8          4.86          4.04         2.38 o                         
  27   3   8         16.97         17.45         2.20 o                         
 -24   4   8         16.62          9.34         2.60 o                         
 -22   4   8        889.21        907.20        23.08 o                         
 -20   4   8         28.78         27.24         3.63 o                         
 -18   4   8         24.03         18.45         3.25 o                         
 -16   4   8         50.09         65.45         4.65 o                         
 -14   4   8        177.27        176.91         5.58 o                         
 -12   4   8        107.61         95.98         4.73 o                         
 -10   4   8       1118.13       1156.03        16.80 o                         
  -8   4   8        105.92         98.34         3.47 o                         
  -6   4   8       2499.91       2613.94        19.30 o                         
  -4   4   8        720.49        719.66         8.03 o                         
  -2   4   8       3414.46       3503.09        24.27 o                         
   0   4   8       1063.04       1089.31        11.79 o                         
   2   4   8          0.42          4.36         1.62 o                         
   4   4   8         34.52         31.41         2.18 o                         
   6   4   8         59.47         62.10         2.83 o                         
   8   4   8        218.22        249.80         6.05 o                         
  10   4   8          1.96          7.05         2.21 o                         
  12   4   8        158.11        137.61         8.18 o                         
  14   4   8         40.18         39.34         5.76 o                         
  16   4   8          0.80          0.51         2.11 o                         
  18   4   8        342.42        388.04        39.49 o                         
  20   4   8        572.73        541.13        39.09 o                         
  22   4   8        460.28        436.52        13.16 o                         
 -19   5   8         56.99         57.01         4.21 o                         
 -17   5   8          0.08          1.51         2.46 o                         
 -15   5   8         29.45         21.64         2.23 o                         
 -13   5   8          0.07          1.88         2.32 o                         
 -11   5   8         29.39         31.14         3.27 o                         
  -9   5   8         46.93         42.12         3.28 o                         
  -7   5   8        111.69        110.55         5.90 o                         
  -5   5   8         41.51         34.86         2.85 o                         
  -3   5   8          0.39          0.70         1.53 o                         
  -1   5   8          6.23          7.25         1.37 o                         
   1   5   8         49.98         43.27         2.23 o                         
   3   5   8          6.62          7.02         1.68 o                         
   5   5   8         30.54         29.38         2.45 o                         
   7   5   8          1.23          2.60         1.66 o                         
   9   5   8         37.33         36.38         2.53 o                         
  11   5   8          0.69          1.54         2.26 o                         
  13   5   8          2.69          4.64         1.41 o                         
  15   5   8          0.33          1.42         1.09 o                         
 -33   1   9          0.72          2.26         1.06 o                         
 -31   1   9         10.33          9.32         2.58 o                         
 -29   1   9        126.38        125.72         7.44 o                         
 -27   1   9         73.14         60.84         4.28 o                         
 -25   1   9         13.72         16.46         2.34 o                         
 -23   1   9         75.11         80.15         3.70 o                         
 -21   1   9       1523.13       1561.05        15.75 o                         
 -19   1   9        987.21        904.17         9.51 o                         
 -17   1   9        235.31        262.11         4.57 o                         
 -15   1   9         14.30         10.18         1.32 o                         
 -13   1   9         54.87         89.77         4.08 o                         
 -11   1   9        276.38        204.22         6.09 o                         
  -9   1   9       2669.33       3061.76        32.73 o                         
  -7   1   9       1269.22       1337.39        12.13 o                         
  -5   1   9       8985.84       9577.63        93.71 o                         
  -3   1   9       4543.03       4638.16        34.30 o                         
  -1   1   9       8958.12       9012.14        62.51 o                         
   1   1   9        718.21        849.17        15.28 o                         
   3   1   9      12147.86      12492.43        95.36 o                         
   5   1   9       9986.18      10874.61        76.18 o                         
   7   1   9         91.63        101.16         3.17 o                         
   9   1   9        616.41        577.87         8.44 o                         
  11   1   9       3445.35       3757.65        25.33 o                         
  13   1   9        631.78        774.39         9.02 o                         
  15   1   9        275.91        281.04         5.41 o                         
  17   1   9       1002.01       1108.20        12.09 o                         
  19   1   9       1661.85       1707.02        16.27 o                         
  21   1   9        823.02        830.05        13.16 o                         
  23   1   9         24.11         24.08         2.51 o                         
  25   1   9         92.07         72.49         3.43 o                         
  27   1   9        107.81        123.17         4.18 o                         
  29   1   9          1.57          1.55         1.40 o                         
 -32   2   9         51.76         57.30         4.57 o                         
 -30   2   9          1.06          1.44         2.00 o                         
 -28   2   9        207.83        182.17         8.03 o                         
 -26   2   9          5.75          6.59         3.02 o                         
 -24   2   9          3.01          3.09         1.73 o                         
 -22   2   9         20.36         24.05         2.18 o                         
 -20   2   9          2.87          1.31         1.35 o                         
 -18   2   9        430.13        363.79         7.05 o                         
 -16   2   9         54.10         66.44         3.02 o                         
 -14   2   9       1032.19       1150.87        13.65 o                         
 -12   2   9        141.54        140.77         3.32 o                         
 -10   2   9         98.54        127.47         2.98 o                         
  -8   2   9         15.50         20.22         1.34 o                         
  -6   2   9        479.90        414.92         8.26 o                         
  -4   2   9         75.01         63.74         2.54 o                         
  -2   2   9        247.03        278.53         4.97 o                         
   0   2   9         20.23         24.79         5.92 o                         
   2   2   9        671.25        803.80        10.85 o                         
   4   2   9        302.15        350.29         7.89 o                         
   6   2   9        336.73        388.37         5.64 o                         
   8   2   9        146.46        124.70         3.02 o                         
  10   2   9         14.36         11.23         1.13 o                         
  12   2   9         26.37         19.51         1.43 o                         
  14   2   9         48.64         58.76         2.09 o                         
  16   2   9        709.18        707.64         9.10 o                         
  18   2   9        622.25        642.70         8.20 o                         
  20   2   9          0.91          1.03         1.47 o                         
  22   2   9         22.87         21.94         2.18 o                         
  24   2   9        134.01        138.06         5.16 o                         
  26   2   9        274.65        279.15         7.87 o                         
  28   2   9          1.54          5.51         1.84 o                         
 -29   3   9          1.57          1.52         1.32 o                         
 -27   3   9          4.90          5.30         2.64 o                         
 -25   3   9         94.67         92.21         3.80 o                         
 -23   3   9          0.77          1.84         1.87 o                         
 -21   3   9         89.25         71.93         3.54 o                         
 -19   3   9        450.52        420.60         7.26 o                         
 -17   3   9         24.96         17.32         2.32 o                         
 -15   3   9         37.65         20.80         2.40 o                         
 -13   3   9        141.42        125.17         3.94 o                         
 -11   3   9        624.38        635.70         8.81 o                         
  -9   3   9        724.16        782.92         8.03 o                         
  -7   3   9       1630.67       1624.06        11.61 o                         
  -5   3   9         94.49         94.43         2.45 o                         
  -3   3   9        189.39        183.52         4.25 o                         
  -1   3   9       2981.51       3049.99        23.44 o                         
   1   3   9        335.62        357.53         5.14 o                         
   3   3   9         64.51         56.96         2.15 o                         
   5   3   9         38.16         46.77         2.00 o                         
   7   3   9        135.56        133.15         3.52 o                         
   9   3   9         65.36         68.15         2.53 o                         
  11   3   9        485.74        466.66         6.45 o                         
  13   3   9          0.12          0.41         1.46 o                         
  15   3   9        213.16        202.93         6.61 o                         
  17   3   9          2.14          6.29         2.11 o                         
  19   3   9        335.50        363.48        10.09 o                         
  21   3   9        146.95        166.18         8.16 o                         
  23   3   9         56.00         58.61         6.94 o                         
  25   3   9         50.44         50.55         5.68 o                         
 -24   4   9        243.34        232.49        19.48 o                         
 -22   4   9        111.96        127.72         7.01 o                         
 -20   4   9        291.13        325.13         8.61 o                         
 -18   4   9         25.12         21.33         2.30 o                         
 -16   4   9          2.46          1.68         2.24 o                         
 -14   4   9         42.34         22.18         2.73 o                         
 -12   4   9        110.12        116.90         4.42 o                         
 -10   4   9         16.57         17.28         2.27 o                         
  -8   4   9        618.73        633.22         9.70 o                         
  -6   4   9          0.61          0.97         1.37 o                         
  -4   4   9        727.33        798.80         8.54 o                         
  -2   4   9        895.46        907.87         9.45 o                         
   0   4   9        124.09        122.08         3.58 o                         
   2   4   9          5.65          5.02         1.86 o                         
   4   4   9          0.75          0.03         1.38 o                         
   6   4   9        378.01        363.92         8.31 o                         
   8   4   9        545.11        499.49        12.21 o                         
  10   4   9        268.98        246.71         8.45 o                         
  12   4   9          1.44          3.74         1.91 o                         
  14   4   9         90.81         70.90         5.33 o                         
  16   4   9        107.61        122.37         6.03 o                         
  18   4   9        169.26        171.63        18.16 o                         
  20   4   9         77.34         75.43         4.22 o                         
 -17   5   9        118.02        107.11         4.30 o                         
 -15   5   9         26.88         27.42         2.30 o                         
 -13   5   9         56.04         60.46         4.22 o                         
 -11   5   9          2.62          2.21         2.97 o                         
  -9   5   9          0.19          0.00         1.86 o                         
  -7   5   9         51.44         47.07         4.58 o                         
  -5   5   9         14.09          7.02         1.69 o                         
  -3   5   9         21.94         24.36         2.27 o                         
  -1   5   9        457.63        485.30        13.48 o                         
   1   5   9          9.37         10.37         1.46 o                         
   3   5   9          6.96          5.50         1.51 o                         
   5   5   9         41.93         35.71         2.64 o                         
   7   5   9        193.40        189.39         4.59 o                         
   9   5   9          2.80          3.65         1.37 o                         
  11   5   9          0.65         -0.55         1.33 o                         
  13   5   9         57.89         62.10         2.84 o                         
  15   5   9         13.00         14.58         1.60 o                         
 -34   0  10        432.26        480.19        13.78 o                         
 -32   0  10        218.57        194.83        10.86 o                         
 -30   0  10         33.34         27.61         5.90 o                         
 -28   0  10        178.77        162.13        13.09 o                         
 -26   0  10       1092.61       1055.70        36.18 o                         
 -24   0  10         18.77         21.03         3.47 o                         
 -22   0  10       5663.46       5993.00        65.81 o                         
 -20   0  10       4747.22       4695.36        53.53 o                         
 -18   0  10       1924.04       1777.52        25.89 o                         
 -16   0  10       3511.53       3502.35        30.67 o                         
 -14   0  10         81.90         96.95         3.77 o                         
 -12   0  10        688.80        767.76        15.84 o                         
 -10   0  10         10.12         18.37         1.72 o                         
  -8   0  10      17244.58      16135.87       140.48 o                         
  -6   0  10       5771.10       5915.39        65.63 o                         
  -4   0  10        777.35        749.08        19.47 o                         
  -2   0  10         14.60         44.78         2.21 o                         
   0   0  10        165.35        138.54         5.54 o                         
   2   0  10        100.87        132.29         4.19 o                         
   4   0  10       1447.59       1262.56        29.08 o                         
   6   0  10       1490.49       1369.71        22.55 o                         
   8   0  10        262.23        268.63         8.92 o                         
  10   0  10       1665.50       1593.14        35.56 o                         
  12   0  10       2651.78       2819.69        38.89 o                         
  14   0  10        565.05        553.29        11.97 o                         
  16   0  10          6.97          6.84         1.79 o                         
  18   0  10        323.22        304.04         7.45 o                         
  20   0  10          4.69          4.30         2.15 o                         
  22   0  10        331.03        320.04         8.45 o                         
  24   0  10        402.47        350.96        13.49 o                         
  26   0  10         85.39         70.89         8.94 o                         
  28   0  10        340.28        348.89        10.96 o                         
  30   0  10          5.97          8.36         2.66 o                         
 -33   1  10        403.08        409.46         8.67 o                         
 -31   1  10        121.97        117.02         5.96 o                         
 -29   1  10         20.54         11.29         4.69 o                         
 -27   1  10        162.87        170.45         7.02 o                         
 -25   1  10        678.45        694.13        16.13 o                         
 -23   1  10        237.41        237.10         6.15 o                         
 -21   1  10       4666.02       4843.31        40.55 o                         
 -19   1  10       1548.91       1481.08        13.07 o                         
 -17   1  10       1127.41       1039.70        10.09 o                         
 -15   1  10        431.76        391.10         5.72 o                         
 -13   1  10        882.42        777.59        11.58 o                         
 -11   1  10          2.75          9.41         1.99 o                         
  -9   1  10        482.06        300.26         6.02 o                         
  -7   1  10        478.05        401.94         6.77 o                         
  -5   1  10        388.89        358.49         6.07 o                         
  -3   1  10        100.66        130.75         3.39 o                         
  -1   1  10        230.27        146.46         3.44 o                         
   1   1  10       3162.17       3175.78        32.56 o                         
   3   1  10       1826.00       1779.85        17.44 o                         
   5   1  10         31.13         16.52         1.53 o                         
   7   1  10       2546.53       2749.46        23.98 o                         
   9   1  10        848.54        743.91        11.55 o                         
  11   1  10       1060.63        990.67        10.14 o                         
  13   1  10       3512.35       3631.43        25.50 o                         
  15   1  10       1199.27       1226.01        12.61 o                         
  17   1  10        426.99        474.33         7.60 o                         
  19   1  10       5067.42       5206.23        51.22 o                         
  21   1  10          6.49          8.95         1.67 o                         
  23   1  10        409.63        433.14         8.27 o                         
  25   1  10        160.39        148.66         4.52 o                         
  27   1  10         51.05         60.08         4.78 o                         
  29   1  10        177.36        179.00         5.04 o                         
 -30   2  10          0.22          0.68         1.89 o                         
 -28   2  10         50.46         42.10         4.12 o                         
 -26   2  10        570.35        593.21        13.24 o                         
 -24   2  10        401.46        440.40         9.21 o                         
 -22   2  10        306.68        283.23         6.28 o                         
 -20   2  10        298.93        292.06         5.75 o                         
 -18   2  10        193.04        170.67         4.44 o                         
 -16   2  10       2221.68       2274.62        19.50 o                         
 -14   2  10        721.09        787.93        10.02 o                         
 -12   2  10         69.12         78.22         2.46 o                         
 -10   2  10       2422.38       2373.16        18.73 o                         
  -8   2  10       1217.97       1321.61        10.22 o                         
  -6   2  10       3277.04       3054.15        20.57 o                         
  -4   2  10        296.17        294.95         4.75 o                         
  -2   2  10       3163.32       3110.62        20.37 o                         
   0   2  10      32334.28      31590.04       225.73 o                         
   2   2  10         66.12         42.00         2.31 o                         
   4   2  10        258.54        344.95         5.37 o                         
   6   2  10          0.37          0.96         0.77 o                         
   8   2  10         69.99         75.17         2.09 o                         
  10   2  10        193.06        161.40         3.02 o                         
  12   2  10       6272.73       6408.19        34.34 o                         
  14   2  10       1069.15       1088.05        13.78 o                         
  16   2  10       1414.73       1386.46        12.97 o                         
  18   2  10         12.89         14.77         1.85 o                         
  20   2  10         20.91         20.80         2.39 o                         
  22   2  10         18.32         18.13         2.27 o                         
  24   2  10        152.97        132.79         4.90 o                         
  26   2  10         39.32         43.18         2.53 o                         
  28   2  10         46.35         49.70         4.51 o                         
 -29   3  10         62.24         74.74         5.39 o                         
 -27   3  10          5.57          5.56         2.06 o                         
 -25   3  10        100.11        120.76         4.13 o                         
 -23   3  10         97.90        101.93         4.49 o                         
 -21   3  10        144.79        111.63         5.23 o                         
 -19   3  10        679.22        657.54        11.86 o                         
 -17   3  10         31.82         22.92         3.51 o                         
 -15   3  10        663.56        663.67        10.45 o                         
 -13   3  10         57.63         73.14         3.84 o                         
 -11   3  10         76.00         87.57         3.65 o                         
  -9   3  10         23.49         12.51         1.33 o                         
  -7   3  10       4240.68       4225.56        24.98 o                         
  -5   3  10        519.50        571.64         6.20 o                         
  -3   3  10        294.68        308.70         5.90 o                         
  -1   3  10        148.92        147.39         3.44 o                         
   1   3  10       1054.63        998.26         9.47 o                         
   3   3  10        253.26        270.84         5.17 o                         
   5   3  10         63.22         73.09         2.46 o                         
   7   3  10          7.10         10.27         1.30 o                         
   9   3  10        474.27        503.84         7.11 o                         
  11   3  10        135.38        111.77         2.92 o                         
  13   3  10        133.54        103.91         3.27 o                         
  15   3  10        383.17        364.41         9.28 o                         
  17   3  10         46.92         41.07         4.05 o                         
  19   3  10        279.18        285.59         8.69 o                         
  21   3  10         12.30         14.90         3.69 o                         
  23   3  10          4.05          3.20         3.25 o                         
  25   3  10         58.09         66.96         5.80 o                         
 -24   4  10        121.87        106.59         5.66 o                         
 -22   4  10         91.17         80.19         3.62 o                         
 -20   4  10         10.38         13.70         2.97 o                         
 -18   4  10         47.27         52.30         2.99 o                         
 -16   4  10         64.79         44.90         3.77 o                         
 -14   4  10         45.78         42.20         3.26 o                         
 -12   4  10          0.65         -0.26         1.66 o                         
 -10   4  10         15.36         10.21         2.04 o                         
  -8   4  10         71.40         88.72         3.48 o                         
  -6   4  10        225.12        224.53         4.92 o                         
  -4   4  10       2036.40       2161.44        18.02 o                         
  -2   4  10       1052.73       1046.47         9.77 o                         
   0   4  10          7.77          5.48         1.70 o                         
   2   4  10          0.97          2.02         1.81 o                         
   4   4  10        573.73        538.52         9.41 o                         
   6   4  10        114.38        124.01         6.28 o                         
   8   4  10        137.83        133.60         8.30 o                         
  10   4  10        100.41        105.72         7.54 o                         
  12   4  10        476.97        432.02        37.12 o                         
  14   4  10        140.71        126.72        14.79 o                         
  16   4  10         98.64        107.87        14.02 o                         
  18   4  10        103.25         97.49         5.31 o                         
  20   4  10          9.30          7.57         2.73 o                         
 -17   5  10         99.93         91.22         4.38 o                         
 -15   5  10         52.24         54.72         2.84 o                         
 -13   5  10          2.58          0.75         2.04 o                         
 -11   5  10          8.03         14.41         2.50 o                         
  -9   5  10         16.70         14.15         2.89 o                         
  -7   5  10        360.31        404.68        10.77 o                         
  -5   5  10        424.52        443.65         8.45 o                         
  -3   5  10        158.22        155.08         4.31 o                         
  -1   5  10         39.84         45.98         2.45 o                         
   1   5  10          1.17          2.25         1.26 o                         
   3   5  10         39.87         38.23         2.56 o                         
   5   5  10         71.81         72.09         2.94 o                         
   7   5  10        123.20        107.98         3.41 o                         
   9   5  10         31.30         25.64         2.08 o                         
  11   5  10          9.07          5.73         1.33 o                         
  13   5  10          2.07          3.01         1.20 o                         
  15   5  10          2.24          5.25         1.31 o                         
 -33   1  11         87.27         76.40         2.88 o                         
 -31   1  11          1.89          3.25         2.11 o                         
 -29   1  11          4.39          4.18         2.64 o                         
 -27   1  11          7.19         11.71         2.61 o                         
 -25   1  11        393.73        427.76        11.57 o                         
 -23   1  11       2276.12       2289.84        22.64 o                         
 -21   1  11          0.21          2.58         1.86 o                         
 -19   1  11        775.95        757.76         8.74 o                         
 -17   1  11          8.59         11.25         1.23 o                         
 -15   1  11          9.44          9.51         1.34 o                         
 -13   1  11         29.43         39.43         1.75 o                         
 -11   1  11        979.50       1009.49        12.21 o                         
  -9   1  11         34.22         63.95         4.51 o                         
  -7   1  11       5625.80       5947.96        49.45 o                         
  -5   1  11       1108.40       1167.74        13.25 o                         
  -3   1  11        255.17        304.27         5.51 o                         
  -1   1  11         87.37         94.26         3.67 o                         
   1   1  11        396.77        378.96         7.63 o                         
   3   1  11         45.30         48.86         2.27 o                         
   5   1  11       2226.19       2451.83        20.26 o                         
   7   1  11         29.94         24.95         1.75 o                         
   9   1  11         12.86          8.86         1.34 o                         
  11   1  11          2.30          4.75         1.05 o                         
  13   1  11          1.80          2.07         1.09 o                         
  15   1  11         53.92         52.31         2.70 o                         
  17   1  11       3995.58       4061.72        29.56 o                         
  19   1  11        824.39        853.49        12.50 o                         
  21   1  11         89.65         99.22         6.09 o                         
  23   1  11          1.42          1.95         1.78 o                         
  25   1  11         31.72         30.02         2.54 o                         
  27   1  11          0.01         -1.01         1.60 o                         
  29   1  11        158.12        170.15         4.35 o                         
 -30   2  11         38.30         47.58         4.12 o                         
 -28   2  11         55.83         65.95         4.74 o                         
 -26   2  11        161.20        160.76         6.51 o                         
 -24   2  11        243.77        227.55         6.49 o                         
 -22   2  11         21.66         15.18         2.16 o                         
 -20   2  11        308.53        266.94         5.31 o                         
 -18   2  11        146.93        145.26         3.66 o                         
 -16   2  11       1452.59       1279.36        12.53 o                         
 -14   2  11        345.53        354.20         5.26 o                         
 -12   2  11        163.30        200.03         3.84 o                         
 -10   2  11         53.94         60.12         2.13 o                         
  -8   2  11        276.84        294.44         4.28 o                         
  -6   2  11          1.53          4.96         0.85 o                         
  -4   2  11       3553.18       3272.42        18.43 o                         
  -2   2  11       9509.46       9555.86        44.24 o                         
   0   2  11      17100.35      17442.64       121.28 o                         
   2   2  11        665.50        664.68         9.33 o                         
   4   2  11        320.88        304.71         4.81 o                         
   6   2  11       1119.74       1166.49         8.43 o                         
   8   2  11         26.63         22.69         1.33 o                         
  10   2  11        691.18        678.10         7.99 o                         
  12   2  11        959.93       1088.90        10.01 o                         
  14   2  11       1225.95       1165.36        12.26 o                         
  16   2  11        261.45        251.81         5.20 o                         
  18   2  11         86.37         85.80         3.62 o                         
  20   2  11          5.78          3.87         1.82 o                         
  22   2  11         99.44        115.06         4.92 o                         
  24   2  11         75.98         72.74         3.56 o                         
  26   2  11        149.36        155.21         5.93 o                         
 -27   3  11        231.26        253.52        23.69 o                         
 -25   3  11          1.21          0.50         1.33 o                         
 -23   3  11          2.11          2.98         2.23 o                         
 -21   3  11         16.08         15.62         2.83 o                         
 -19   3  11        342.77        305.03         9.29 o                         
 -17   3  11        205.07        192.72         5.55 o                         
 -15   3  11          0.53          3.69         1.60 o                         
 -13   3  11        235.03        219.44         4.80 o                         
 -11   3  11        192.39        195.09         5.97 o                         
  -9   3  11        519.29        478.71         6.37 o                         
  -7   3  11        155.99        157.42         3.39 o                         
  -5   3  11        777.36        750.46         7.24 o                         
  -3   3  11        350.56        352.28         5.66 o                         
  -1   3  11         41.65         33.30         1.93 o                         
   1   3  11        204.22        227.50         4.38 o                         
   3   3  11         64.42         59.67         2.91 o                         
   5   3  11        142.88        151.78         3.60 o                         
   7   3  11         29.91         32.80         1.91 o                         
   9   3  11         75.37         78.45         2.56 o                         
  11   3  11         49.16         59.89         2.38 o                         
  13   3  11        121.85        102.61         3.47 o                         
  15   3  11        261.80        250.48         7.12 o                         
  17   3  11         27.96         20.01         3.15 o                         
  19   3  11          6.67          5.97         3.28 o                         
  21   3  11        192.28        218.37         8.86 o                         
  23   3  11         30.57         27.35         4.73 o                         
  25   3  11        261.82        297.44        11.08 o                         
 -24   4  11          1.48          2.88         1.90 o                         
 -22   4  11         10.56          9.46         1.76 o                         
 -20   4  11        164.82        143.71         4.78 o                         
 -18   4  11          4.32          9.85         1.99 o                         
 -16   4  11          7.82          6.32         2.29 o                         
 -14   4  11        254.30        231.50         6.86 o                         
 -12   4  11         74.51         86.94         5.15 o                         
 -10   4  11          3.01          5.47         1.83 o                         
  -8   4  11        165.53        173.27         4.66 o                         
  -6   4  11         67.25         76.11         2.96 o                         
  -4   4  11        338.01        336.43         5.71 o                         
  -2   4  11        226.90        209.05         4.88 o                         
   0   4  11        395.08        421.49         7.72 o                         
   2   4  11        138.31        124.09         4.58 o                         
   4   4  11        496.72        536.51        16.10 o                         
   6   4  11        145.75        136.35         5.65 o                         
   8   4  11         14.18         22.19         3.12 o                         
  10   4  11         13.05         13.01         2.60 o                         
  12   4  11        145.68        124.70        12.52 o                         
  14   4  11          0.15          1.06         1.99 o                         
  16   4  11        254.43        259.78        18.49 o                         
  18   4  11          1.61         -0.03         1.83 o                         
  20   4  11        359.35        308.58        10.70 o                         
 -17   5  11         66.15         59.61         3.15 o                         
 -15   5  11          7.64          7.89         1.84 o                         
 -13   5  11         63.89         69.52         4.18 o                         
 -11   5  11          2.48          1.39         1.62 o                         
  -9   5  11         12.12         15.31         2.75 o                         
  -7   5  11         44.00         38.97         2.69 o                         
  -5   5  11          1.26          3.02         1.54 o                         
  -3   5  11          0.81          2.20         1.40 o                         
  -1   5  11          1.78          2.07         1.21 o                         
   1   5  11         20.33         20.18         2.02 o                         
   3   5  11         11.46         16.15         2.05 o                         
   5   5  11         10.73         10.38         1.57 o                         
   7   5  11          0.43          1.30         1.29 o                         
   9   5  11          0.10          1.14         1.28 o                         
  11   5  11         16.57         20.93         2.24 o                         
  13   5  11          0.57         -1.07         1.07 o                         
 -32   0  12         87.32         68.25         6.22 o                         
 -30   0  12        521.97        561.56        21.17 o                         
 -28   0  12         28.11         34.07         6.88 o                         
 -26   0  12          7.93          9.76         3.44 o                         
 -24   0  12          3.52          1.46         2.68 o                         
 -22   0  12          6.21          8.37         3.11 o                         
 -20   0  12        489.06        484.27        12.77 o                         
 -18   0  12       2657.01       2848.26        46.70 o                         
 -16   0  12         54.19         66.38         3.73 o                         
 -14   0  12       4618.65       4637.47        61.91 o                         
 -12   0  12       2021.61       2612.21        30.49 o                         
 -10   0  12       3764.56       3653.89        69.48 o                         
  -8   0  12        819.05        785.74        23.07 o                         
  -6   0  12       1446.09       1906.96        40.87 o                         
  -4   0  12       9668.29       8917.98       114.86 o                         
  -2   0  12         18.30         27.94         6.81 o                         
   0   0  12       5900.86       6005.45       129.85 o                         
   2   0  12      12412.93      12292.23       111.19 o                         
   4   0  12        310.26        310.00         8.98 o                         
   6   0  12      15034.84      14887.90       165.90 o                         
   8   0  12       1836.65       1833.37        21.22 o                         
  10   0  12         25.67         26.35         2.83 o                         
  12   0  12          3.70          1.83         1.43 o                         
  14   0  12       2293.07       2345.98        24.26 o                         
  16   0  12        279.44        269.77         7.03 o                         
  18   0  12       2884.44       3067.28        46.00 o                         
  20   0  12        490.99        482.32        12.38 o                         
  22   0  12       1294.56       1359.22        40.17 o                         
  24   0  12          1.32          0.07         3.33 o                         
  26   0  12         41.38         55.02         4.90 o                         
  28   0  12         26.18         31.94         3.37 o                         
  30   0  12          1.59          3.31         1.62 o                         
 -31   1  12        117.67        102.09         6.89 o                         
 -29   1  12        597.94        640.00        16.11 o                         
 -27   1  12          5.17          4.46         2.28 o                         
 -25   1  12        135.87        146.73         8.47 o                         
 -23   1  12        662.11        627.82        11.45 o                         
 -21   1  12       2694.73       2621.93        30.10 o                         
 -19   1  12        560.70        554.45         7.64 o                         
 -17   1  12         11.83         18.03         1.53 o                         
 -15   1  12       1623.91       1603.17        15.95 o                         
 -13   1  12       1054.07        852.99         7.98 o                         
 -11   1  12        961.97        953.87         8.74 o                         
  -9   1  12       5450.67       5815.26        37.35 o                         
  -7   1  12       3577.31       3649.87        32.92 o                         
  -5   1  12        305.07        276.14         5.59 o                         
  -3   1  12       4914.64       4816.30        47.70 o                         
  -1   1  12       6161.89       6315.81        60.40 o                         
   1   1  12       2357.87       2536.73        28.32 o                         
   3   1  12       4026.58       4221.58        36.54 o                         
   5   1  12        620.80        809.07         8.62 o                         
   7   1  12       2225.96       2099.83        19.78 o                         
   9   1  12         83.97         94.90         2.90 o                         
  11   1  12         48.96         72.55         2.52 o                         
  13   1  12       2056.71       2011.54        17.39 o                         
  15   1  12       2391.67       2439.23        20.31 o                         
  17   1  12       3641.35       3674.01        27.59 o                         
  19   1  12        179.22        204.57         5.10 o                         
  21   1  12        276.87        280.65         9.00 o                         
  23   1  12        164.64        177.86         5.08 o                         
  25   1  12          1.83         -0.01         1.89 o                         
  27   1  12         16.59         14.90         1.91 o                         
  29   1  12         49.32         57.07         3.11 o                         
 -30   2  12        274.03        304.27        15.71 o                         
 -28   2  12        117.59        107.28         6.95 o                         
 -26   2  12         26.75         17.63         3.69 o                         
 -24   2  12         19.14         17.48         2.24 o                         
 -22   2  12         46.20         54.78         3.22 o                         
 -20   2  12       1538.15       1517.41        17.70 o                         
 -18   2  12        172.01        153.97         3.78 o                         
 -16   2  12        139.86        150.33         3.61 o                         
 -14   2  12          3.45          3.01         1.14 o                         
 -12   2  12       1133.72       1134.29        10.36 o                         
 -10   2  12        602.02        557.27         6.29 o                         
  -8   2  12        101.48        101.53         2.73 o                         
  -6   2  12        595.08        626.44         6.48 o                         
  -4   2  12       1886.87       1756.57        10.81 o                         
  -2   2  12       3110.65       3214.59        16.97 o                         
   0   2  12       4942.84       4882.55        31.07 o                         
   2   2  12       3071.80       2929.87        21.89 o                         
   4   2  12         16.63         24.38         1.89 o                         
   6   2  12       1428.05       1408.92        11.24 o                         
   8   2  12        124.13        132.41         2.79 o                         
  10   2  12        142.12        133.25         2.92 o                         
  12   2  12         34.82         33.26         1.85 o                         
  14   2  12        899.42        863.86         8.95 o                         
  16   2  12        151.79        156.23         4.42 o                         
  18   2  12        128.45        158.07         9.81 o                         
  20   2  12         11.93         11.74         1.89 o                         
  22   2  12         31.02         34.70         2.93 o                         
  24   2  12        136.15        156.60         6.73 o                         
  26   2  12        113.50        111.76         7.11 o                         
 -27   3  12         20.26         13.92         2.35 o                         
 -25   3  12         35.56         28.02         3.08 o                         
 -23   3  12        118.60        142.29         5.39 o                         
 -21   3  12        147.43        155.64         6.05 o                         
 -19   3  12        254.64        255.77         6.59 o                         
 -17   3  12        655.97        623.35        10.96 o                         
 -15   3  12        130.13        126.93         3.80 o                         
 -13   3  12        577.20        660.77         8.64 o                         
 -11   3  12        308.70        292.61         6.22 o                         
  -9   3  12         81.80         71.18         2.51 o                         
  -7   3  12        261.77        290.89         5.04 o                         
  -5   3  12       1559.01       1596.35        14.96 o                         
  -3   3  12        380.97        387.54         5.48 o                         
  -1   3  12         67.48         54.36         2.58 o                         
   1   3  12        550.20        494.80         6.69 o                         
   3   3  12        870.86        977.95        11.22 o                         
   5   3  12        359.51        322.19         4.90 o                         
   7   3  12          5.06          4.55         1.29 o                         
   9   3  12         12.53         15.29         1.62 o                         
  11   3  12        196.90        179.20         4.06 o                         
  13   3  12         21.11         11.18         2.03 o                         
  15   3  12        153.47        150.20         5.45 o                         
  17   3  12          2.81          1.96         2.71 o                         
  19   3  12        107.33        118.03         6.97 o                         
  21   3  12        278.83        282.27         9.67 o                         
  23   3  12         67.38         74.09         6.45 o                         
 -22   4  12         75.34         84.61         3.38 o                         
 -20   4  12         21.72         26.52         2.27 o                         
 -18   4  12         41.05         32.79         2.85 o                         
 -16   4  12         13.24         16.67         3.25 o                         
 -14   4  12         17.95         25.74         3.07 o                         
 -12   4  12         66.76         74.73         8.46 o                         
 -10   4  12        400.15        398.83         8.80 o                         
  -8   4  12        281.56        316.86         6.55 o                         
  -6   4  12        161.39        150.24         4.36 o                         
  -4   4  12        232.08        244.61         5.48 o                         
  -2   4  12        192.88        201.67         5.07 o                         
   0   4  12          0.41         -0.32         1.83 o                         
   2   4  12         27.04         40.32         3.12 o                         
   4   4  12        101.60         93.99         4.36 o                         
   6   4  12         28.40         26.86         2.88 o                         
   8   4  12          0.21          0.18         1.73 o                         
  10   4  12         36.61         30.05         3.86 o                         
  12   4  12        110.62        115.40         6.29 o                         
  14   4  12         47.85         47.30         3.86 o                         
  16   4  12          2.85          6.62         2.27 o                         
  18   4  12          0.56          3.13         1.59 o                         
 -15   5  12          5.80          2.22         1.28 o                         
 -13   5  12         30.10         23.94         2.69 o                         
 -11   5  12          2.21          2.49         2.09 o                         
  -9   5  12        257.22        261.84         8.38 o                         
  -7   5  12        167.65        169.10         4.54 o                         
  -5   5  12          1.94          5.68         1.79 o                         
  -3   5  12          1.82          1.78         1.28 o                         
  -1   5  12          6.93          7.87         1.33 o                         
   1   5  12          3.42          2.97         1.36 o                         
   3   5  12          2.05          2.91         1.40 o                         
   5   5  12         84.18         88.14         3.22 o                         
   7   5  12          0.34          2.18         1.31 o                         
   9   5  12         17.20         10.95         1.92 o                         
  11   5  12         63.62         50.04         2.42 o                         
  13   5  12          0.82          1.10         1.02 o                         
 -31   1  13          7.91          6.78         2.60 o                         
 -29   1  13          0.24         -0.87         2.80 o                         
 -27   1  13         22.47         22.21         3.06 o                         
 -25   1  13         25.21         28.26         3.59 o                         
 -23   1  13          9.27          8.52         2.24 o                         
 -21   1  13        380.79        371.49        10.65 o                         
 -19   1  13          0.25         -0.56         1.32 o                         
 -17   1  13          1.86         -0.73         1.39 o                         
 -15   1  13          9.74         18.50         1.44 o                         
 -13   1  13        112.92        117.91         2.78 o                         
 -11   1  13          0.75          1.97         0.76 o                         
  -9   1  13        340.38        285.90         4.05 o                         
  -7   1  13         92.70        114.18         2.58 o                         
  -5   1  13        880.92        872.16        10.54 o                         
  -3   1  13       1228.59       1198.45        16.60 o                         
  -1   1  13          1.29          0.83         1.64 o                         
   1   1  13        995.59        995.83        12.97 o                         
   3   1  13        569.77        587.84         9.11 o                         
   5   1  13        151.09        177.72         2.93 o                         
   7   1  13          3.70          2.09         0.87 o                         
   9   1  13         88.08         94.11         2.73 o                         
  11   1  13         77.10         64.88         2.54 o                         
  13   1  13        705.49        695.05         9.23 o                         
  15   1  13        221.35        221.44         5.28 o                         
  17   1  13        796.92        853.44        10.81 o                         
  19   1  13          1.67          2.02         1.88 o                         
  21   1  13          0.44          1.58         1.97 o                         
  23   1  13         29.35         31.19         2.70 o                         
  25   1  13          0.91         -0.17         1.75 o                         
  27   1  13         55.71         54.59         2.69 o                         
 -30   2  13          0.05         -0.71         2.21 o                         
 -28   2  13        387.27        331.56        12.61 o                         
 -26   2  13         89.45        102.19         5.60 o                         
 -24   2  13         82.71         98.30         3.95 o                         
 -22   2  13         22.22         27.97         2.53 o                         
 -20   2  13        146.53        147.89         4.34 o                         
 -18   2  13         66.45         49.28         2.51 o                         
 -16   2  13        185.71        184.97         4.20 o                         
 -14   2  13        182.47        204.25         4.14 o                         
 -12   2  13        393.49        385.97         5.12 o                         
 -10   2  13        636.55        606.80         7.19 o                         
  -8   2  13        594.58        571.38         6.50 o                         
  -6   2  13         77.40         66.91         1.88 o                         
  -4   2  13       2680.82       2671.80        15.66 o                         
  -2   2  13        800.60        850.67         7.70 o                         
   0   2  13        827.68        800.21         8.64 o                         
   2   2  13          2.11          5.48         1.06 o                         
   4   2  13         26.02         20.47         1.43 o                         
   6   2  13         54.22         55.05         1.99 o                         
   8   2  13        597.17        684.28         7.18 o                         
  10   2  13         59.24         63.05         2.26 o                         
  12   2  13        347.72        366.81         5.54 o                         
  14   2  13        143.28        134.37         3.54 o                         
  16   2  13        602.87        601.08         8.82 o                         
  18   2  13        119.58        119.92         5.97 o                         
  20   2  13         15.50         19.69         2.37 o                         
  22   2  13          2.93          3.91         1.98 o                         
  24   2  13          9.10          8.18         1.65 o                         
 -25   3  13        187.02        191.49         6.15 o                         
 -23   3  13          4.87          4.95         1.47 o                         
 -21   3  13         18.22         16.27         2.05 o                         
 -19   3  13         45.49         46.65         3.07 o                         
 -17   3  13        488.22        443.12         8.84 o                         
 -15   3  13        136.20        124.09         4.07 o                         
 -13   3  13       1826.66       1736.33        16.55 o                         
 -11   3  13        143.06        138.86         4.32 o                         
  -9   3  13         14.04         21.26         1.80 o                         
  -7   3  13       2109.56       2084.09        19.44 o                         
  -5   3  13         16.33         18.48         1.81 o                         
  -3   3  13        387.46        372.23         5.79 o                         
  -1   3  13      12623.68      12499.54        77.56 o                         
   1   3  13       1069.32       1060.49        10.87 o                         
   3   3  13        212.55        215.70         4.43 o                         
   5   3  13        742.78        649.39         9.11 o                         
   7   3  13        427.52        408.14         5.94 o                         
   9   3  13         62.88         83.93         2.94 o                         
  11   3  13       1080.45        953.76        14.36 o                         
  13   3  13        202.49        192.25         6.21 o                         
  15   3  13        136.18        139.74         6.30 o                         
  17   3  13          5.12          8.03         2.36 o                         
  19   3  13          4.96          5.29         2.87 o                         
  21   3  13          0.55          1.51         3.24 o                         
  23   3  13        130.62        181.90         9.04 o                         
 -22   4  13         46.70         55.00         9.65 o                         
 -20   4  13         40.35         35.59         4.41 o                         
 -18   4  13          2.49          2.13         1.45 o                         
 -16   4  13          0.11         -0.98         3.25 o                         
 -14   4  13         42.10         38.54         6.25 o                         
 -12   4  13         32.37         38.89         3.68 o                         
 -10   4  13          3.62          5.55         1.99 o                         
  -8   4  13        307.78        332.33         7.44 o                         
  -6   4  13        115.58        124.70         4.45 o                         
  -4   4  13         23.01         31.10         2.69 o                         
  -2   4  13          0.26          0.07         2.00 o                         
   0   4  13         83.61         77.57         3.58 o                         
   2   4  13        144.72        146.07         6.54 o                         
   4   4  13          1.46          0.63         1.64 o                         
   6   4  13         49.32         56.60         3.05 o                         
   8   4  13         58.85         55.81         2.67 o                         
  10   4  13         34.65         25.50         3.62 o                         
  12   4  13          8.61         12.85         1.93 o                         
  14   4  13         46.14         61.23         4.05 o                         
  16   4  13        120.45        137.71         5.78 o                         
  18   4  13         78.06         76.72         5.33 o                         
 -15   5  13         10.30         12.26         2.42 o                         
 -13   5  13          0.20          1.88         1.16 o                         
 -11   5  13         63.50         57.68         3.84 o                         
  -9   5  13          9.11          5.45         2.15 o                         
  -7   5  13          2.07          3.69         1.37 o                         
  -5   5  13         24.64         16.00         1.75 o                         
  -3   5  13         10.52         13.40         1.66 o                         
  -1   5  13         10.61         11.77         1.47 o                         
   1   5  13         22.59         23.08         1.62 o                         
   3   5  13        155.53        141.52         3.84 o                         
   5   5  13          9.98         14.31         1.73 o                         
   7   5  13        135.91        104.49         4.11 o                         
   9   5  13        107.88         90.63         4.28 o                         
  11   5  13         63.78         56.01         2.23 o                         
 -32   0  14          2.46          2.42         2.27 o                         
 -30   0  14         27.24         38.22         5.66 o                         
 -28   0  14        403.59        377.88        18.00 o                         
 -26   0  14        342.46        329.29        12.12 o                         
 -24   0  14        671.36        709.91        38.73 o                         
 -22   0  14       4143.89       4548.62        64.39 o                         
 -20   0  14       9647.57       9550.83       140.31 o                         
 -18   0  14        169.63        175.38        14.11 o                         
 -16   0  14       2041.89       2116.57        37.58 o                         
 -14   0  14        224.94        204.66         6.33 o                         
 -12   0  14        674.75        573.37        13.32 o                         
 -10   0  14        841.02       1044.70        13.00 o                         
  -8   0  14      24752.91      25619.53       194.49 o                         
  -6   0  14        161.60        131.44         4.46 o                         
  -4   0  14         52.67         67.92         4.87 o                         
  -2   0  14       2450.87       2339.91        34.71 o                         
   0   0  14       2864.65       2750.40        31.46 o                         
   2   0  14      11833.34      11998.36       134.93 o                         
   4   0  14      17140.71      17690.12       137.43 o                         
   6   0  14       3034.57       3204.86        26.21 o                         
   8   0  14        170.35        126.12         4.95 o                         
  10   0  14        900.30        937.76        14.88 o                         
  12   0  14        108.02         90.72         5.61 o                         
  14   0  14        395.66        371.74         9.43 o                         
  16   0  14       4934.02       4966.43        59.90 o                         
  18   0  14        110.17         97.94         5.54 o                         
  20   0  14       2108.20       2159.93        54.24 o                         
  22   0  14        510.65        567.42        23.18 o                         
  24   0  14        378.54        372.70        12.37 o                         
  26   0  14        101.26        130.58         6.43 o                         
  28   0  14        102.77        112.45         4.67 o                         
 -31   1  14          6.55         10.82         1.63 o                         
 -29   1  14          1.66         -1.61         2.46 o                         
 -27   1  14        913.22        919.88        16.28 o                         
 -25   1  14         83.96         75.41         5.33 o                         
 -23   1  14        106.43        116.73         7.35 o                         
 -21   1  14        106.71        116.31         4.60 o                         
 -19   1  14        929.36        837.60        14.51 o                         
 -17   1  14        657.26        616.94         8.39 o                         
 -15   1  14        147.46        176.25         3.68 o                         
 -13   1  14         26.46         52.55         7.71 o                         
 -11   1  14       1378.13       1283.77         9.70 o                         
  -9   1  14        146.62        102.79         2.32 o                         
  -7   1  14       2075.94       1984.60        16.40 o                         
  -5   1  14         94.95         86.37         3.24 o                         
  -3   1  14        656.34        600.78         6.52 o                         
  -1   1  14       1142.68       1050.80         9.24 o                         
   1   1  14       1233.94       1233.20        13.60 o                         
   3   1  14       1111.78       1079.03        10.50 o                         
   5   1  14          3.88          2.50         0.73 o                         
   7   1  14         30.40         33.79         1.65 o                         
   9   1  14        477.56        445.03         7.03 o                         
  11   1  14       1304.41       1345.88        12.43 o                         
  13   1  14         29.89         24.61         2.14 o                         
  15   1  14         41.04         36.51         2.58 o                         
  17   1  14         67.29         78.74         3.36 o                         
  19   1  14        396.04        453.32        11.74 o                         
  21   1  14        162.95        176.08         9.57 o                         
  23   1  14          1.04          1.48         2.12 o                         
  25   1  14          0.25          0.43         1.53 o                         
  27   1  14         63.68         67.59         3.08 o                         
 -30   2  14         51.31         46.07         2.79 o                         
 -28   2  14         49.66         59.53         5.40 o                         
 -26   2  14        295.83        326.40         9.76 o                         
 -24   2  14         13.81         11.41         3.30 o                         
 -22   2  14        510.34        482.97         9.65 o                         
 -20   2  14        406.81        410.60         8.22 o                         
 -18   2  14        327.01        315.40         5.34 o                         
 -16   2  14        794.39        817.00         9.01 o                         
 -14   2  14         87.21         85.99         2.65 o                         
 -12   2  14        241.29        280.64         4.40 o                         
 -10   2  14        228.24        217.27         3.97 o                         
  -8   2  14       3278.08       3283.34        21.60 o                         
  -6   2  14        566.38        603.58         5.40 o                         
  -4   2  14       1388.18       1427.95        10.80 o                         
  -2   2  14        351.08        372.20         4.62 o                         
   0   2  14        517.85        535.37         5.89 o                         
   2   2  14        569.58        543.96         5.69 o                         
   4   2  14          0.21         -0.80         0.96 o                         
   6   2  14         38.55         36.29         1.63 o                         
   8   2  14        326.42        330.20         4.90 o                         
  10   2  14          4.79          2.60         1.22 o                         
  12   2  14        886.15        936.19         9.68 o                         
  14   2  14        469.50        464.66         7.41 o                         
  16   2  14         11.72          8.89         2.54 o                         
  18   2  14        242.11        270.13         7.58 o                         
  20   2  14         98.32        111.92         5.63 o                         
  22   2  14         22.66         20.40         2.53 o                         
  24   2  14        213.31        184.13         9.55 o                         
 -27   3  14        193.99        207.14         9.48 o                         
 -25   3  14         17.45         26.23         2.07 o                         
 -23   3  14         41.29         32.39         2.48 o                         
 -21   3  14        132.25        151.79         4.61 o                         
 -19   3  14          4.63          0.63         1.67 o                         
 -17   3  14        283.58        308.62         7.24 o                         
 -15   3  14          1.10          2.86         1.53 o                         
 -13   3  14          7.41          8.78         1.63 o                         
 -11   3  14         31.06         24.69         2.17 o                         
  -9   3  14        771.34        824.42        10.52 o                         
  -7   3  14        150.93        159.92         4.74 o                         
  -5   3  14       1221.92       1236.35        13.87 o                         
  -3   3  14       1459.68       1438.76        14.22 o                         
  -1   3  14        961.53       1015.94        10.57 o                         
   1   3  14          9.65          7.19         1.78 o                         
   3   3  14        259.96        222.55         4.10 o                         
   5   3  14         11.76         13.36         1.51 o                         
   7   3  14        409.26        390.61         5.23 o                         
   9   3  14         13.54          5.48         1.17 o                         
  11   3  14         94.75         78.40         3.52 o                         
  13   3  14         21.58         18.10         2.60 o                         
  15   3  14          5.31          7.04         2.43 o                         
  17   3  14        160.73        171.40         8.16 o                         
  19   3  14          0.29         -0.57         3.66 o                         
  21   3  14        184.53        220.83        10.99 o                         
  23   3  14        337.38        374.61        12.09 o                         
 -22   4  14          8.29          5.44         2.11 o                         
 -20   4  14          1.07          2.66         1.33 o                         
 -18   4  14         29.16         38.36         4.04 o                         
 -16   4  14          3.07          7.88         1.85 o                         
 -14   4  14          7.27          4.43         2.35 o                         
 -12   4  14          3.53          6.65         1.76 o                         
 -10   4  14        181.50        212.16         6.24 o                         
  -8   4  14        158.69        168.98         5.18 o                         
  -6   4  14        166.18        177.57         7.24 o                         
  -4   4  14         17.31         13.57         2.09 o                         
  -2   4  14        209.54        234.22         6.05 o                         
   0   4  14          0.41          0.08         1.73 o                         
   2   4  14        113.52        104.23         4.42 o                         
   4   4  14          7.99          4.96         1.61 o                         
   6   4  14         77.05         71.00         2.98 o                         
   8   4  14         56.27         57.68         2.79 o                         
  10   4  14          0.34          1.10         1.78 o                         
  12   4  14         12.93         15.16         2.26 o                         
  14   4  14         23.82         31.30         3.30 o                         
  16   4  14          3.79          4.27         1.65 o                         
 -13   5  14          0.02         -0.12         1.11 o                         
 -11   5  14         15.44         12.08         3.23 o                         
  -9   5  14         17.02         15.74         1.96 o                         
  -7   5  14        277.82        296.97        10.30 o                         
  -5   5  14        252.68        285.94         8.34 o                         
  -3   5  14         48.94         47.47         2.54 o                         
  -1   5  14         59.91         61.02         3.07 o                         
   1   5  14          2.22          3.52         1.01 o                         
   3   5  14          0.00          1.55         1.13 o                         
   5   5  14        157.26        163.51         4.15 o                         
   7   5  14         49.41         40.68         2.94 o                         
   9   5  14          5.10          3.65         1.04 o                         
  11   5  14         14.24         15.28         2.68 o                         
 -31   1  15         20.94         21.47         1.87 o                         
 -29   1  15          7.78          8.97         2.55 o                         
 -27   1  15          7.64          9.82         2.36 o                         
 -25   1  15         31.45         32.98         3.68 o                         
 -23   1  15        414.89        427.72        11.76 o                         
 -21   1  15         49.29         53.20         3.64 o                         
 -19   1  15         50.83         43.97         2.65 o                         
 -17   1  15         25.07         15.58         1.88 o                         
 -15   1  15        160.72        210.03         4.63 o                         
 -13   1  15         92.87         80.15         2.93 o                         
 -11   1  15        359.66        396.21         5.43 o                         
  -9   1  15        474.41        437.52         5.49 o                         
  -7   1  15        311.90        306.38         3.66 o                         
  -5   1  15         87.29         75.85         2.23 o                         
  -3   1  15         15.55         13.87         0.91 o                         
  -1   1  15        213.00        224.02         2.91 o                         
   1   1  15        462.71        516.83         5.54 o                         
   3   1  15        900.38        906.36         9.96 o                         
   5   1  15        186.67        204.97         4.13 o                         
   7   1  15         16.03         12.45         1.38 o                         
   9   1  15         42.83         54.18         2.38 o                         
  11   1  15          4.50          2.91         1.29 o                         
  13   1  15        479.58        498.70        12.06 o                         
  15   1  15        219.52        227.16         5.41 o                         
  17   1  15        656.10        686.96        17.15 o                         
  19   1  15          0.30          1.01         2.25 o                         
  21   1  15         58.91         61.13         4.35 o                         
  23   1  15         42.47         42.81         3.10 o                         
  25   1  15        142.89        148.19         4.47 o                         
 -30   2  15          7.85          4.46         1.63 o                         
 -28   2  15          5.00          6.77         2.20 o                         
 -26   2  15         13.77         24.83         2.57 o                         
 -24   2  15          1.59          1.54         1.52 o                         
 -22   2  15        245.10        253.70         6.37 o                         
 -20   2  15         61.02         31.95         2.55 o                         
 -18   2  15         41.65         30.97         1.94 o                         
 -16   2  15         17.81         14.02         1.49 o                         
 -14   2  15        425.42        333.64         6.11 o                         
 -12   2  15         27.72         25.92         1.71 o                         
 -10   2  15        146.12        138.21         3.12 o                         
  -8   2  15       1261.58       1245.54        10.70 o                         
  -6   2  15        527.23        478.14         4.94 o                         
  -4   2  15        824.24        795.42         7.04 o                         
  -2   2  15       1560.50       1525.25        10.57 o                         
   0   2  15       1663.21       1759.38        13.90 o                         
   2   2  15        137.71        167.64         3.67 o                         
   4   2  15        412.22        424.87         5.36 o                         
   6   2  15          0.10          2.44         1.21 o                         
   8   2  15        320.41        338.23         5.01 o                         
  10   2  15         88.33         79.95         2.93 o                         
  12   2  15        805.18        844.95        15.53 o                         
  14   2  15          1.86          3.51         1.51 o                         
  16   2  15          6.88          3.09         2.74 o                         
  18   2  15         35.30         28.53         3.42 o                         
  20   2  15        154.81        171.09         6.32 o                         
  22   2  15          0.92         -0.40         1.40 o                         
  24   2  15         45.56         37.04         4.22 o                         
 -25   3  15          7.98          7.27         1.02 o                         
 -23   3  15          2.47          3.90         1.41 o                         
 -21   3  15         88.78         77.84         3.31 o                         
 -19   3  15         58.24         58.64         3.46 o                         
 -17   3  15        304.04        284.22         6.83 o                         
 -15   3  15        130.99        113.47         4.24 o                         
 -13   3  15          7.16          3.03         1.60 o                         
 -11   3  15        191.53        202.08         5.76 o                         
  -9   3  15        198.92        188.66         5.52 o                         
  -7   3  15        175.52        184.91         4.58 o                         
  -5   3  15       1570.53       1545.89        14.84 o                         
  -3   3  15       2872.99       2973.87        21.81 o                         
  -1   3  15        543.63        552.22         8.02 o                         
   1   3  15        245.27        263.54         5.74 o                         
   3   3  15         40.55         28.91         1.84 o                         
   5   3  15         19.02         13.27         1.37 o                         
   7   3  15         65.63         52.78         2.05 o                         
   9   3  15        231.41        202.79         6.04 o                         
  11   3  15        511.09        564.85        12.42 o                         
  13   3  15        609.74        595.40        15.85 o                         
  15   3  15         12.39         15.58         3.21 o                         
  17   3  15          1.65          1.24         3.92 o                         
  19   3  15          3.05          3.03         3.04 o                         
  21   3  15         83.89         94.85         6.75 o                         
 -22   4  15         28.15         18.34         2.69 o                         
 -20   4  15         13.25         17.85         1.73 o                         
 -18   4  15          1.19          0.08         1.45 o                         
 -16   4  15          9.16          9.14         1.75 o                         
 -14   4  15        228.11        207.82         7.80 o                         
 -12   4  15          3.21          4.10         1.58 o                         
 -10   4  15          6.94         15.18         2.27 o                         
  -8   4  15          1.35          1.43         1.82 o                         
  -6   4  15        123.74        134.49         5.42 o                         
  -4   4  15          4.68          4.80         1.80 o                         
  -2   4  15        576.68        547.29         8.52 o                         
   0   4  15        435.04        479.70        12.17 o                         
   2   4  15         21.18         20.52         2.27 o                         
   4   4  15          6.92          9.75         1.76 o                         
   6   4  15         52.77         42.25         2.52 o                         
   8   4  15          1.09          2.87         1.77 o                         
  10   4  15         18.89         13.30         2.63 o                         
  12   4  15          4.38          1.87         1.86 o                         
  14   4  15         16.94         16.77         2.42 o                         
  16   4  15          0.19         -0.57         1.94 o                         
  18   4  15          0.97          1.62         1.64 o                         
 -13   5  15          1.81          3.04         1.79 o                         
 -11   5  15         11.40         11.15         1.80 o                         
  -9   5  15         11.73         14.47         1.80 o                         
  -7   5  15          4.22          5.01         1.18 o                         
  -5   5  15         30.62         32.27         2.35 o                         
  -3   5  15          1.34          5.62         1.64 o                         
  -1   5  15         28.69         28.00         2.12 o                         
   1   5  15         59.10         61.01         3.88 o                         
   3   5  15          1.65          1.29         0.98 o                         
   5   5  15          5.35          8.79         1.44 o                         
   7   5  15          4.94          2.72         1.16 o                         
 -30   0  16        104.63        115.77         8.00 o                         
 -28   0  16         87.81        107.44         9.37 o                         
 -26   0  16          0.93          4.56         4.70 o                         
 -24   0  16       3947.05       4132.59        59.35 o                         
 -22   0  16       1082.48       1153.57        25.75 o                         
 -20   0  16        448.66        494.75        13.39 o                         
 -18   0  16         33.84         28.98         7.35 o                         
 -16   0  16       1048.27       1035.69        16.60 o                         
 -14   0  16        304.41        305.98         8.18 o                         
 -12   0  16       1802.63       1977.90        23.83 o                         
 -10   0  16         81.82         65.28         2.97 o                         
  -8   0  16       3156.25       2856.25        29.95 o                         
  -6   0  16        498.13        543.25         8.78 o                         
  -4   0  16       1600.97       1460.32        14.68 o                         
  -2   0  16       1570.84       1490.33        16.69 o                         
   0   0  16        465.75        450.78         7.98 o                         
   2   0  16        325.65        347.29         6.27 o                         
   4   0  16        115.33        132.81         4.18 o                         
   6   0  16       1280.10       1432.78        26.46 o                         
   8   0  16          1.63          1.67         1.58 o                         
  10   0  16         15.10         11.74         1.94 o                         
  12   0  16        112.68        112.89         5.55 o                         
  14   0  16        719.85        720.53        12.10 o                         
  16   0  16       2756.62       2784.97        45.54 o                         
  18   0  16       6137.66       6788.64       125.41 o                         
  20   0  16        477.62        521.24        22.18 o                         
  22   0  16          7.43          5.12         4.31 o                         
  24   0  16         81.13         86.76         5.43 o                         
  26   0  16          3.25          4.48         2.35 o                         
 -29   1  16        120.14        133.35         4.87 o                         
 -27   1  16         44.94         53.32         3.73 o                         
 -25   1  16        165.96        167.44         6.86 o                         
 -23   1  16         10.28          9.51         3.04 o                         
 -21   1  16       3972.22       4088.48        48.51 o                         
 -19   1  16          7.17          7.56         1.74 o                         
 -17   1  16        324.39        291.88         5.63 o                         
 -15   1  16        492.87        475.94         7.19 o                         
 -13   1  16        188.03        182.27         3.99 o                         
 -11   1  16        560.58        538.74         8.61 o                         
  -9   1  16        631.28        667.49         7.16 o                         
  -7   1  16        294.83        301.33         5.08 o                         
  -5   1  16       3308.44       3283.27        18.15 o                         
  -3   1  16          6.76          7.30         1.08 o                         
  -1   1  16        210.53        223.72         2.99 o                         
   1   1  16        832.43        809.39         7.15 o                         
   3   1  16        918.95        898.89        10.51 o                         
   5   1  16        279.37        271.46         7.08 o                         
   7   1  16         98.88         98.71         3.49 o                         
   9   1  16          0.53          1.10         1.20 o                         
  11   1  16         96.09         92.41         3.54 o                         
  13   1  16       2842.39       2842.92        31.67 o                         
  15   1  16          2.50          4.23         1.50 o                         
  17   1  16         49.28         40.65         4.14 o                         
  19   1  16        279.48        313.80         9.86 o                         
  21   1  16         50.48         58.03         7.03 o                         
  23   1  16        112.56        113.07         4.36 o                         
  25   1  16         32.57         40.45         2.41 o                         
 -28   2  16         61.72         63.89         3.97 o                         
 -26   2  16          1.39          2.25         1.54 o                         
 -24   2  16          2.78          2.82         2.38 o                         
 -22   2  16         71.71         82.09         4.06 o                         
 -20   2  16       1500.33       1506.05        22.16 o                         
 -18   2  16        777.50        746.02        15.25 o                         
 -16   2  16         30.49         48.35         2.39 o                         
 -14   2  16        342.14        334.30         5.24 o                         
 -12   2  16          2.07          1.27         0.96 o                         
 -10   2  16        132.88        133.85         2.74 o                         
  -8   2  16        268.39        279.98         3.84 o                         
  -6   2  16       5660.02       5803.11        26.29 o                         
  -4   2  16         28.64         28.16         1.46 o                         
  -2   2  16        632.73        619.57         7.10 o                         
   0   2  16          0.38          0.27         1.00 o                         
   2   2  16        632.69        675.60         7.09 o                         
   4   2  16        497.61        491.58         5.89 o                         
   6   2  16        314.32        318.29         5.08 o                         
   8   2  16          3.43          4.06         1.28 o                         
  10   2  16         27.61         34.85         2.27 o                         
  12   2  16         47.46         49.80         2.94 o                         
  14   2  16        870.05        884.33        16.93 o                         
  16   2  16        143.66        141.63        19.29 o                         
  18   2  16         56.09         50.49         4.79 o                         
  20   2  16        393.33        388.08         8.99 o                         
  22   2  16         49.46         39.27         4.94 o                         
 -25   3  16          7.41         12.60         2.35 o                         
 -23   3  16         12.69         15.71         1.72 o                         
 -21   3  16        212.08        201.92         4.94 o                         
 -19   3  16         13.08         17.31         2.07 o                         
 -17   3  16          9.78          8.30         2.05 o                         
 -15   3  16         59.34         82.80         3.61 o                         
 -13   3  16        189.81        208.20         5.76 o                         
 -11   3  16         40.11         42.55         2.71 o                         
  -9   3  16         25.56         23.42         2.49 o                         
  -7   3  16        305.81        368.30         9.57 o                         
  -5   3  16        366.75        399.92         7.19 o                         
  -3   3  16        495.38        504.71         9.20 o                         
  -1   3  16       2634.78       2541.26        20.52 o                         
   1   3  16       1085.68       1183.10        13.06 o                         
   3   3  16         86.88        106.91         3.58 o                         
   5   3  16         73.77         63.45         2.33 o                         
   7   3  16          1.89          1.76         1.40 o                         
   9   3  16         37.67         39.45         3.12 o                         
  11   3  16          0.35          5.02         2.12 o                         
  13   3  16         92.29        127.93         7.05 o                         
  15   3  16         64.67         70.74         8.12 o                         
  17   3  16         44.96         42.56         6.10 o                         
  19   3  16         40.15         47.72         5.58 o                         
  21   3  16         14.87         18.43         3.12 o                         
 -20   4  16          0.08         -0.57         1.02 o                         
 -18   4  16          0.91         -0.53         1.35 o                         
 -16   4  16         13.74          7.91         1.45 o                         
 -14   4  16         55.71         71.28         4.54 o                         
 -12   4  16         39.98         39.89         2.69 o                         
 -10   4  16         71.22         80.32         3.84 o                         
  -8   4  16         37.16         33.64         3.38 o                         
  -6   4  16        205.66        237.48         8.03 o                         
  -4   4  16        158.68        148.65         4.40 o                         
  -2   4  16         23.46         24.83         2.72 o                         
   0   4  16          6.34          3.14         1.72 o                         
   2   4  16         22.42         32.78         2.19 o                         
   4   4  16         34.94         36.44         2.23 o                         
   6   4  16         75.23         77.14         4.24 o                         
   8   4  16         18.09         14.85         2.69 o                         
  10   4  16         32.24         43.01         3.01 o                         
  12   4  16          0.20          2.33         1.76 o                         
  14   4  16         10.72         11.68         1.93 o                         
 -11   5  16         23.03         21.88         1.86 o                         
  -9   5  16        202.06        196.10         6.11 o                         
  -7   5  16         24.00         22.01         1.96 o                         
  -5   5  16         33.07         35.91         2.34 o                         
  -3   5  16        126.87        145.80         4.35 o                         
  -1   5  16        137.21        155.90         5.24 o                         
   1   5  16        117.25        126.71         3.88 o                         
   3   5  16        245.25        271.47         7.16 o                         
   5   5  16        141.00        158.29         5.07 o                         
   7   5  16          4.11          2.10         1.90 o                         
 -29   1  17          0.45          1.14         1.69 o                         
 -27   1  17          1.09         -0.33         1.44 o                         
 -25   1  17         61.08         64.81         4.55 o                         
 -23   1  17         10.01         17.79         3.20 o                         
 -21   1  17         20.69         21.96         3.64 o                         
 -19   1  17        337.69        324.94         6.71 o                         
 -17   1  17          0.10          0.59         1.44 o                         
 -15   1  17        203.97        204.04         4.68 o                         
 -13   1  17        242.27        272.41         5.51 o                         
 -11   1  17        125.53        133.14         3.74 o                         
  -9   1  17        323.62        325.75         4.95 o                         
  -7   1  17         96.05         97.08         2.41 o                         
  -5   1  17        152.81        160.61         3.44 o                         
  -3   1  17         34.83         26.68         1.45 o                         
  -1   1  17        392.30        418.22         4.62 o                         
   1   1  17        233.00        235.23         4.06 o                         
   3   1  17         20.86         17.45         1.63 o                         
   5   1  17          8.57         10.88         1.48 o                         
   7   1  17         74.33         67.07         2.72 o                         
   9   1  17        191.27        213.56         5.24 o                         
  11   1  17         72.75         75.27         3.53 o                         
  13   1  17          2.25          0.62         1.45 o                         
  15   1  17        244.95        246.18         8.84 o                         
  17   1  17         68.72         57.75         3.99 o                         
  19   1  17        132.66        126.93         5.93 o                         
  21   1  17          4.85          3.31         2.81 o                         
  23   1  17         14.83         13.18         1.89 o                         
  25   1  17          7.05          4.16         1.39 o                         
 -28   2  17         69.76         59.55         5.03 o                         
 -26   2  17          1.72          0.86         1.48 o                         
 -24   2  17         63.43         71.15         3.58 o                         
 -22   2  17         69.04         70.24         4.40 o                         
 -20   2  17         36.01         30.24         2.30 o                         
 -18   2  17        179.43        146.16         3.61 o                         
 -16   2  17        610.09        553.29         7.55 o                         
 -14   2  17          0.32          0.66         1.06 o                         
 -12   2  17          0.41          0.28         1.06 o                         
 -10   2  17         12.06         10.53         1.23 o                         
  -8   2  17        151.76        141.76         3.06 o                         
  -6   2  17         14.05         22.09         1.41 o                         
  -4   2  17       3598.17       3637.66        21.95 o                         
  -2   2  17         19.69         21.34         2.00 o                         
   0   2  17        877.67        882.11         7.99 o                         
   2   2  17         36.74         33.02         1.71 o                         
   4   2  17         85.88         72.93         2.79 o                         
   6   2  17        376.82        364.21         8.18 o                         
   8   2  17        143.59        134.15         3.74 o                         
  10   2  17         34.37         39.16         3.24 o                         
  12   2  17        604.53        580.74        13.41 o                         
  14   2  17         38.63         28.95         4.01 o                         
  16   2  17         10.14         10.82         2.95 o                         
  18   2  17          3.84          6.67         2.54 o                         
  20   2  17         10.62          7.31         1.64 o                         
  22   2  17          6.24         10.79         2.79 o                         
 -25   3  17         62.41         54.43         4.56 o                         
 -23   3  17          7.68         10.52         1.65 o                         
 -21   3  17         35.64         39.46         2.54 o                         
 -19   3  17         12.30          9.65         2.10 o                         
 -17   3  17        176.45        142.50         7.07 o                         
 -15   3  17        120.91        100.58         3.70 o                         
 -13   3  17        325.21        319.10         6.96 o                         
 -11   3  17         37.49         51.69         6.04 o                         
  -9   3  17        201.10        204.84         9.01 o                         
  -7   3  17         47.85         54.60         3.02 o                         
  -5   3  17        718.52        661.21        10.13 o                         
  -3   3  17        644.80        658.62        10.37 o                         
  -1   3  17       4503.09       4470.79        33.16 o                         
   1   3  17        927.98        919.78        10.48 o                         
   3   3  17        357.51        324.24         6.23 o                         
   5   3  17          9.26          9.83         1.60 o                         
   7   3  17         24.56         28.94         2.27 o                         
   9   3  17         64.16         63.61         3.46 o                         
  11   3  17        656.19        616.27        15.95 o                         
  13   3  17        121.68        123.12         6.48 o                         
  15   3  17          6.28         12.25         4.38 o                         
  17   3  17          1.07          0.96         2.81 o                         
  19   3  17         69.17         78.94         6.04 o                         
 -20   4  17          1.08          2.59         1.94 o                         
 -18   4  17          2.97          7.17         1.37 o                         
 -16   4  17         11.55         13.84         1.90 o                         
 -14   4  17          2.74          6.28         1.72 o                         
 -12   4  17         46.28         39.42         2.54 o                         
 -10   4  17          4.80          6.81         2.01 o                         
  -8   4  17         71.38         80.54         4.56 o                         
  -6   4  17         26.98         28.49         2.87 o                         
  -4   4  17         25.48         41.64         3.08 o                         
  -2   4  17         77.98         66.74         3.47 o                         
   0   4  17         20.53         20.85         2.21 o                         
   2   4  17          4.94          5.41         1.39 o                         
   4   4  17         14.29          9.62         1.58 o                         
   6   4  17         79.65         71.43         3.52 o                         
   8   4  17          4.01          0.77         1.72 o                         
  10   4  17         71.71         65.75         4.19 o                         
  12   4  17         29.60         23.86         2.50 o                         
  -9   5  17          2.09          4.85         1.21 o                         
  -7   5  17         52.73         40.42         2.77 o                         
  -5   5  17         63.41         69.47         2.86 o                         
  -3   5  17          8.61          7.62         1.47 o                         
  -1   5  17          5.70         12.14         1.41 o                         
   1   5  17         34.24         45.18         3.28 o                         
   3   5  17         32.61         46.25         3.76 o                         
 -30   0  18          9.60         11.01         2.64 o                         
 -28   0  18        351.00        365.79        15.21 o                         
 -26   0  18          7.40          1.96         3.93 o                         
 -24   0  18        862.84        926.37        21.09 o                         
 -22   0  18         66.78         59.19        13.24 o                         
 -20   0  18        751.95        715.74        28.99 o                         
 -18   0  18        358.01        356.03        16.21 o                         
 -16   0  18        367.46        410.99        13.04 o                         
 -14   0  18         79.94         87.80         4.75 o                         
 -12   0  18          2.80          3.92         1.93 o                         
 -10   0  18          4.13         47.14        17.67 o                         
  -8   0  18       2856.63       2859.05        25.27 o                         
  -6   0  18        283.72        308.75         5.84 o                         
  -4   0  18        203.76        234.64         6.28 o                         
  -2   0  18        196.39        181.36         5.50 o                         
   0   0  18       4560.18       4506.55        46.53 o                         
   2   0  18        185.85        188.12         6.03 o                         
   4   0  18       4496.83       4505.26        36.60 o                         
   6   0  18          2.73          3.04         1.66 o                         
   8   0  18        927.34        906.25        19.09 o                         
  10   0  18        185.41        195.24         6.91 o                         
  12   0  18       1554.83       1582.84        22.99 o                         
  14   0  18         23.92         18.93         2.95 o                         
  16   0  18       6198.67       6600.97        86.63 o                         
  18   0  18        300.73        309.40        17.06 o                         
  20   0  18         65.91         89.93         8.80 o                         
  22   0  18          0.38          1.05         2.36 o                         
  24   0  18         44.50         43.38         3.31 o                         
 -29   1  18        291.91        268.65         5.99 o                         
 -27   1  18         27.82         27.31         2.85 o                         
 -25   1  18        131.44        157.23         6.23 o                         
 -23   1  18         25.76         28.86         3.53 o                         
 -21   1  18        188.97        210.57         8.23 o                         
 -19   1  18        221.03        196.38         6.08 o                         
 -17   1  18        307.53        336.92         7.48 o                         
 -15   1  18         29.68         27.33         2.11 o                         
 -13   1  18        707.87        724.08         9.43 o                         
 -11   1  18         44.96         39.01         2.36 o                         
  -9   1  18       2814.81       2795.21        22.06 o                         
  -7   1  18         31.57         32.94         1.68 o                         
  -5   1  18          6.12          5.04         1.13 o                         
  -3   1  18        332.26        322.31         4.99 o                         
  -1   1  18         16.03         13.14         1.49 o                         
   1   1  18       1562.16       1562.71        16.12 o                         
   3   1  18        577.39        575.10         7.13 o                         
   5   1  18        668.87        669.23        11.96 o                         
   7   1  18        739.07        768.39        11.17 o                         
   9   1  18         33.46         42.22         2.56 o                         
  11   1  18         50.67         50.02         3.80 o                         
  13   1  18         48.90         55.96         3.72 o                         
  15   1  18        778.33        804.76        16.31 o                         
  17   1  18        807.00        830.75        17.16 o                         
  19   1  18        204.69        218.37         9.20 o                         
  21   1  18         10.32          5.79         1.88 o                         
  23   1  18         57.46         46.32         2.43 o                         
 -26   2  18          8.42         13.66         1.87 o                         
 -24   2  18         25.56         20.21         2.50 o                         
 -22   2  18         75.24         67.16         3.51 o                         
 -20   2  18        352.40        371.14         7.34 o                         
 -18   2  18        851.03        903.72        10.84 o                         
 -16   2  18         17.95         16.85         1.68 o                         
 -14   2  18        121.24        125.71         3.42 o                         
 -12   2  18          2.63          5.81         1.07 o                         
 -10   2  18         20.79         21.49         1.48 o                         
  -8   2  18       2230.48       2307.91        15.26 o                         
  -6   2  18         14.59         14.17         1.35 o                         
  -4   2  18        594.86        654.81         6.92 o                         
  -2   2  18        969.48        980.43         9.91 o                         
   0   2  18        397.68        361.91         4.57 o                         
   2   2  18        138.15        133.74         3.07 o                         
   4   2  18         17.11          8.87         1.55 o                         
   6   2  18        451.41        461.16         6.66 o                         
   8   2  18         51.28         48.27         2.50 o                         
  10   2  18        258.53        259.27         7.40 o                         
  12   2  18        353.14        315.62         9.61 o                         
  14   2  18          2.25          2.11         2.32 o                         
  16   2  18         44.64         57.61         5.16 o                         
  18   2  18          3.99          2.69         1.73 o                         
  20   2  18         68.11         71.26         6.16 o                         
 -25   3  18         16.20         17.56         2.53 o                         
 -23   3  18          0.78          1.50         1.17 o                         
 -21   3  18          1.21          1.53         1.86 o                         
 -19   3  18        123.68        152.46        10.62 o                         
 -17   3  18         48.87         58.25         2.84 o                         
 -15   3  18         11.95         11.51         1.59 o                         
 -13   3  18          6.49          9.70         1.97 o                         
 -11   3  18         95.84        115.44         5.72 o                         
  -9   3  18        345.53        379.70         8.90 o                         
  -7   3  18        148.71        153.55         6.46 o                         
  -5   3  18        162.01        155.05         5.91 o                         
  -3   3  18        600.76        637.14        10.17 o                         
  -1   3  18          2.08          5.11         1.89 o                         
   1   3  18         35.29         40.44         2.54 o                         
   3   3  18          0.07          1.88         1.56 o                         
   5   3  18         82.57         84.36         3.48 o                         
   7   3  18         36.94         43.13         2.67 o                         
   9   3  18          3.52          0.99         1.98 o                         
  11   3  18         63.94         65.69         4.15 o                         
  13   3  18         56.11         73.15         7.89 o                         
  15   3  18         27.45         33.68         5.27 o                         
  17   3  18         13.54         13.74         3.40 o                         
  19   3  18         18.84         24.55         3.23 o                         
 -18   4  18         13.52         12.51         2.65 o                         
 -16   4  18          3.62          8.14         1.94 o                         
 -14   4  18         96.62         75.43         6.53 o                         
 -12   4  18        132.04        144.90         4.19 o                         
 -10   4  18        137.80        162.99         5.02 o                         
  -8   4  18        118.26        123.45         5.25 o                         
  -6   4  18         19.65         16.51         1.99 o                         
  -4   4  18         10.61         17.77         2.24 o                         
  -2   4  18        314.63        283.57         6.15 o                         
   0   4  18        386.80        370.87         7.64 o                         
   2   4  18        109.77         94.81         3.71 o                         
   4   4  18        200.70        191.16         4.97 o                         
   6   4  18          0.93          0.69         1.34 o                         
   8   4  18         33.29         29.73         2.53 o                         
  10   4  18         23.04         22.85         2.24 o                         
  12   4  18          1.81          0.99         1.43 o                         
  14   4  18          0.72          0.24         1.71 o                         
 -29   1  19          2.81          2.74         1.33 o                         
 -27   1  19         24.53         22.98         2.36 o                         
 -25   1  19         63.96         51.94         2.87 o                         
 -23   1  19          1.22          4.78         3.81 o                         
 -21   1  19        387.26        431.93        11.43 o                         
 -19   1  19        182.23        178.98         8.96 o                         
 -17   1  19        226.24        220.22         5.52 o                         
 -15   1  19          0.35         -1.32         1.49 o                         
 -13   1  19          1.16         -0.22         1.45 o                         
 -11   1  19        113.88        104.37         4.92 o                         
  -9   1  19         87.36         88.40         2.35 o                         
  -7   1  19         30.26         39.09         1.74 o                         
  -5   1  19        180.19        173.12         3.28 o                         
  -3   1  19        129.63        129.56         3.12 o                         
  -1   1  19        232.22        220.24         4.63 o                         
   1   1  19         41.40         30.57         2.11 o                         
   3   1  19        710.91        719.34         8.37 o                         
   5   1  19        668.59        678.50         8.99 o                         
   7   1  19         49.53         50.15         2.74 o                         
   9   1  19        194.95        206.75         5.93 o                         
  11   1  19          0.05          0.20         1.93 o                         
  13   1  19          9.73         13.48         2.98 o                         
  15   1  19         74.39         77.49         4.96 o                         
  17   1  19        253.37        281.86         8.43 o                         
  19   1  19         75.19         66.56         5.15 o                         
  21   1  19        201.11        188.21         5.25 o                         
  23   1  19         14.92         10.94         2.38 o                         
 -26   2  19        101.76        112.82         3.73 o                         
 -24   2  19         96.53        101.98         3.62 o                         
 -22   2  19        242.92        221.61         5.86 o                         
 -20   2  19        210.95        210.26         5.32 o                         
 -18   2  19         45.73         44.59         2.68 o                         
 -16   2  19         27.38         26.67         2.34 o                         
 -14   2  19        157.93        118.97         3.65 o                         
 -12   2  19        102.07        102.18         3.62 o                         
 -10   2  19        446.68        426.77         6.19 o                         
  -8   2  19         18.66         15.08         1.44 o                         
  -6   2  19        382.18        357.46         5.74 o                         
  -4   2  19        970.67       1020.34        11.39 o                         
  -2   2  19       2666.26       2677.42        22.44 o                         
   0   2  19        715.86        705.07        10.91 o                         
   2   2  19         41.33         36.16         1.70 o                         
   4   2  19         78.04         82.63         2.81 o                         
   6   2  19        258.00        223.82         4.81 o                         
   8   2  19        140.42        128.49         4.56 o                         
  10   2  19         56.39         37.17         3.09 o                         
  12   2  19         18.61         13.65         3.54 o                         
  14   2  19          7.51          9.65         2.41 o                         
  16   2  19          7.49          9.52         2.64 o                         
  18   2  19         42.98         41.44         2.68 o                         
  20   2  19          1.12          2.47         2.10 o                         
 -23   3  19        162.85        148.37         6.73 o                         
 -21   3  19          1.63          6.20         1.90 o                         
 -19   3  19         81.53         77.65         4.03 o                         
 -17   3  19        122.46         97.70         3.92 o                         
 -15   3  19         25.66         24.61         2.60 o                         
 -13   3  19          5.11          5.90         2.06 o                         
 -11   3  19          3.46          4.20         2.23 o                         
  -9   3  19          0.11          1.26         2.26 o                         
  -7   3  19        439.90        411.16        14.64 o                         
  -5   3  19        428.27        409.07         9.29 o                         
  -3   3  19        208.57        219.37         6.63 o                         
  -1   3  19        430.34        423.79         7.06 o                         
   1   3  19          0.17          0.40         1.42 o                         
   3   3  19          2.75          6.08         1.70 o                         
   5   3  19        113.30         94.76         3.42 o                         
   7   3  19          1.01          0.25         1.67 o                         
   9   3  19        121.69        109.28         4.63 o                         
  11   3  19        175.33        167.24         6.00 o                         
  13   3  19          6.15          3.16         3.34 o                         
  15   3  19         16.93         11.31         3.38 o                         
  17   3  19        118.69        119.59         6.93 o                         
 -16   4  19          0.29         -0.46         1.35 o                         
 -14   4  19        132.67        130.15        22.03 o                         
 -12   4  19         10.75         15.52         1.66 o                         
 -10   4  19          0.24          0.16         1.59 o                         
  -8   4  19         34.82         31.26         2.54 o                         
  -6   4  19         61.86         81.31         3.25 o                         
  -4   4  19          1.30          3.57         1.63 o                         
  -2   4  19        276.90        225.31         5.82 o                         
   0   4  19        258.33        236.47         8.57 o                         
   2   4  19          1.10          2.93         1.97 o                         
   4   4  19          3.74          3.57         1.31 o                         
   6   4  19          2.51         -0.94         1.54 o                         
   8   4  19         38.82         31.92         3.48 o                         
  10   4  19         60.12         35.85         4.09 o                         
  12   4  19        134.39        108.07         5.61 o                         
 -28   0  20         65.75         60.69         2.91 o                         
 -26   0  20        340.69        369.62        15.24 o                         
 -24   0  20        369.21        337.07        14.54 o                         
 -22   0  20         87.36         96.63        10.23 o                         
 -20   0  20         88.97         98.08         7.26 o                         
 -18   0  20        333.78        348.15        13.25 o                         
 -16   0  20        148.49        162.95         6.79 o                         
 -14   0  20        590.38        612.43        12.88 o                         
 -12   0  20        646.56        604.67        11.05 o                         
 -10   0  20        186.80        215.20         5.77 o                         
  -8   0  20         14.13         19.24         2.19 o                         
  -6   0  20       1438.08       1534.80        16.81 o                         
  -4   0  20        142.67        137.90         5.27 o                         
  -2   0  20         60.18         47.95         3.74 o                         
   0   0  20        954.71       1023.90        18.44 o                         
   2   0  20        156.92        155.38         7.59 o                         
   4   0  20         30.88         39.52         3.19 o                         
   6   0  20        172.61        177.90         9.93 o                         
   8   0  20          2.72          0.56         2.26 o                         
  10   0  20          6.68          7.12         2.46 o                         
  12   0  20        991.76       1084.62        35.39 o                         
  14   0  20        124.23        131.61        12.00 o                         
  16   0  20       1484.82       1529.53        40.73 o                         
  18   0  20        280.74        262.39        13.96 o                         
  20   0  20          7.12          9.53         3.58 o                         
  22   0  20          2.75          4.31         1.69 o                         
 -27   1  20          3.47          0.51         1.24 o                         
 -25   1  20         41.99         50.59         2.61 o                         
 -23   1  20         20.38         14.01         2.87 o                         
 -21   1  20       1912.46       1956.69        33.82 o                         
 -19   1  20        321.05        320.43        15.73 o                         
 -17   1  20        127.09        122.85         4.80 o                         
 -15   1  20        261.44        281.59         6.74 o                         
 -13   1  20         90.41         94.40         3.07 o                         
 -11   1  20        230.82        248.36         5.20 o                         
  -9   1  20       2088.99       2135.06        14.31 o                         
  -7   1  20       3247.01       3414.76        19.36 o                         
  -5   1  20        238.84        242.18         4.11 o                         
  -3   1  20        151.15        146.64         3.59 o                         
  -1   1  20        417.45        445.34         7.56 o                         
   1   1  20          8.51          9.90         1.82 o                         
   3   1  20       2226.62       2240.35        19.14 o                         
   5   1  20         19.71         18.26         1.83 o                         
   7   1  20         58.02         58.91         3.16 o                         
   9   1  20          9.15          9.98         1.99 o                         
  11   1  20        302.26        299.91         9.72 o                         
  13   1  20        190.89        199.66         8.32 o                         
  15   1  20         84.58        114.05         8.93 o                         
  17   1  20          1.01          1.77         2.82 o                         
  19   1  20        418.45        408.47        11.05 o                         
  21   1  20         66.21         48.17         2.76 o                         
 -26   2  20        106.36        122.33         6.76 o                         
 -24   2  20          1.13          0.99         1.33 o                         
 -22   2  20        276.88        290.65         7.65 o                         
 -20   2  20         53.69         57.92         2.98 o                         
 -18   2  20         10.53         14.82         2.06 o                         
 -16   2  20         52.69         76.57         3.69 o                         
 -14   2  20        246.82        237.81         4.99 o                         
 -12   2  20         27.18         27.70         1.91 o                         
 -10   2  20        394.66        373.09         5.42 o                         
  -8   2  20        427.11        459.79         6.19 o                         
  -6   2  20        407.84        446.65         6.47 o                         
  -4   2  20       1325.03       1350.26        16.08 o                         
  -2   2  20       1138.11       1077.82        14.37 o                         
   0   2  20         67.08         71.56         3.60 o                         
   2   2  20          1.52          0.00         1.35 o                         
   4   2  20        107.94        103.17         3.88 o                         
   6   2  20         40.53         43.43         2.89 o                         
   8   2  20        125.40        125.65         5.15 o                         
  10   2  20         19.05         11.22         3.54 o                         
  12   2  20          0.63          1.62         2.32 o                         
  14   2  20         38.13         33.85         3.24 o                         
  16   2  20          0.37          1.39         2.13 o                         
  18   2  20          0.19          1.09         2.44 o                         
 -21   3  20         23.92         25.05         2.94 o                         
 -19   3  20          1.04          3.56         1.62 o                         
 -17   3  20          1.64          3.84         1.49 o                         
 -15   3  20        103.12        130.15         5.44 o                         
 -13   3  20         40.35         35.93         2.70 o                         
 -11   3  20          3.62          5.79         2.54 o                         
  -9   3  20          0.37         -0.89         2.22 o                         
  -7   3  20        391.24        428.99        13.21 o                         
  -5   3  20        411.74        390.87        12.75 o                         
  -3   3  20        275.21        259.30         7.12 o                         
  -1   3  20          0.25          1.51         1.63 o                         
   1   3  20         46.76         52.03         2.68 o                         
   3   3  20         25.53         31.46         2.11 o                         
   5   3  20         46.42         44.35         2.46 o                         
   7   3  20         59.18         56.87         3.04 o                         
   9   3  20          0.44          1.19         1.59 o                         
  11   3  20         31.81         32.37         5.42 o                         
  13   3  20        231.50        239.29        11.56 o                         
  15   3  20         15.60         16.95         3.31 o                         
 -16   4  20        178.48        190.72         5.44 o                         
 -14   4  20          5.30          3.49         2.09 o                         
 -12   4  20          0.20          0.03         1.20 o                         
 -10   4  20          5.13          7.59         1.31 o                         
  -8   4  20          7.25          5.93         1.56 o                         
  -6   4  20        203.15        224.54         5.67 o                         
  -4   4  20          1.38          4.91         1.65 o                         
  -2   4  20         19.44         19.91         2.51 o                         
   0   4  20        156.78        143.88         9.35 o                         
   2   4  20          2.85          8.41         1.99 o                         
   4   4  20         78.78         90.69         4.78 o                         
   6   4  20         16.73         21.79         2.45 o                         
 -27   1  21         50.40         53.06         2.48 o                         
 -25   1  21         22.95         21.43         1.81 o                         
 -23   1  21        486.46        512.84         7.63 o                         
 -21   1  21         69.00         75.69         4.07 o                         
 -19   1  21        211.42        190.80         5.74 o                         
 -17   1  21         51.10         47.13         2.76 o                         
 -15   1  21         72.58         68.75         2.96 o                         
 -13   1  21         61.24         51.63         2.26 o                         
 -11   1  21        175.99        196.42         3.89 o                         
  -9   1  21         57.40         68.85         2.23 o                         
  -7   1  21       1755.57       1777.01        14.01 o                         
  -5   1  21        613.21        598.02         6.85 o                         
  -3   1  21        149.87        167.90         4.37 o                         
  -1   1  21        117.70        105.21         4.20 o                         
   1   1  21         32.74         41.72         2.36 o                         
   3   1  21         29.00         26.84         2.32 o                         
   5   1  21         29.98         29.00         2.26 o                         
   7   1  21          7.35          7.06         2.28 o                         
   9   1  21          6.77          4.57         2.89 o                         
  11   1  21         23.42         26.63         3.50 o                         
  13   1  21          6.19          5.75         2.38 o                         
  15   1  21         45.15         45.78         4.72 o                         
  17   1  21        210.08        248.21         8.83 o                         
  19   1  21         36.05         29.42         2.16 o                         
 -24   2  21          2.76          2.36         1.56 o                         
 -22   2  21        200.75        190.46         5.39 o                         
 -20   2  21          7.92          3.61         1.38 o                         
 -18   2  21          0.42         -0.81         1.49 o                         
 -16   2  21         65.87         53.44         3.64 o                         
 -14   2  21          2.05          2.29         1.58 o                         
 -12   2  21         22.73         19.93         1.81 o                         
 -10   2  21         61.92         51.52         2.24 o                         
  -8   2  21         15.73         18.77         1.63 o                         
  -6   2  21         34.08         36.01         2.77 o                         
  -4   2  21       1121.04       1121.20        14.28 o                         
  -2   2  21         13.45         16.00         2.43 o                         
   0   2  21         14.78         13.51         2.43 o                         
   2   2  21          1.12          1.44         2.09 o                         
   4   2  21         21.49         14.66         2.11 o                         
   6   2  21         10.59          9.36         2.27 o                         
   8   2  21        279.72        236.74        10.20 o                         
  10   2  21          9.65         10.28         3.06 o                         
  12   2  21        246.14        221.34         7.30 o                         
  14   2  21         36.31         26.49         2.69 o                         
  16   2  21          3.47          2.40         1.90 o                         
 -21   3  21        229.70        227.26         8.52 o                         
 -19   3  21        129.78        130.10         5.37 o                         
 -17   3  21          1.86          1.93         1.37 o                         
 -15   3  21         96.27         94.24         5.20 o                         
 -13   3  21         17.57         17.08         2.45 o                         
 -11   3  21         40.58         39.87         3.19 o                         
  -9   3  21          0.07          1.50         1.71 o                         
  -7   3  21         49.24         50.69         5.00 o                         
  -5   3  21          6.82         11.66         2.78 o                         
  -3   3  21        238.55        224.65         8.11 o                         
  -1   3  21        169.48        165.04         5.06 o                         
   1   3  21        106.04        110.82         4.16 o                         
   3   3  21         30.73         20.80         2.16 o                         
   5   3  21         73.19         78.86         3.96 o                         
   7   3  21         23.04         21.19         2.92 o                         
   9   3  21          3.92          2.60         1.91 o                         
  11   3  21          4.68          5.43         3.18 o                         
  13   3  21         24.14         22.82         3.74 o                         
 -14   4  21         92.51         84.68         5.35 o                         
 -12   4  21          2.25          1.55         1.41 o                         
 -10   4  21         49.82         52.41         2.07 o                         
  -8   4  21         46.38         52.05         2.26 o                         
  -6   4  21         65.38         55.24         2.35 o                         
  -4   4  21        305.30        320.54         8.24 o                         
  -2   4  21         37.69         26.45         2.55 o                         
   0   4  21        136.88        109.51         7.40 o                         
   2   4  21         12.52         20.58         2.56 o                         
   4   4  21         94.21        104.20         4.54 o                         
 -26   0  22         53.35         60.62         5.27 o                         
 -24   0  22         22.49         20.14         2.68 o                         
 -22   0  22        119.52        111.66         6.09 o                         
 -20   0  22        964.07       1016.44        21.44 o                         
 -18   0  22        128.17        127.10         5.99 o                         
 -16   0  22        112.93        122.38         7.57 o                         
 -14   0  22          7.71          7.11         2.40 o                         
 -12   0  22         98.86        126.66         7.35 o                         
 -10   0  22         94.90         98.97         4.01 o                         
  -8   0  22        256.23        280.32         9.33 o                         
  -6   0  22          0.09          0.58         2.01 o                         
  -4   0  22        921.11        985.99        15.99 o                         
  -2   0  22         40.80         44.12         4.40 o                         
   0   0  22        151.74        143.73         5.91 o                         
   2   0  22        102.98         91.18         4.32 o                         
   4   0  22          0.75          1.67         2.80 o                         
   6   0  22        292.57        288.50        17.32 o                         
   8   0  22          8.79          6.68         5.36 o                         
  10   0  22         63.50         59.60         8.66 o                         
  12   0  22        211.43        226.10        14.29 o                         
  14   0  22        396.51        399.09        17.98 o                         
  16   0  22         29.09         40.11         5.96 o                         
  18   0  22         79.05         81.76         6.78 o                         
  20   0  22         12.43         11.21         1.79 o                         
 -25   1  22        257.19        255.84         5.19 o                         
 -23   1  22        316.07        357.89         6.43 o                         
 -21   1  22         50.16         55.08         3.01 o                         
 -19   1  22        409.19        438.56         7.64 o                         
 -17   1  22         11.03          7.94         1.72 o                         
 -15   1  22          0.85         -0.85         1.36 o                         
 -13   1  22          1.73          1.54         1.43 o                         
 -11   1  22        173.47        188.04         4.85 o                         
  -9   1  22        488.27        499.59         7.09 o                         
  -7   1  22          0.86          2.36         1.22 o                         
  -5   1  22       1049.64       1148.49        13.66 o                         
  -3   1  22        282.90        296.81         6.41 o                         
  -1   1  22        192.20        209.70         5.38 o                         
   1   1  22          1.60          0.96         1.50 o                         
   3   1  22         85.36         95.82         3.66 o                         
   5   1  22         11.75          7.61         2.35 o                         
   7   1  22        148.89        165.53         6.08 o                         
   9   1  22         28.31         24.14         3.38 o                         
  11   1  22          4.04          3.66         2.32 o                         
  13   1  22          0.18          0.41         2.14 o                         
  15   1  22        753.80        799.03        14.07 o                         
  17   1  22        893.66        854.46        16.23 o                         
  19   1  22        254.92        235.20         6.71 o                         
 -24   2  22         41.99         44.74         2.75 o                         
 -22   2  22        139.53        122.28         6.38 o                         
 -20   2  22        241.07        240.92         6.44 o                         
 -18   2  22        181.58        177.16         4.16 o                         
 -16   2  22          0.37          1.74         1.44 o                         
 -14   2  22        161.87        189.69         5.27 o                         
 -12   2  22          2.77          1.80         1.53 o                         
 -10   2  22          6.91          8.34         1.37 o                         
  -8   2  22        121.73        115.41         4.21 o                         
  -6   2  22        210.50        195.62         4.86 o                         
  -4   2  22        664.60        706.01         9.82 o                         
  -2   2  22        228.22        233.69         5.76 o                         
   0   2  22         42.56         42.94         3.44 o                         
   2   2  22         16.08         14.15         2.63 o                         
   4   2  22         55.25         58.19         3.86 o                         
   6   2  22        167.75        170.13        11.35 o                         
   8   2  22         18.49         22.27         3.64 o                         
  10   2  22        132.15        118.22         4.82 o                         
  12   2  22          7.77          4.14         1.70 o                         
  14   2  22         40.92         39.60         3.60 o                         
  16   2  22         47.39         44.63         4.27 o                         
 -19   3  22         81.84         81.17         5.25 o                         
 -17   3  22         29.49         28.97         4.08 o                         
 -15   3  22          2.83          2.52         1.45 o                         
 -13   3  22        110.17        116.43         5.50 o                         
 -11   3  22         10.93         12.95         2.84 o                         
  -9   3  22         70.49         64.39         3.80 o                         
  -7   3  22        357.86        370.92         8.82 o                         
  -5   3  22        113.22        141.01         8.86 o                         
  -3   3  22         22.53         21.98         3.02 o                         
  -1   3  22         65.29         66.98         3.19 o                         
   1   3  22         11.60         13.21         1.78 o                         
   3   3  22         33.38         35.07         2.34 o                         
   5   3  22         29.12         31.39         3.65 o                         
   7   3  22          1.99         -0.08         2.17 o                         
   9   3  22         56.98         52.62         4.70 o                         
 -12   4  22          0.05         -0.24         1.45 o                         
 -10   4  22         68.03         79.69         4.03 o                         
  -8   4  22          0.97          2.16         0.95 o                         
  -6   4  22        177.28        159.41         9.66 o                         
  -4   4  22         16.51         21.14         1.98 o                         
  -2   4  22        779.62        694.98        10.67 o                         
   0   4  22        830.43        722.05        19.74 o                         
   2   4  22        350.95        347.21        23.49 o                         
   4   4  22         30.71         31.46         3.56 o                         
 -25   1  23        146.61        126.34         4.45 o                         
 -23   1  23          2.37          3.32         1.30 o                         
 -21   1  23         15.64         12.33         1.57 o                         
 -19   1  23         41.23         38.17         2.41 o                         
 -17   1  23        277.01        266.09         6.08 o                         
 -15   1  23         15.51         16.66         1.91 o                         
 -13   1  23          0.54          1.96         1.34 o                         
 -11   1  23          0.59          1.08         1.34 o                         
  -9   1  23          4.74          2.80         1.66 o                         
  -7   1  23         18.53         16.78         1.88 o                         
  -5   1  23        816.15        858.64        10.49 o                         
  -3   1  23        144.55        163.81         4.80 o                         
  -1   1  23       1328.30       1329.38        14.55 o                         
   1   1  23        290.51        303.47         6.77 o                         
   3   1  23        314.59        301.54        14.25 o                         
   5   1  23        586.73        603.22        13.52 o                         
   7   1  23         11.52         12.10         3.76 o                         
   9   1  23          6.43          6.97         2.40 o                         
  11   1  23        482.15        483.97        10.91 o                         
  13   1  23        345.65        341.49        12.85 o                         
  15   1  23        320.72        315.07         7.61 o                         
  17   1  23        286.03        238.68         9.70 o                         
 -22   2  23         15.41         12.71         2.60 o                         
 -20   2  23          0.78         -0.02         1.75 o                         
 -18   2  23          4.55          5.59         1.20 o                         
 -16   2  23         12.62         12.75         1.53 o                         
 -14   2  23          0.37          0.29         1.47 o                         
 -12   2  23         11.95         10.80         1.67 o                         
 -10   2  23          2.85          3.24         1.54 o                         
  -8   2  23        110.03        109.30         3.47 o                         
  -6   2  23         36.69         41.40         3.55 o                         
  -4   2  23         43.57         41.49         2.76 o                         
  -2   2  23        131.12        125.50         4.81 o                         
   0   2  23        339.84        332.98         8.47 o                         
   2   2  23        153.62        152.05         5.47 o                         
   4   2  23        184.34        164.45        10.38 o                         
   6   2  23         28.15         27.55         4.41 o                         
   8   2  23        112.24        104.22         6.60 o                         
  10   2  23         84.96         81.11         5.24 o                         
  12   2  23         86.04         94.28         4.34 o                         
  14   2  23         12.54         11.90         3.06 o                         
 -17   3  23          0.60          0.55         1.27 o                         
 -15   3  23          0.63          2.76         1.34 o                         
 -13   3  23         27.20         21.96         2.19 o                         
 -11   3  23         10.07          8.78         1.63 o                         
  -9   3  23        234.73        279.66         9.79 o                         
  -7   3  23         26.96         28.98         2.84 o                         
  -5   3  23        128.18        116.95         4.93 o                         
  -3   3  23         14.37         21.76         2.69 o                         
  -1   3  23          0.81          1.62         1.30 o                         
   1   3  23          2.88          2.19         1.24 o                         
   3   3  23         19.59         12.21         1.61 o                         
   5   3  23         27.42         20.69         2.86 o                         
   7   3  23          4.17          4.20         1.50 o                         
   9   3  23         12.51          8.91         1.48 o                         
  -6   4  23         17.91         23.53         2.78 o                         
  -4   4  23        125.64        133.01         6.23 o                         
  -2   4  23        102.12         77.81         5.16 o                         
 -24   0  24         37.76         45.52         4.47 o                         
 -22   0  24         98.51         86.71         7.04 o                         
 -20   0  24         23.10         15.36         4.58 o                         
 -18   0  24        290.51        296.23        10.02 o                         
 -16   0  24         19.17         18.63         3.96 o                         
 -14   0  24         34.78         33.12         5.62 o                         
 -12   0  24        125.98        125.22         8.15 o                         
 -10   0  24        573.44        561.34        11.36 o                         
  -8   0  24        415.20        463.31        10.41 o                         
  -6   0  24        354.66        381.23        12.90 o                         
  -4   0  24        196.39        241.76        12.16 o                         
  -2   0  24         42.71         48.86         3.68 o                         
   0   0  24        133.51        114.09         6.23 o                         
   2   0  24        186.46        182.01        14.35 o                         
   4   0  24          7.24          4.12         3.22 o                         
   6   0  24         42.93         40.45         5.02 o                         
   8   0  24        328.11        347.01        20.13 o                         
  10   0  24         15.56         19.00         3.45 o                         
  12   0  24         25.93         31.75         5.79 o                         
  14   0  24         96.58        117.81         8.42 o                         
  16   0  24        242.99        216.47         9.79 o                         
 -23   1  24         15.00         13.59         1.59 o                         
 -21   1  24         48.20         36.90         1.89 o                         
 -19   1  24          0.25         -0.02         1.23 o                         
 -17   1  24        218.42        252.12         5.33 o                         
 -15   1  24        133.18        134.22         3.87 o                         
 -13   1  24         92.41         90.12         3.32 o                         
 -11   1  24         15.63         14.01         2.12 o                         
  -9   1  24         16.27         17.04         2.25 o                         
  -7   1  24        667.49        700.01         8.54 o                         
  -5   1  24          8.22          8.27         1.87 o                         
  -3   1  24        377.35        369.88         6.92 o                         
  -1   1  24        459.94        482.27         8.62 o                         
   1   1  24         19.59         18.46         2.32 o                         
   3   1  24        200.92        204.95         6.08 o                         
   5   1  24         79.42         77.83         9.81 o                         
   7   1  24         23.43         23.17         3.92 o                         
   9   1  24         11.41          5.63         2.94 o                         
  11   1  24        112.91        111.78         5.21 o                         
  13   1  24          1.61          2.57         2.56 o                         
  15   1  24        111.71        110.62         3.86 o                         
 -20   2  24        187.21        193.47         8.45 o                         
 -18   2  24          2.32          1.58         1.10 o                         
 -16   2  24         22.85         30.40         1.99 o                         
 -14   2  24         75.57         80.45         3.98 o                         
 -12   2  24          0.92          0.50         1.55 o                         
 -10   2  24         26.06         17.90         2.76 o                         
  -8   2  24       1235.11       1237.92        16.61 o                         
  -6   2  24         81.21         62.82         3.70 o                         
  -4   2  24          0.31          1.96         1.82 o                         
  -2   2  24         11.72         17.39         2.23 o                         
   0   2  24         18.04         21.99         2.64 o                         
   2   2  24        144.84        154.34         4.93 o                         
   4   2  24         63.24         63.36         3.88 o                         
   6   2  24          0.73         -0.10         1.91 o                         
   8   2  24         22.35         24.54         4.80 o                         
  10   2  24          7.56         13.41         3.83 o                         
  12   2  24         17.96         21.17         2.25 o                         
  14   2  24          8.06          8.00         2.22 o                         
 -15   3  24         25.28         35.17         3.01 o                         
 -13   3  24          0.48          1.38         1.20 o                         
 -11   3  24          0.78          0.49         1.86 o                         
  -9   3  24          5.62         11.81         1.73 o                         
  -7   3  24         70.36         74.54         3.61 o                         
  -5   3  24          5.01          6.17         2.11 o                         
  -3   3  24         44.06         51.45         2.76 o                         
  -1   3  24          1.29          1.73         1.25 o                         
   1   3  24         10.52         13.90         1.68 o                         
   3   3  24         33.98         28.81         2.91 o                         
   5   3  24          5.88          7.23         1.90 o                         
   7   3  24         24.02         17.13         3.31 o                         
 -21   1  25         92.59         82.30         2.85 o                         
 -19   1  25        118.05        114.79         5.54 o                         
 -17   1  25          0.02         -0.08         1.68 o                         
 -15   1  25          4.40          2.85         1.74 o                         
 -13   1  25         84.95         85.11         3.38 o                         
 -11   1  25        222.91        226.32         6.07 o                         
  -9   1  25        141.86        136.34         6.69 o                         
  -7   1  25         45.65         54.58         2.97 o                         
  -5   1  25        332.40        337.50         6.37 o                         
  -3   1  25       1117.07       1166.16        12.88 o                         
  -1   1  25        210.05        214.89         5.90 o                         
   1   1  25          0.52          2.59         2.13 o                         
   3   1  25         11.40         13.37         2.89 o                         
   5   1  25          0.29          1.81         2.96 o                         
   7   1  25         74.26         81.07         4.16 o                         
   9   1  25        107.98        106.95         4.33 o                         
  11   1  25          0.00         -0.60         1.42 o                         
  13   1  25        102.47         99.92         3.57 o                         
 -18   2  25          9.46          5.24         2.07 o                         
 -16   2  25          0.06         -1.17         1.17 o                         
 -14   2  25          0.47          1.06         1.40 o                         
 -12   2  25         16.83         13.25         2.61 o                         
 -10   2  25        201.20        203.06         6.50 o                         
  -8   2  25         58.44         60.32         5.39 o                         
  -6   2  25          0.93          2.12         1.69 o                         
  -4   2  25          0.58          0.92         1.50 o                         
  -2   2  25         90.02         80.15         3.60 o                         
   0   2  25         24.57         25.10         2.57 o                         
   2   2  25         58.45         56.25         3.58 o                         
   4   2  25        244.47        227.58         8.53 o                         
   6   2  25         51.21         39.22         2.79 o                         
   8   2  25         10.60          6.67         1.83 o                         
  10   2  25          2.06          0.55         1.57 o                         
  12   2  25          4.07          3.18         1.86 o                         
 -13   3  25          1.48          2.79         1.92 o                         
 -11   3  25          0.15          0.28         1.05 o                         
  -9   3  25          0.23          1.13         1.19 o                         
  -7   3  25         25.99         30.26         2.10 o                         
  -5   3  25        105.54        108.66         7.04 o                         
  -3   3  25         12.57         16.43         1.99 o                         
  -1   3  25         24.53         20.76         3.05 o                         
   1   3  25          4.94          2.97         1.80 o                         
   3   3  25          0.13         -0.38         2.23 o                         
 -22   0  26          0.69          0.50         1.54 o                         
 -20   0  26        469.32        446.15        14.81 o                         
 -18   0  26         11.10         11.07         3.70 o                         
 -16   0  26          0.21         -0.54         2.46 o                         
 -14   0  26        145.44        174.21         8.17 o                         
 -12   0  26          9.16          8.25         5.80 o                         
 -10   0  26         54.52         58.60         5.59 o                         
  -8   0  26       1855.84       1981.40        40.51 o                         
  -6   0  26        949.82        974.91        16.97 o                         
  -4   0  26         12.61          6.70         2.01 o                         
  -2   0  26        673.38        680.47        24.58 o                         
   0   0  26        119.08        119.05         6.68 o                         
   2   0  26          5.67          5.00         2.86 o                         
   4   0  26          1.45          1.76         2.38 o                         
   6   0  26         90.87         95.02         7.92 o                         
   8   0  26          5.53          6.37         3.76 o                         
  10   0  26         98.05        105.30         7.87 o                         
  12   0  26         66.22         75.30         6.06 o                         
 -19   1  26         11.12          7.93         1.59 o                         
 -17   1  26         54.81         49.45         2.72 o                         
 -15   1  26          5.12          0.94         1.61 o                         
 -13   1  26         38.77         43.11         2.70 o                         
 -11   1  26          7.38          7.52         2.29 o                         
  -9   1  26        222.03        224.91         6.44 o                         
  -7   1  26          4.69          4.70         1.84 o                         
  -5   1  26       1039.47       1129.90        11.96 o                         
  -3   1  26        351.12        334.57         7.13 o                         
  -1   1  26        118.28        129.36         5.24 o                         
   1   1  26         39.62         40.56         3.31 o                         
   3   1  26         23.64         31.92         3.46 o                         
   5   1  26         20.89         25.93         4.52 o                         
   7   1  26        123.15        127.93         6.78 o                         
   9   1  26         45.81         44.30         3.19 o                         
  11   1  26          4.93          5.47         1.97 o                         
 -14   2  26         56.05         64.41         3.74 o                         
 -12   2  26        114.58        115.21         5.00 o                         
 -10   2  26         73.23         68.59         4.68 o                         
  -8   2  26         54.88         39.87         5.85 o                         
  -6   2  26         16.76         21.59         2.49 o                         
  -4   2  26         32.05         28.41         2.45 o                         
  -2   2  26         80.75         84.18         3.35 o                         
   0   2  26          8.92         10.84         2.21 o                         
   2   2  26         92.32         79.05         5.23 o                         
   4   2  26         54.16         64.30         3.40 o                         
   6   2  26          1.30          1.17         1.27 o                         
   8   2  26         10.39         10.22         1.99 o                         
  -9   3  26          1.34          0.95         1.16 o                         
  -7   3  26         16.95         13.68         2.65 o                         
  -3   3  26         56.13         54.51         3.11 o                         
  -1   3  26         43.32         35.18         3.76 o                         
   1   3  26          5.73          4.98         2.14 o                         
 -17   1  27          0.23          1.26         2.18 o                         
 -15   1  27          7.02          6.82         2.06 o                         
 -13   1  27          3.77          3.11         2.18 o                         
 -11   1  27          5.74          4.44         1.89 o                         
  -9   1  27          1.85          2.02         1.72 o                         
  -7   1  27         11.10         17.67         2.29 o                         
  -5   1  27        138.29        121.59         4.38 o                         
  -3   1  27          0.59          1.46         1.69 o                         
  -1   1  27         52.51         46.77         3.14 o                         
   1   1  27          2.35          2.52         1.74 o                         
   3   1  27          0.19          0.15         1.67 o                         
   5   1  27          1.34          1.83         1.82 o                         
   7   1  27          6.22          6.26         1.82 o                         
   9   1  27          0.64          0.79         1.08 o                         
 -12   2  27         56.98         49.41         3.23 o                         
 -10   2  27         14.71         16.20         3.45 o                         
  -8   2  27         69.95         77.73         6.73 o                         
  -6   2  27         88.34         84.17         5.60 o                         
  -4   2  27         51.92         52.00         3.13 o                         
  -2   2  27          0.78          0.26         1.56 o                         
   0   2  27          3.92          4.18         1.86 o                         
   2   2  27          7.26          8.49         1.71 o                         
   4   2  27         78.13         60.82         2.74 o                         
   6   2  27         47.12         32.27         2.58 o                         
 -16   0  28         40.19         35.36         4.22 o                         
 -14   0  28          2.47          5.19         3.00 o                         
 -12   0  28          3.29          4.08         3.18 o                         
 -10   0  28         10.45          6.91         4.09 o                         
  -8   0  28        288.79        311.80        14.33 o                         
  -6   0  28        602.41        588.33        17.88 o                         
  -4   0  28       1611.51       1666.60        37.36 o                         
  -2   0  28         21.41         26.34         5.04 o                         
   0   0  28        187.13        160.74         8.71 o                         
   2   0  28         38.78         33.50         3.35 o                         
   4   0  28        107.81        114.51         5.37 o                         
   6   0  28          3.01          2.39         2.56 o                         
   8   0  28        178.28        179.78         8.55 o                         
 -15   1  28         29.17         20.79         3.03 o                         
 -13   1  28          1.81          1.85         1.74 o                         
 -11   1  28          0.19         -0.77         2.51 o                         
  -9   1  28         17.20         18.92         2.64 o                         
  -7   1  28          0.75         -0.80         1.77 o                         
  -5   1  28         64.89         50.42         5.93 o                         
  -3   1  28          1.68          0.29         1.55 o                         
  -1   1  28         70.42         80.87         3.89 o                         
   1   1  28         14.16         10.39         1.45 o                         
   3   1  28         19.85         18.14         1.78 o                         
   5   1  28          5.63          2.86         1.36 o                         
   7   1  28         25.80         22.84         2.25 o                         
  -8   2  28          0.22         -0.28         1.83 o                         
  -6   2  28         57.36         46.00         3.21 o                         
  -4   2  28         28.82         38.04         4.56 o                         
  -2   2  28         25.73         23.52         3.90 o                         
   0   2  28        103.82         97.22         6.63 o                         
  -5   1  29          7.85         11.36         2.99 o                         
  -3   1  29         12.57          7.87         2.87 o                         
  -1   1  29         29.68         27.38         4.14 o                         
   1   1  29         30.40         24.88         2.61 o                         
   3   1  29         17.06         10.41         2.59 o                         
                                                                                
